# Supplementary material for: Rural–urban scaling of age, mortality, crime and property reveals a loss of expected self-similar behaviour
Source: Sci Rep. 2020 Oct 8;10:16863. doi: 10.1038/s41598-020-74015-x (PMC7545192; doi:10.1038/s41598-020-74015-x)
Supplement: Supplementary file 1 — Supplementary file1 [file 41598_2020_74015_MOESM1_ESM.csv]

group	Anti-social behaviour	Burglary	Robbery	Vehicle Crime	Violent Crime	Shoplifting	CD and A	Other Theft	Drugs	Other Crime	Bike Theft	Weapons	Order	Theft From Person	Detached	Semi-detached	Terraced	Flats/Maisonettes	Other Property	Old	New	Freehold	Leasehold	Other Mortality	Accidents	Bladder Cancer	Brain Cancer	CSR&A Cancer	Gallbladder Cancer	Kidney Cancer	Larynx Cancer	Liver Cancer	Oesophagus Cancer	Ovary Cancer	Pancreas Cancer	Prostate Cancer	Stomach Cancer	Lung Cancer	Uterus Cancer	Bone Cancer	Breast Cancer	Lymphoid Cancer	Skin Cancer	Cardiac arrhythmias	Cardiomyopathy	Dementia	Diabetes	Homicide	Suicide
1	-0.113576494	0.039712116	0.208268432	0.15134014	0	-0.046793475	-0.054344389	0.061265655	0.132465496	-0.003424016	0.098300557	0.106789233	0.005373203	0.259197554	0.060310674	0.191031221	0.410628108	0.648369676	0.33033947	0.259605723	0.476355469	0.292768442	0.441599756	0.002723107	-0.15690532	-0.147043299	-0.051144485	-0.103148162	-0.351630324	-0.12677314	-0.141479907	-0.090354416	-0.173909609	-0.10729282	-0.101134401	-0.123436013	-0.16714801	-0.187016557	-0.142585093	0.039631258	-0.099568674	-0.088390342	-0.124189088	-0.155633725	0.024697362	-0.126643227	-0.1226925	-0.105629606	-0.096924322
2	0.10484186	0.066785719	-0.019538456	0.036712071	0.009022717	0.034138193	0.068052677	-0.048297716	-0.064767879	0.065249521	-0.055981312	-0.073170079	0	-0.202263191	-0.2290111	-0.204583863	-0.371568953	-0.819484752	-0.301591881	-0.346969441	-0.304907911	-0.341733239	-0.493831445	0.029009708	0.07050874	0.03514289	-0.006375566	0.006269147	0.12101394	0.001784165	0.04201325	0.008991413	0.070197615	-0.030246206	-0.023311408	-0.022444858	0.180515248	0.095713397	0.010819828	0.167534929	-0.009389068	-0.008355963	-0.034877988	0.013134827	-0.074898837	0.026088463	0.050618059	-0.029431156	0.073818441
3	-0.089295645	-0.454675781	-0.504525494	-0.623202871	-0.021421472	-0.024361751	-0.106759948	-0.237362006	-0.160279468	-0.305935054	0.007236514	-0.151051489	0.136562424	-0.262691673	0.059858694	-0.226421152	-0.120665437	0.350765078	-0.151403907	-0.003490372	-0.458064526	0.020736093	-0.037289848	-0.207134661	0.163282419	0.243487491	0.107011652	0.19703854	-0.177089009	0.250960337	0.161510986	0.158909687	0.205580615	0.239555279	0.213848572	0.255038528	0.009990641	0.237582153	0.121616869	-0.439274765	0.114288646	0.168607119	0.376797129	0.253029328	0.138462545	0.237505973	0.098632011	0	0.094609949
4	0.145803047	0.176962448	0.314570504	0.181880432	0.19021636	0.298916839	0.110777239	0.384427285	0.335893428	0.365157515	0.408719679	0.387368622	0.259245234	0.560902261	0.08801874	0.008152897	0.172824676	0.676811518	0.687064563	0.529110799	0.444437059	0.479525942	0.678939996	0.007458166	-0.027736617	-0.053854917	-0.07238427	-0.058369945	-0.134937399	-0.026255216	0.020668767	0.042909512	-0.024105621	-0.00746737	-0.059652144	-0.06242117	-0.312935437	-0.159581292	-0.013851644	0.010643288	-0.034598472	-0.047125896	-0.021288698	-0.017524986	-0.104932458	-0.211449725	-0.003133779		-0.11367349
[truncated: 18 more columns]
