# Supplementary material for: Rural–urban scaling of age, mortality, crime and property reveals a loss of expected self-similar behaviour
Source: Sci Rep. 2020 Oct 8;10:16863. doi: 10.1038/s41598-020-74015-x (PMC7545192; doi:10.1038/s41598-020-74015-x)
Supplement: Supplementary file 2 — Supplementary file2 [file 41598_2020_74015_MOESM2_ESM.csv]

Subdivision	Population	Area	Population_density	Anti-Social Behaviour	Burglary	Robbery	Vehicle Crimes	Violent Crimes	Shoplifting	Criminal Damage & Arson	Other Theft	Drugs	Other Crimes	Bike Theft	Weapons	Order	Theft From Person	Detached	Semi-Detached	Terraced	Flats/Maisonettes	Other Property	Old	New	Freehold	Leasehold	Other Mortality	Accidents	Bladder Cancer	Brain Cancer	CSR&A Cancer	Gallbladder Cancer	Kidney Cancer	Larynx Cancer	Liver Cancer	Oesophagus Cancer	Ovary Cancer	Pancreas Cancer	Prostate Cancer	Stomach Cancer	Lung Cancer	Uterus Cancer	Bone Cancer	Breast Cancer	Lymphoid Cancer	Skin Cancer	Cardiac arrhythmias	Cardiomyopathy	Dementia and Alzheimer disease
Adur	61167	4180.71	14.63076846	1.953974325	0.325781984	0.022962607	0.281291934	1.079242521	0.22532058	0.589373575	0.387254796	0.176285846	0.074150085	0.079173155	0.030377615	0.235605914	0.036835848	90750.13574	131918.9803	97175.59936	59598.96764	14267.43304	381271.1238	12439.99225	331688.6366	62022.47944	0.514027522	0.017939537	0.006458233	0.006458233	0.024876157	0	0.007175815	0.001195969	0.007175815	0.01124211	0.007175815	0.015547598	0.014590823	0.004783876	0.041141337	0.003587907	0	0.022005832	0.018417924	0.008850171	0.010763722	0.002391938	0.092568009
Allerdale	96468	124158.29	0.776975907	0.118904666	0.019136862	0.000467146	0.010430234	0.057072307	0.021996115	0.044644623	0.021585349	0.009648973	0.003922412	0.001804149	0.001143701	0.009673136	0.000902074	4276.065658	2604.699211	2716.129547	442.6848984	1071.962251	9975.072949	1136.468616	9808.471106	1303.070459	0.026546757	0.001498088	0.000362441	0.000330224	0.001280623	4.02712E-05	0.000426874	0	0.000426874	0.000539634	0.000306061	0.000523525	0.000789315	0.000378549	0.00273844	0.000249681	0	0.000813478	0.000926237	0.00026579	0.000547688	0.000161085	0.004993625
Amber Valley	122313	26538.48	4.608892446	0.867306643	0.136443383	0.005802895	0.107202824	0.225257814	0.119788322	0.187312913	0.137837585	0.047139098	0.016579699	0.008365212	0.006481155	0.017446365	0.008666661	38300.53567	19456.1256	13371.33852	1398.045404	6136.259499	70481.65532	8180.649382	76963.78994	1698.51476	0.142283959	0.005199996	0.001808694	0.001921738	0.008553617	0.000753623	0.001582608	0.000188406	0.002524636	0.004371011	0.001846376	0.003127534	0.004295649	0.001884057	0.013715932	0.000866666	0.000188406	0.00433333	0.005802895	0.001055072	0.002750723	0.000753623	0.028788386
Arun	149529	22070.82	6.774963504	0.976492944	0.154819803	0.010602234	0.146573621	0.552494198	0.196911578	0.28834452	0.217889503	0.068189582	0.037651524	0.052512775	0.015858042	0.117757292	0.016311129	105801.1438	44677.85973	41614.40309	27021.83245	8754.228434	204580.2104	23289.25704	199757.3266	28112.14083	0.286486864	0.011327173	0.004394943	0.003307535	0.012278656	0.000226543	0.002809139	0.000543704	0.00380593	0.0062526	0.003035682	0.008336799	0.011870877	0.002265435	0.027683611	0.001948274	0	0.010420999	0.011372482	0.003534078	0.004666795	0.001540496	0.057043644
Ashfield	119509	10955.69	10.90839555	1.708062203	0.452641504	0.028752183	0.369488366	0.973923139	0.332429998	0.57230535	0.414579091	0.103416581	0.059786285	0.054492232	0.024918558	0.127878755	0.019259399	64852.14532	40289.20132	26244.53594	2708.729436	14230.77871	123289.0854	25036.30534	141360.4255	6964.965237	0.320381464	0.013782792	0.005294053	0.004472562	0.014239176	0.000912768	0.004290008	0.001460428	0.004563839	0.007393418	0.00310341	0.009584061	0.011683427	0.005202776	0.038518797	0.003285964	0	0.01213981	0.011044489	0.002464473	0.006024267	0.000912768	0.066358212
Ashford	117942	58061.67	2.031322902	0.173367387	0.071544618	0.005149697	0.046588395	0.201027631	0.063880353	0.101151069	0.087355393	0.013933461	0.010247725	0.017033613	0.002497345	0.022303871	0.004357436	25886.64777	12996.54316	12101.51206	3341.016543	6830.306466	54013.12088	7142.905121	56920.11615	4235.909852	0.054011536	0.00213566	0.00106783	0.000637253	0.002549014	0	0.000792261	0	0.000688923	0.001412291	0.000654477	0.001618968	0.002290668	0.000637253	0.004856905	0.000396131	0	0.002170106	0.002428452	0.000688923	0.001842868	0.000172231	0.008783764
Aylesbury Vale	174057	90275.35	1.92806785	0.142696761	0.044220266	0.002647456	0.05142046	0.112533488	0.043622096	0.06062563	0.057091997	0.017535241	0.009991653	0.008806391	0.00299085	0.013547441	0.007920213	28918.53646	15237.82516	14909.37449	5267.152107	5288.675148	59149.00358	10472.55979	63538.81763	6082.745733	0.046025853	0.002248676	0.0008751	0.000620324	0.002259753	0	0.000531707	0	0.000553861	0.001019104	0.000587093	0.001329267	0.001661583	0.000609247	0.003932413	0.000310162	0	0.001849896	0.001927436	0.000731097	0.000952641	0.000221544	0.008872854
Babergh	87643	59377.66	1.476026506	0.129190002	0.044275911	0.000741019	0.033834274	0.095439935	0.019620174	0.052545014	0.03752253	0.012108931	0.00685443	0.002896712	0.001380991	0.022382155	0.002004121	19638.71597	7378.498917	6987.459593	833.0068918	4890.93036	37812.26812	1916.343621	38635.77649	1092.835252	0.046936845	0.002088327	0.000825226	0.000892592	0.002425155	0.000101048	0.000437875	8.42068E-05	0.000488399	0.001212577	0.000555765	0.00099364	0.002189376	0.00025262	0.003503001	0.000404192	0	0.001566246	0.00186939	0.000538923	0.001313625	0.000168414	0.011064767
Barking and Dagenham	185974	3609.04	51.53004677	7.823687186	2.390109281	0.825704342	3.230498969	6.908208277	1.133265356	2.349101146	2.834825882	1.153215259	0.328619245	0.293429832	0.108061978	1.126338306	0.441668699	9671.547004	90428.75668	510158.6571	154587.0924	74029.93594	776986.4008	61889.58837	665453.9711	173422.018	1.039057478	0.028262363	0.014131182	0.00969787	0.043778955	0.00138541	0.013022854	0.00138541	0.020504068	0.01801033	0.007204132	0.025214461	0.026599871	0.016070756	0.118591093	0.00969787	0.00277082	0.035743577	0.039622725	0.008866624	0.017733248	0.010252034	0.177609558
Barnet	356064	8673.72	41.05089858	4.918189658	2.139105251	0.354403877	2.130689024	3.259270532	0.773255305	1.16835683	2.141756939	0.465659486	0.205794054	0.131200915	0.056607776	0.69785513	0.363396559	320854.8351	450416.315	279403.9928	565502.9215	133107.7093	1530812.385	218473.3886	1127125.616	622160.1573	0.853382401	0.027208626	0.013027859	0.011644369	0.031935548	0.002305816	0.006110412	0.001729362	0.011990242	0.014180767	0.008992681	0.020291178	0.021789959	0.009569135	0.070788543	0.006686866	0.000576454	0.030436768	0.036431889	0.006802156	0.009915008	0.005188085	0.15103093
Barnsley	230498	32905.31	7.004887661	1.748380429	0.305847293	0.018598822	0.270412283	0.602668688	0.239475027	0.432027536	0.32508431	0.090107037	0.045646128	0.0183557	0.01568136	0.125268536	0.020847699	28760.43411	21915.76375	16111.25985	1747.073649	6124.330693	64098.28687	10560.57518	68801.78306	5857.078994	0.222395717	0.008053411	0.003039023	0.002552779	0.008661216	0.000607805	0.00267434	0.000455853	0.002461609	0.005470242	0.002522389	0.005561412	0.00525751	0.003251755	0.025375844	0.002005755	0	0.006290778	0.008023021	0.001580292	0.002552779	0.001489121	0.036559449
Barrow-in-Furness	69105	7796.05	8.864104258	2.31052905	0.198177282	0.010005067	0.103000879	1.012948865	0.278602626	0.569006099	0.262825405	0.122626202	0.053232085	0.046562041	0.023729966	0.158157015	0.011800848	21738.95755	34495.41755	40733.44835	1865.303583	6309.862046	100478.9605	4664.028579	103192.1293	1950.85973	0.307335125	0.01436625	0.004361183	0.003591562	0.012442198	0	0.002693672	0.00064135	0.003848103	0.007952745	0.002565402	0.006285234	0.007952745	0.003206752	0.031041361	0.002565402	0.00064135	0.007952745	0.008850636	0.002693672	0.006028694	0.00064135	0.046177231
Basildon	174571	11002.46	15.86654257	2.803827508	0.851627727	0.077346339	0.876167693	1.635452435	0.520610845	0.886165458	0.612317609	0.226858357	0.09934142	0.088343879	0.043263052	0.300932701	0.081618111	128419.3717	95695.59898	106419.9279	44757.71782	73465.57043	418595.7504	30162.4364	367760.3009	80997.88593	0.416270543	0.01399687	0.007543767	0.005362437	0.019268418	0.001635998	0.004726216	0.000454444	0.006180436	0.010088653	0.006816657	0.011451984	0.015996423	0.004817105	0.046989491	0.004544438	0.001363331	0.015632868	0.016087311	0.003726439	0.00590777	0.003181107	0.068075685
Basingstoke and Deane	167791	63380.74	2.647349968	0.403119307	0.073839466	0.005443294	0.05328117	0.179202704	0.070257936	0.115176945	0.073019028	0.036004629	0.013931677	0.013789678	0.00648462	0.062574214	0.005821958	29857.63499	14719.17179	18769.66094	7420.187899	8028.558833	73229.01247	5566.201972	68881.76124	9913.453204	0.059813123	0.002398205	0.00074155	0.000930882	0.003265976	7.88883E-05	0.000757328	0	0.001072881	0.001199102	0.000583774	0.001972208	0.002145762	0.000662662	0.005790403	0.000362886	0	0.002193095	0.002776869	0.000773106	0.001230658	0.000441775	0.012622131
Bassetlaw	112863	63787.08	1.769370851	0.248718079	0.085722689	0.003119754	0.082947832	0.145484007	0.061109554	0.085722689	0.084437162	0.013607771	0.010440986	0.009751191	0.003684132	0.023860631	0.003276526	12905.45045	6272.288996	2934.685206	373.6023032	2332.306166	22310.25468	2508.078438	23604.52932	1213.803799	0.053803999	0.002351573	0.000846566	0.000846566	0.002759179	0.000235157	0.000674118	0	0.000815212	0.001034692	0.000799535	0.001426621	0.002163448	0.000971984	0.006239508	0.000423283	0	0.00203803	0.002085062	0.000642763	0.001363913	0.00032922	0.010864269
Bath and North East Somerset	175710	34574.08	5.082130891	0.715391415	0.118557023	0.00841671	0.093306893	0.345085104	0.14693088	0.170705916	0.164284921	0.03953829	0.012610603	0.025105513	0.003441885	0.118094249	0.013449382	48865.47957	33999.83456	51012.26121	28468.46539	16042.48038	160814.4598	17574.06126	140905.8752	37482.64596	0.14004711	0.005813604	0.002516336	0.001793251	0.00723085	0.000144617	0.001822174	0.000491698	0.001706481	0.00263203	0.001735404	0.004107123	0.005206212	0.0013594	0.010354578	0.001330476	0	0.005003748	0.005813604	0.001590787	0.002429566	0.000809855	0.03094804
Bedford	156619	47641.2	3.287469669	0.630630631	0.111437159	0.012867014	0.112297759	0.294870826	0.115866099	0.148379974	0.129761635	0.03744658	0.0124682	0.04365969	0.007514504	0.051111223	0.012405229	33397.18563	22446.34896	17514.37831	6722.983468	8420.988556	72671.25933	15830.62559	79194.87754	9307.00738	0.085094414	0.003967154	0.001574268	0.001406346	0.00447092	0.000104951	0.001175453	0.000209902	0.001343375	0.00180516	0.00090258	0.002057043	0.003484379	0.00092357	0.00717866	0.0008606	0	0.003505369	0.002875662	0.001007531	0.002434867	0.000461785	0.016666247
Bexley	231935	6055.95	38.29869797	3.932661267	1.138219437	0.190061014	1.494067818	2.918617228	0.714669044	1.263220469	1.265036865	0.491912912	0.191051776	0.098415608	0.046400647	0.560770812	0.123845144	97496.18144	359638.5373	289027.8156	163155.7394	81544.43151	936246.9968	54615.70852	815548.6753	175314.03	0.937920557	0.029722835	0.015852178	0.009907612	0.044749379	0.003963045	0.010898373	0.001651269	0.012879895	0.021136238	0.012549641	0.029887961	0.036162782	0.015026544	0.104855555	0.010402992	0	0.033685879	0.038969939	0.010568119	0.021961872	0.004788679	0.200133753
Birmingham	1070912	26778.82	39.99100782	5.427348927	1.741488236	0.568060878	2.177504461	3.888296796	1.340238293	1.879619789	1.674009534	0.494681991	0.23585804	0.244409574	0.121887372	0.685168353	0.311514846	93546.24289	137304.8178	131213.0258	69051.39958	101865.3174	499459.5729	33521.23058	402199.9102	130780.8933	0.939585837	0.053325725	0.012509887	0.011277569	0.042234871	0.002763378	0.00963448	0.002501977	0.016206838	0.02016519	0.008812935	0.022405767	0.026961606	0.014414377	0.093805478	0.008663563	0.001194974	0.028231266	0.034206138	0.005862842	0.017364469	0.004929269	0.16763248
Blaby	93808	13046.66	7.190192739	0.535539364	0.269111022	0.008354629	0.356259763	0.32920303	0.170388437	0.267731358	0.27256018	0.02943282	0.033111923	0.029279524	0.006821669	0.045452246	0.008661221	77919.86608	48106.7185	16767.12661	4330.84023	14409.51171	129838.8246	31695.23847	154380.7381	7153.325066	0.182652112	0.007358205	0.003679103	0.002682679	0.010347476	0	0.003602455	0	0.003372511	0.005978542	0.002452735	0.00567195	0.007281557	0.002989271	0.019545232	0.001916199	0	0.00528871	0.008661221	0.001916199	0.004062342	0	0.035181418
Blackburn with Darwen	147382	13701.18	10.75688371	3.3125614	0.456238076	0.025691218	0.438429391	1.115524356	0.354276055	0.667095827	0.560900594	0.102253966	0.048025061	0.039631623	0.01240769	0.129185953	0.043426917	24219.51978	21138.98219	28424.26711	2233.092332	16776.36525	88287.79711	4504.429545	59539.54331	33252.68335	0.284720002	0.01262665	0.003649321	0.003284389	0.012553663	0.001094796	0.002919457	0.001094796	0.005182035	0.007079682	0.002335565	0.006641764	0.005984886	0.003503348	0.030362348	0.002189592	0	0.007882533	0.007298641	0.002189592	0.004671131	0.000948823	0.044229767
Blackpool	141941	3488.1	40.69292738	18.44901236	2.402740747	0.202689143	1.529772656	7.523580173	1.951205527	3.669332875	3.534015653	0.656804564	0.263753906	0.571371234	0.098907715	0.653650985	0.461282647	58864.99814	154944.239	107327.4849	20170.29328	72099.99713	401163.0974	12243.91503	359606.0893	53800.92314	1.630687194	0.081706373	0.024081878	0.015194519	0.075972593	0.004300335	0.012040939	0.00286689	0.028382214	0.035836129	0.015194519	0.034402683	0.042143287	0.016054586	0.169433216	0.01175425	0	0.034976061	0.043863421	0.012614317	0.028955592	0.006880537	0.283822138
Blaenau Gwent	69775	10876.16	6.415407644	1.55836251	0.267925444	0.006160262	0.220850006	0.572444686	0.143984642	0.542654761	0.264891285	0.077600918	0.04863849	0.011401083	0.006711928	0.11189611	0.008274979	5607.769654	5594.345799	10663.50624	227.6538778	3010.897228	24529.70534	574.4674591	24493.84709	610.3257032	0.232343033	0.00937831	0.004321378	0.002206661	0.011952748	0.000459721	0.002114717	0.000459721	0.003126103	0.00588443	0.001838884	0.00413749	0.005700541	0.00349388	0.019768006	0.001930829	0	0.006160262	0.006528039	0.001379163	0.004229434	0.000459721	0.0357663
Bolsover	75836	16033.04	4.729982586	0.980974288	0.146447586	0.005925264	0.151624396	0.257094101	0.084263496	0.210003842	0.158360486	0.046903145	0.018087649	0.011164445	0.006486605	0.019646929	0.00361753	24169.71454	16926.85854	8893.509902	375.1004176	8265.431883	51258.4014	7372.213878	57678.26937	952.3459057	0.157237804	0.005925264	0.002806704	0.003243303	0.008357741	0.000623712	0.001871136	0	0.002432477	0.003929386	0.001871136	0.00361753	0.005488666	0.002681962	0.017775793	0.001808765	0	0.005488666	0.005426295	0.001621651	0.004054128	0.000311856	0.029189723
Bolton	276550	13980.34	19.7813501	4.076152654	1.014925245	0.100927445	0.867074764	2.252019622	0.545551825	1.202188216	0.986599754	0.170024477	0.167735549	0.07582076	0.055291931	0.706062943	0.093130782	65762.92136	60186.73366	53853.62588	11372.9709	39469.06871	218973.1437	11672.17679	95024.29841	135621.0221	0.545480296	0.023962221	0.007725134	0.006509141	0.02403375	0.000858348	0.00658067	0.001859754	0.008154308	0.013304397	0.004434799	0.013304397	0.015521797	0.00801125	0.057366273	0.004077154	0.00071529	0.01530721	0.017882255	0.00436327	0.009370301	0.002861161	0.103931664
Boston	64646	36153.77	1.788084617	0.299055949	0.06549801	0.003982987	0.039829871	0.139017314	0.097057651	0.079134209	0.069757594	0.041544768	0.012723431	0.030702192	0.007578739	0.017591526	0.004342562	13203.02143	4882.312412	3089.497997	811.0080913	2445.36047	22630.66895	1800.531452	23566.44964	864.7507577	0.062455451	0.00229575	0.001189364	0.000802129	0.002406388	0	0.000497873	0	0.000912768	0.001078726	0.000553193	0.001465961	0.002489367	0.001217024	0.006085119	0.000580852	0	0.001714897	0.001908515	0.000802129	0.001244683	0	0.010372362
Bournemouth	183194	4617.88	39.67058477	11.72616006	1.86514158	0.1305794	1.652489887	4.034102229	1.72438435	2.193430752	2.408031391	0.508241877	0.159380495	0.686245637	0.093116322	0.505643282	0.358606114	448634.2218	118749.2962	71566.17322	418610.2714	109070.1794	1109911.691	56718.45089	728377.7404	438252.4015	1.232383691	0.055869793	0.018190165	0.01580812	0.058468388	0	0.012343326	0.001082748	0.018839814	0.027068698	0.013859173	0.034647934	0.046125062	0.009961281	0.100262458	0.009961281	0	0.040927872	0.043093368	0.013209525	0.026419049	0.004547541	0.320493387
Bracknell Forest	112652	10938.54	10.29863218	0.700459111	0.174520548	0.0147186	0.191524646	0.570185783	0.243176877	0.312655985	0.292360772	0.087488824	0.036110852	0.054851927	0.013347302	0.056588905	0.028157323	122244.4677	63396.21193	94761.82379	43734.81287	68918.15544	355220.4408	37835.031	335596.341	57459.13074	0.182474078	0.009233408	0.004296734	0.003748215	0.010878966	0	0.002925436	0.000457099	0.003016856	0.005942292	0.002834016	0.005942292	0.00722217	0.002925436	0.019472434	0.001005619	0.000457099	0.00722217	0.007953529	0.002285497	0.003839635	0.001371298	0.031722698
Bradford	521483	36641.72	14.23194654	2.736006934	0.925884484	0.077261657	0.868900259	1.661821552	0.504506885	0.934617698	0.833803653	0.165903784	0.15886263	0.04699561	0.037006996	0.341059317	0.084248229	44492.26183	48900.32455	43928.34179	10546.25711	15033.90125	147960.9309	14940.15565	148035.2997	14865.78687	0.370097255	0.0122265	0.004885142	0.004066403	0.014901047	0.001037069	0.004120986	0.000709574	0.005430968	0.00674095	0.003657034	0.008924254	0.010070488	0.00357516	0.037416366	0.003111208	0.000409369	0.010125071	0.013236278	0.002592673	0.007859893	0.001937682	0.074259614
Braintree	147108	61170.84	2.404871341	0.275016658	0.074610713	0.00356379	0.056579246	0.156201877	0.036913013	0.079253448	0.072387432	0.015530276	0.009171036	0.01082215	0.002664668	0.028575707	0.006163067	23721.3025	14806.07427	13596.6091	5056.13459	5450.194897	59423.19903	3207.116332	57007.12954	5623.185819	0.067123486	0.002681016	0.001144336	0.000686602	0.003253184	0.000245215	0.000866426	0	0.000948164	0.001471289	0.00098086	0.001929024	0.002517539	0.000784688	0.006310196	0.000506777	0	0.002517539	0.002893536	0.000882774	0.001307813	0.000245215	0.015268713
Breckland	130483	130511.64	0.999780556	0.127697422	0.021040269	0.000865823	0.014565751	0.077824476	0.015592479	0.038464002	0.025499641	0.011048823	0.006957234	0.002942266	0.001179971	0.014642372	0.001417498	12640.83418	4183.213084	3341.525706	368.5341783	1864.546335	20445.18788	1953.465607	21571.43991	827.2135727	0.03261778	0.00149412	0.000566999	0.000421418	0.001946187	0.000114932	0.000467391	3.83108E-05	0.000582324	0.00088881	0.000559337	0.000911796	0.001279579	0.00032181	0.003179793	0.000352459	0	0.001187634	0.001333214	0.000383108	0.00088881	9.9608E-05	0.008504989
Brent	311109	4323.52	71.95734032	10.85157464	3.24295944	1.171267856	3.601926208	8.433406114	1.400710532	2.424182148	3.663681445	2.553706239	0.352027977	0.478776552	0.197755533	1.61881985	0.836124269	122857.5328	328044.9726	445529.5685	804416.0776	285124.3894	1731329.334	254643.2074	1084325.503	901647.0376	1.207118274	0.047183776	0.014340167	0.016653097	0.055279032	0.002544223	0.010408186	0.005088446	0.0198912	0.021741544	0.011102065	0.038625934	0.038394641	0.019197321	0.107551255	0.012027237	0	0.040938865	0.047415069	0.009483014	0.015034046	0.010639479	0.151034342
Brentwood	73574	15311.75	4.805068003	0.593204565	0.220941434	0.009927017	0.222378239	0.29350009	0.075366957	0.159681291	0.184629451	0.031609711	0.021552076	0.019919343	0.005355364	0.053292406	0.017437589	86303.65569	50279.55655	28756.6738	30192.69515	21222.00271	209008.7678	7745.816122	184906.1015	31848.48237	0.144072363	0.005094127	0.003069538	0.001763352	0.007249335	0	0.001632733	0	0.001698042	0.003134847	0.001828661	0.004179797	0.00476758	0.001698042	0.011298513	0.001306186	0	0.005616602	0.005877839	0.001371496	0.002938919	0.000653093	0.038010025
Bridgend	138958	25074.74	5.541752377	0.652888126	0.134597607	0.004785693	0.121716117	0.529058327	0.145006489	0.263372621	0.190031881	0.094318027	0.046740265	0.009691028	0.008175558	0.121038144	0.010129716	19558.76711	14740.81087	9148.928364	1414.890045	2759.350645	40922.53798	6700.209055	44847.2048	2775.542239	0.176711703	0.008016035	0.001954158	0.001994039	0.008733889	0.000598212	0.001515469	0	0.002472608	0.00410772	0.001874396	0.004865454	0.005543427	0.002552369	0.017308255	0.001754754	0.000199404	0.005264262	0.006660089	0.001954158	0.00466605	0.000398808	0.040518865
Brighton and Hove	273312	8266.71	33.06176218	7.272300589	0.985035159	0.166934609	1.072373411	3.763528659	1.204832394	1.640918818	2.268859075	0.53830363	0.25221642	0.508545721	0.125442891	0.927817717	0.54665036	181704.0878	187686.3952	312339.1289	435477.7173	104660.3788	1183387.103	38480.60474	753493.8325	468373.8755	0.735480016	0.048265876	0.011370908	0.011370908	0.038346573	0.000604836	0.006532224	0.002782243	0.009435434	0.016572494	0.012459612	0.024798257	0.017903132	0.007741895	0.073306067	0.007378994	0.000604836	0.025645027	0.029999843	0.008830599	0.015241856	0.00374998	0.125805792
Bristol, City of	427405	10960.76	38.9941026	8.01541134	1.836004073	0.238487112	1.901054306	4.901576168	2.109525252	2.158883143	2.241085472	0.540473471	0.257007726	0.659260854	0.071892825	1.619048314	0.299249322	69491.62284	198257.8763	394457.5924	272260.1352	147431.565	1014587.675	67311.11711	721077.0056	360821.7861	0.89701809	0.052003693	0.013685182	0.012407899	0.041785424	0.002098395	0.008211109	0.002463333	0.012407899	0.019159255	0.007389999	0.024815797	0.028191476	0.01122185	0.087128995	0.007663702	0.000456173	0.030107401	0.038227276	0.009305924	0.014415059	0.007481233	0.166503053
Broadland	124588	55239.88	2.255399541	0.154471733	0.029055096	0.000959452	0.018483023	0.13238624	0.013034062	0.053982739	0.039898711	0.01131429	0.00733166	0.004380893	0.001412023	0.01694428	0.001104275	28732.41216	13454.66355	6614.9492	1206.429123	2748.865494	47569.79921	5187.52032	51115.82429	1641.495239	0.07371486	0.002896458	0.001303406	0.000995657	0.003656778	0.000289646	0.000651703	9.05143E-05	0.00076032	0.001774081	0.000850835	0.002226652	0.002824047	0.000742217	0.005358448	0.0006336	0	0.002679224	0.003023178	0.000651703	0.001556846	0.000271543	0.020782087
Bromley	309267	15015.45	20.59658552	2.079125168	0.874299472	0.15224319	0.908930468	1.754326377	0.562487305	0.710468218	0.936102481	0.256335974	0.09390328	0.06040445	0.030302122	0.393061813	0.09596782	227668.1019	216374.068	176404.6366	185190.7868	62789.1272	828474.3381	39952.38238	658984.5792	209442.1413	0.500950687	0.014385183	0.009057338	0.007791974	0.026439434	0.00173155	0.006326817	0.001398559	0.007725376	0.011188476	0.006326817	0.014651576	0.019912823	0.007525582	0.043754932	0.004328875	0.000665981	0.017448695	0.02104499	0.005927228	0.014251987	0.002330932	0.100829479
Bromsgrove	93618	21696.91	4.314807961	0.599670644	0.163848216	0.009540529	0.17195997	0.277965849	0.073236235	0.136010151	0.148085603	0.055952668	0.024519621	0.008941365	0.006498621	0.032447017	0.007466501	58519.53112	28180.64877	15882.03113	5453.080646	8081.611621	104333.0594	11783.84387	107263.7071	8853.196146	0.141310445	0.005991637	0.001751401	0.002027939	0.006821248	0.000230448	0.001290506	0	0.00188967	0.003502803	0.001705312	0.003318445	0.006360353	0.001613133	0.011107572	0.001428775	0	0.005115936	0.005484652	0.001428775	0.002534923	0.000460895	0.043278052
Broxbourne	93520	5143.56	18.18195958	2.82022568	0.562839745	0.07135136	0.703987122	1.402724961	0.649550117	0.78739239	0.653244057	0.371338139	0.136092512	0.105568906	0.146785495	0.35209077	0.091570819	117408.9541	117814.7042	154701.8019	91063.58242	25040.82775	476987.7283	29042.14202	409284.4256	96745.44479	0.421497951	0.017108773	0.006026954	0.005249283	0.020219459	0	0.005832536	0.001944179	0.00913764	0.008748804	0.00641579	0.01185949	0.016719937	0.004860447	0.043549604	0.004082775	0	0.013220415	0.022163638	0.003499522	0.007971133	0	0.05851978
Broxtowe	109661	8009.84	13.69078533	1.429242032	0.463429981	0.031336456	0.404003076	0.754821569	0.378784096	0.440083697	0.395513518	0.10025169	0.045194411	0.086768275	0.01997543	0.093385136	0.018477273	95218.75593	66111.30809	33103.90719	7767.945427	14309.39944	209873.8552	6637.460923	204878.3746	11632.94148	0.388771811	0.015231266	0.006866554	0.005493243	0.018851812	0.000624232	0.003995086	0	0.006616861	0.010736794	0.004494472	0.010237408	0.012110105	0.004869011	0.037204239	0.002122389	0	0.016729423	0.013857955	0.002996315	0.009363483	0.001872697	0.089140357
Burnley	86988	11070.03	7.857973285	2.769007853	0.625382226	0.021680158	0.400902256	0.960431002	0.274344333	0.650404741	0.473892121	0.097922047	0.042005306	0.041011632	0.014724441	0.102529081	0.032339569	15105.10812	19564.35529	26618.71738	1907.582906	12310.26474	70181.20095	5324.827485	37064.75954	38441.2689	0.251309165	0.012195089	0.003794028	0.00225835	0.010478743	0.00090334	0.003342358	0.00045167	0.00406503	0.005871709	0.002981022	0.004787702	0.007046051	0.00316169	0.032610571	0.001897014	0	0.007136385	0.006142711	0.001987348	0.003432692	0	0.040469628
Bury	184903	9948.44	18.58613009	3.336804564	0.825858124	0.098407388	0.671261022	1.827120634	0.57305467	0.935724596	0.775196915	0.163945302	0.145650976	0.076494405	0.040106791	0.587830856	0.096195987	78150.04161	86216.63296	65533.18912	15643.05559	28786.82487	256395.9777	17933.7665	120247.9987	154081.7455	0.537772756	0.02794408	0.008242498	0.005629023	0.020304691	0.001507774	0.005528505	0.001005183	0.009951309	0.012665302	0.006433169	0.011861156	0.014273595	0.005528505	0.059707854	0.004523322	0.001005183	0.014575149	0.018696399	0.004623841	0.007739907	0.001608292	0.117103787
Caerphilly	178557	27745.02	6.435641423	1.13919543	0.197260626	0.005874928	0.173544658	0.49136746	0.105856835	0.376283744	0.245269241	0.074211516	0.03914216	0.011137134	0.007965393	0.10376637	0.006884118	12049.36958	12366.32736	11109.12877	585.4744383	4350.618597	38619.00262	1841.916135	38734.91531	1726.003441	0.199387133	0.007965393	0.003207783	0.001946295	0.009082711	0.000360425	0.002054423	0.000360425	0.003387995	0.004325101	0.002378805	0.004541356	0.005514503	0.003496123	0.019787335	0.002342763	0	0.006343481	0.006487651	0.001657955	0.002559018	0.001045233	0.028401493
Calderdale	203543	36392.21	5.593037631	0.754447174	0.289512508	0.016019912	0.252306744	0.598149989	0.150444285	0.331746822	0.308115391	0.055011773	0.04575155	0.016761829	0.010963885	0.12480693	0.026379272	19120.43814	18839.30654	26079.59231	4307.103086	8694.16834	73218.49923	3822.109182	67417.06536	9623.54306	0.160556339	0.005962815	0.002555492	0.001868532	0.007089429	0.000604525	0.001676183	0.000549568	0.002225751	0.003764542	0.001923489	0.003901934	0.005165941	0.001923489	0.017806008	0.00120905	0	0.004726286	0.005578117	0.001236528	0.003297409	0.000604525	0.027258581
Cambridge	123798	4069.94	30.41764743	5.524160061	1.150139806	0.124571861	0.903698826	2.809623729	1.380610034	1.328766517	1.940077741	0.64349843	0.176906785	2.612569227	0.076905311	0.696570465	0.416222352	179047.6027	198384.2514	340603.3013	220607.1834	106591.4977	848608.579	196625.2574	793580.9865	251652.8499	0.582809575	0.028993056	0.006634004	0.008108228	0.028010241	0.001228519	0.005405485	0.002457039	0.010073859	0.012776601	0.007125412	0.014496528	0.02162194	0.005651189	0.046683735	0.004914077	0	0.024570387	0.024570387	0.006388301	0.016462159	0.002457039	0.166587222
Camden	220382	2179.6	101.1112131	21.76913195	6.586988438	2.547715177	6.575059644	12.80005506	3.335474399	3.911268123	14.7917049	3.457056341	0.573958524	2.370159662	0.267480272	3.237750046	8.185446871	376344.2834	494178.7484	1226495.228	4030596.44	2545763.443	7976283.722	697094.421	4116723.252	4556654.891	1.463112498	0.081666361	0.02156359	0.019728391	0.08258396	0.006881997	0.017893191	0.006881997	0.033492384	0.025233988	0.015599193	0.046797578	0.053220774	0.018810791	0.176179115	0.02110479	0.002293999	0.06193797	0.066525968	0.012387594	0.023398789	0.012387594	0.233987888
Cannock Chase	97477	7888.09	12.35749085	1.911362573	0.298044267	0.021931798	0.259885473	1.135129036	0.267872197	0.485542127	0.352810376	0.114856702	0.06186542	0.031439804	0.021171158	0.119800864	0.021171158	72959.48702	53957.42189	25893.34047	5100.981353	17277.56656	154633.8848	20554.91253	162364.4	12824.39729	0.326061188	0.015846675	0.006592217	0.004310296	0.016607316	0.000633867	0.003549655	0.000633867	0.004817389	0.007859951	0.005831576	0.008874138	0.009381232	0.005451256	0.037398153	0.003676429	0	0.010015099	0.011663153	0.002281921	0.009000912	0.001901601	0.064274115
Canterbury	151115	30885.19	4.892798134	0.655200761	0.153924907	0.013469239	0.100209842	0.5338481	0.172736512	0.254069993	0.221497747	0.040634362	0.024607263	0.049182148	0.007317423	0.062262852	0.019394409	50141.92887	30955.77524	26703.73729	15972.2184	8722.918655	126812.6892	5683.889269	115775.5546	16721.0239	0.153406859	0.006831753	0.002493104	0.001521765	0.007090777	0.00032378	0.002104569	0.00032378	0.001748411	0.003334932	0.001813167	0.004953831	0.005050965	0.001554143	0.012433144	0.001295119	0	0.005148098	0.006151816	0.001133229	0.00288164	0.00016189	0.030597189
Cardiff	345624	14038.2	24.62025046	4.375489735	1.049422291	0.07116297	1.340912653	2.764670684	1.36035959	1.452679118	1.485874257	0.500990155	0.212919035	0.475274608	0.054707869	0.753657876	0.272399595	56742.38863	67618.64057	92965.90731	45670.10016	61965.49415	310056.0613	14906.46949	259610.6338	65351.89697	0.593950791	0.023008648	0.007978231	0.006767249	0.028707384	0.001923324	0.005698736	0.001780855	0.012181049	0.011539941	0.005769971	0.01524412	0.014959183	0.008833041	0.060549073	0.005413799	0.000712342	0.018592127	0.019162001	0.005271331	0.009759086	0.002065792	0.10962944
Carlisle	107513	103929.92	1.034475924	0.228779162	0.026440894	0.001164246	0.017473313	0.096266792	0.047406945	0.066217697	0.03445591	0.015895326	0.006090643	0.005109212	0.002049458	0.020552311	0.00231887	5079.095606	4113.964487	3388.138854	740.7972603	1393.98741	12854.13286	1861.850755	13558.81925	1157.164366	0.032242881	0.001703071	0.000432984	0.000442606	0.001501011	4.81093E-05	0.000327144	0	0.000509959	0.000683153	0.000394497	0.000856346	0.001366305	0.00046185	0.003415763	0.000298278	0	0.001125759	0.001375927	0.000279034	0.000481093	9.62187E-05	0.005638415
Carmarthenshire	183470	237035.46	0.774019212	0.149492401	0.011837891	0.000329065	0.009378344	0.05106409	0.014862755	0.03021067	0.020836545	0.020372479	0.002991114	0.001522979	0.001029382	0.007374424	0.00058641	3053.669691	1376.237125	890.0609217	70.2299985	807.1197449	5548.946137	648.3713449	5949.805991	247.5114905	0.028810035	0.001206571	0.000329065	0.000278439	0.00124454	6.75004E-05	0.000248908	6.75004E-05	0.000337502	0.000641254	0.000329065	0.000666567	0.00086485	0.000392346	0.002425797	0.000248908	2.10939E-05	0.000818443	0.000957663	0.000223595	0.000548441	0.000130782	0.004446592
Castle Point	87896	4506.86	19.50271364	2.180897565	0.635919465	0.052142734	0.485482132	1.261188499	0.24518179	0.582667312	0.469506486	0.127583284	0.07654997	0.069671567	0.026847961	0.236750199	0.037054623	227923.2104	166631.7569	33490.94492	27149.72287	9210.62558	444684.7694	19721.49124	435755.9365	28650.32417	0.662767426	0.020635209	0.010872315	0.006656519	0.032616944	0	0.007765939	0	0.008209707	0.014422458	0.008875359	0.017528834	0.027069845	0.007765939	0.077215622	0.009097243	0	0.026404193	0.022410281	0.010650431	0.015531878	0	0.141783858
Central Bedfordshire	253299	71566.45	3.539353985	0.530695598	0.136670186	0.009515632	0.143461077	0.200317327	0.070829278	0.142762426	0.115682698	0.017829584	0.009641389	0.018388505	0.0042478	0.031970288	0.005882645	42554.03195	28827.06911	27815.91095	7997.895662	8095.525208	96256.20664	19034.22623	104873.7781	10416.65473	0.082566622	0.003591068	0.001439222	0.001285519	0.004191908	0.000209595	0.000992085	0	0.001075923	0.00198417	0.001397303	0.002431307	0.003339554	0.000964139	0.007713111	0.000614813	0	0.0033675	0.003423392	0.000978112	0.00138333	0.000279461	0.013050808
Ceredigion	75846	178545.43	0.424799447	0.055386464	0.005007129	0.00013442	0.002895622	0.02527648	0.005242363	0.014097252	0.010479126	0.009386967	0.001338595	0.000666497	0.000420061	0.003724542	0.000364053	1872.162172	511.5728809	483.7928364	114.8615229	704.207327	3589.13695	97.45978937	3563.798861	122.7978784	0.013436356	0.000498473	0.000190428	0.000162424	0.000621691	0	0.000145621	0	0.000162424	0.00027444	0.000173625	0.000403259	0.000492872	0.000190428	0.001271385	0.000123218	0	0.000431263	0.000492872	0.000162424	0.000218432	5.60082E-05	0.001551426
Charnwood	166016	27905.68	5.949183105	0.541395157	0.270518403	0.013079774	0.23486258	0.355089	0.179533342	0.23514926	0.22396874	0.034258259	0.022576049	0.061564527	0.00910209	0.056977648	0.016412429	58007.1154	30794.62676	21097.78368	3716.483526	6737.660577	98347.36154	22006.30839	115647.9971	4705.672824	0.145418424	0.00630696	0.00222177	0.00229344	0.007776195	0.00035835	0.00164841	0	0.002257605	0.003475995	0.001970925	0.0043002	0.00566193	0.00200676	0.014799854	0.00107505	0	0.004909395	0.00673698	0.001397565	0.003691005	0.00100338	0.033398219
Chelmsford	168201	33877.56	4.964967961	0.608455863	0.159338512	0.011777708	0.12536322	0.41375471	0.146793335	0.178052965	0.189594528	0.056969864	0.030492161	0.051154806	0.009652407	0.078813232	0.030078908	59829.16125	36152.72174	30414.14435	21539.95152	18512.19509	149910.4717	16537.70224	142862.1188	23586.05519	0.122588522	0.004516264	0.00197771	0.001475903	0.006198794	0.00014759	0.001416867	0.000442771	0.001564457	0.003010843	0.001889156	0.003453614	0.005165661	0.001446385	0.010095178	0.001210241	0	0.004870481	0.004398192	0.001416867	0.002420481	0.000295181	0.02547409
Cheltenham	115658	4661.37	24.81201878	5.774697138	1.248774502	0.076586926	0.963450659	1.573571718	1.055912747	1.247058268	1.037463235	0.259794867	0.170765247	0.359980006	0.032822968	0.207020683	0.120136355	197180.6572	212445.9118	197595.5567	143972.0511	88558.29938	778221.6387	61530.8375	682034.8953	157717.5809	0.713524136	0.037971669	0.011584577	0.008366639	0.033252027	0.002145292	0.008795697	0	0.008581168	0.01630422	0.006864935	0.016947807	0.023383683	0.006435876	0.055992122	0.004076055	0.001072646	0.025528975	0.026601621	0.009010227	0.007723051	0.003217938	0.148025151
Cherwell	141835	58876.86	2.409010942	0.167315309	0.051412389	0.003719628	0.051633188	0.143910528	0.099988349	0.088778512	0.1033513	0.034325879	0.015286141	0.016101402	0.004755688	0.022062997	0.013332912	29016.95165	18563.52394	16902.26007	4903.556338	8487.409145	65535.35634	12338.34481	72048.28858	5825.412564	0.058376075	0.002445783	0.001036061	0.001019076	0.002972305	0.000254769	0.000696369	8.4923E-05	0.000764307	0.001596553	0.000645415	0.001885291	0.002089106	0.0004416	0.005740795	0.000594461	0	0.002224983	0.002377844	0.000509538	0.001103999	0.000526523	0.013332912
Cheshire East	369953	116637.63	3.171815134	0.501604842	0.070088873	0.002854996	0.052573085	0.194259777	0.077324959	0.115991726	0.085375534	0.023748768	0.014480747	0.013889171	0.003240807	0.065836386	0.008873637	41167.4517	17971.88437	13557.46855	4332.383983	6662.686819	75866.57068	7825.304749	65921.07539	17770.80004	0.094034832	0.0044754	0.001440358	0.001217446	0.00450112	0.00024006	0.001097416	0.00024006	0.001414638	0.002254847	0.001226019	0.002452039	0.003446572	0.001380344	0.008607857	0.000788768	8.57356E-05	0.003232233	0.003112203	0.001054548	0.002031934	0.000497267	0.021622524
Cheshire West and Chester	329222	91665.6	3.59155452	0.659353127	0.090611963	0.003709134	0.06207345	0.2492429	0.11075038	0.141743468	0.105797595	0.03598951	0.018785673	0.02301845	0.004221867	0.091310153	0.011956503	34090.30214	19861.46384	12234.90601	4835.008989	9719.393098	69733.05144	11008.02264	66966.37561	13774.69847	0.10363757	0.005323698	0.00152729	0.001385471	0.0054437	0.000240003	0.001341834	0.000218184	0.001767293	0.00265094	0.001309106	0.002749123	0.003938228	0.001701838	0.011651045	0.000905465	5.45461E-05	0.00376368	0.00363277	0.001080013	0.002214571	0.000501824	0.02217844
Chesterfield	103733	6603.52	15.70874322	4.151119403	0.478078358	0.031801221	0.392366495	1.043534357	0.663282613	0.764137914	0.602860293	0.236994815	0.061633795	0.047247529	0.031044049	0.124933369	0.061482361	78457.24704	67271.39465	30506.91147	6550.142954	33651.9008	207453.9034	8983.693545	201531.3045	14906.2924	0.525628756	0.02589528	0.006360244	0.00620881	0.025289543	0.000757172	0.006814547	0	0.009237498	0.010751841	0.004694466	0.009843235	0.015446307	0.009843235	0.051336257	0.004694466	0	0.017869258	0.017414954	0.003482991	0.01105471	0.002120081	0.107669849
Chichester	113758	78623.08	1.44687794	0.15085901	0.035384012	0.001106545	0.023224732	0.085025924	0.032280598	0.046754719	0.049527442	0.013151355	0.006117796	0.009310243	0.002085901	0.018658643	0.002874474	30215.91115	9958.602487	10358.80304	5326.692874	5432.692283	56224.03752	5068.664316	54839.81294	6452.888897	0.053457585	0.001691615	0.000826729	0.000788573	0.002632815	0.000190784	0.000597789	0	0.000686821	0.001157421	0.000648664	0.001691615	0.002429312	0.000521475	0.003904706	0.000407005	0	0.001971431	0.002200372	0.000597789	0.001004794	0.000432443	0.010976421
Chiltern	92866	19634.81	4.72966125	0.276753378	0.115152629	0.004379976	0.09121555	0.175351837	0.04593882	0.124676531	0.116171229	0.028673565	0.012987139	0.010084131	0.003412307	0.016959675	0.013598298	133399.763	39486.35103	30087.02402	20114.32756	14040.472	223292.2549	13835.68265	214379.8183	22748.11928	0.117291688	0.005856945	0.001680689	0.002546498	0.007079264	0	0.001324179	0	0.001476969	0.002291848	0.001375109	0.003616027	0.005092996	0.000763949	0.008810882	0.001273249	0.00025465	0.005653225	0.005856945	0.001986268	0.003208587	0.0005093	0.022001741
Chorley	107108	20279.69	5.2815403	1.044690525	0.147734014	0.005374836	0.133581924	0.384719885	0.103798431	0.230674138	0.195367878	0.040878337	0.025838659	0.019477615	0.004881731	0.028994526	0.008481392	47419.75839	21466.79757	16377.41997	2743.237199	4571.223722	73594.76402	18983.67283	57370.74876	35207.68809	0.157448166	0.005276215	0.002169658	0.001775175	0.006804838	0.000246552	0.001775175	0.000246552	0.002613452	0.004191386	0.001725865	0.00355035	0.003846213	0.001824485	0.016371059	0.000788967	0.000246552	0.004487248	0.00591725	0.000887588	0.002465521	0	0.030276597
Christchurch	47734	5038.96	9.472986489	1.324479655	0.262157271	0.008731961	0.175433026	0.447314525	0.189920142	0.332211409	0.293512947	0.049414959	0.015082477	0.068268055	0.008533507	0.053582485	0.018853097	191463.7147	47395.0974	61800.45089	52769.81758	28509.65279	360296.1722	21642.56116	315167.0186	66771.7148	0.392938225	0.012899487	0.0081366	0.002976805	0.01905155	0.000992268	0.005159795	0	0.007739692	0.009525775	0.005556702	0.016471653	0.014288663	0.002976805	0.036515471	0.003969073	0	0.013693302	0.017265467	0.006945878	0.007739692	0	0.082556718
City of London	7355	289.78	25.38132376	17.61681275	4.506867279	0.883428808	3.064393678	14.06584305	11.45351646	4.003036787	30.55076265	5.642211333	2.408723859	5.890675685	0.531437642	3.506108082	7.692042239	0	43826.35102	183280.4196	4179474.084	22126471.81	24951183.66	1581869.004	15774125.2	10758927.46	0.527986749	0	0	0	0	0	0	0	0.017254469	0	0	0	0	0	0.017254469	0	0	0.017254469	0	0	0	0	0.017254469
Colchester	173059	32908.17	5.258846056	0.834200139	0.176734227	0.014342943	0.124558734	0.586571663	0.180137638	0.248205841	0.220249257	0.052236268	0.029962164	0.05600433	0.009845579	0.103074708	0.026710692	58140.03027	32739.37749	29327.67152	16880.03313	14334.16079	134749.152	16672.12124	132811.9431	18609.33015	0.137625398	0.00504434	0.002491782	0.00176248	0.006594107	0.000577364	0.00164093	0.000151938	0.001276279	0.002826046	0.002157519	0.003889612	0.005591317	0.00151938	0.012580463	0.001458604	0.000151938	0.004436588	0.005591317	0.001488992	0.003524961	0.000303876	0.025464801
Conwy	115207	112582.88	1.02330834	0.164927385	0.027366505	0.001003705	0.012088872	0.09536974	0.031585619	0.047858076	0.035786969	0.010827579	0.00389935	0.00389935	0.001207999	0.01049005	0.001749822	5055.413399	2565.896342	1252.161963	1195.066248	1082.3937	10482.88159	668.0500623	9193.102895	1957.828757	0.040139318	0.002051822	0.000817176	0.000444117	0.002176175	4.44117E-05	0.000541823	0	0.000506294	0.000923764	0.000497411	0.001012587	0.001216881	0.000532941	0.004174702	0.000444117	0	0.001190234	0.001216881	0.000381941	0.000977058	0.000195412	0.0070437
Copeland	70608	73173.94	0.964933691	0.170292867	0.017424236	0.000505644	0.007557335	0.077554933	0.01626262	0.052245376	0.026416508	0.009880567	0.004947116	0.002172905	0.001298276	0.014199044	0.000860962	3750.884536	2968.707165	2372.374646	271.1894426	544.6064542	9129.69836	778.0638845	9026.341892	881.4203527	0.030693988	0.001448603	0.000464646	0.000368984	0.00121628	6.83303E-05	0.000464646	0	0.000573975	0.000683303	0.00038265	0.001024955	0.000819964	0.000573975	0.003703504	0.000245989	0	0.001161616	0.001106951	0.00045098	0.000519311	6.83303E-05	0.005616754
Corby	61257	8028.28	7.630152411	1.941636316	0.281131201	0.048578276	0.208637467	0.979288216	0.314014957	0.48478628	0.322858695	0.105875729	0.052937865	0.075981406	0.031015361	0.081835711	0.028150488	54295.68974	35551.57518	33205.61814	4324.338464	21864.21002	116326.0375	32915.39408	142114.6248	7126.806738	0.208886586	0.012829647	0.003363111	0.001992955	0.009964775	0	0.001992955	0.001245597	0.002615753	0.005605186	0.001992955	0.005106947	0.005231507	0.00386135	0.027652249	0.002615753	0	0.004608708	0.006103424	0.001868395	0.001743836	0	0.031638159
Cornwall	531056	354618.74	1.497540711	0.191374545	0.025624703	0.001063114	0.014378823	0.102676469	0.02818238	0.053826823	0.043799152	0.013042176	0.004709283	0.002247484	0.001787836	0.015876206	0.002492818	17459.24087	6245.510319	8372.90494	3135.305258	3054.73422	35155.10207	3112.593542	34572.57504	3695.120568	0.052476076	0.002611255	0.000744462	0.000611925	0.002315162	0.000118437	0.000603465	8.45979E-05	0.000676783	0.001099773	0.000690883	0.001466364	0.002052909	0.000510407	0.00441601	0.000434269	1.40996E-05	0.001672218	0.001892173	0.000665503	0.001080033	0.000205855	0.008392111
Cotswold	82837	116451.96	0.711340539	0.085657639	0.031154478	0.000626868	0.014211869	0.02370076	0.011026006	0.020523485	0.022799101	0.003263148	0.002395838	0.001562876	0.000369251	0.002378663	0.001202212	15717.84623	5398.191666	5707.70127	1595.464774	3940.414571	27477.4422	4882.176307	29831.14239	2528.47612	0.022747578	0.00127091	0.000369251	0.00030914	0.001073404	0	0.000291966	8.58723E-05	0.000291966	0.000437949	0.00030914	0.00071274	0.000996119	0.000214681	0.001640161	0.000283379	0	0.000858723	0.001073404	0.000283379	0.000317728	0.000214681	0.004224918
County Durham	512870	222606.26	2.303933411	0.461482979	0.069899202	0.002057444	0.047244853	0.201696933	0.057761179	0.136559502	0.075905323	0.019914085	0.013481202	0.007106718	0.003180504	0.036184966	0.003171519	8713.061349	5954.05538	6131.2831	583.7706451	2734.118978	20788.17999	3328.109461	21999.9788	2116.310655	0.073254903	0.0034141	0.001221888	0.000835556	0.003229918	0.000206643	0.001001769	0.000256057	0.001239857	0.001540837	0.000831064	0.001796895	0.002282056	0.00128478	0.009240531	0.000575006	8.08603E-05	0.002093382	0.002362916	0.000655867	0.001410562	0.000256057	0.012124547
Coventry	318495	9864.42	32.28725054	3.836211354	1.57231748	0.272088982	1.523860501	2.690882992	0.971876704	1.645813945	1.163170262	0.291755623	0.187644078	0.311016765	0.073395091	0.42678637	0.154190515	82307.93093	113959.9693	172756.0262	37663.33956	53539.58976	408808.526	51418.32971	399621.2651	60605.5906	0.826100267	0.043692381	0.013178676	0.009326448	0.035176929	0.003142607	0.00892095	0.001520617	0.011252562	0.017233654	0.008109955	0.017639152	0.0269656	0.012671804	0.084951776	0.006893462	0	0.023417494	0.031121951	0.008616827	0.018146024	0.005474219	0.146486058
Craven	55453	117738.81	0.470983187	0.054340621	0.012086074	9.34271E-05	0.008136654	0.018328706	0.007397731	0.012315395	0.0132072	0.004187234	0.002021424	0.000738924	0.000356722	0.002327185	0.001010712	3519.59562	2503.167817	3447.308496	582.6116299	658.8906411	10089.61276	621.9614416	10004.67051	706.9036964	0.01522013	0.000560563	0.000331242	0.000271788	0.000696457	0	0.000169868	0	0.000186854	0.000399189	0.000186854	0.000416175	0.00065399	0.000212334	0.001401407	0.000135894	0	0.000535083	0.000687963	0.000169868	0.000526589	4.24669E-05	0.003669138
Crawley	106542	4497.07	23.69142575	4.523834408	0.663098417	0.072714012	0.736924264	2.923014318	1.168093892	1.193221364	1.705777317	0.484982444	0.221032806	0.223478843	0.175447569	0.721136206	0.235486661	95722.99297	91915.84743	200144.3162	83438.10526	119790.8861	556692.2463	34319.90162	487169.646	103842.5019	0.488540316	0.020902499	0.008005212	0.008227579	0.020680132	0.00222367	0.006893377	0	0.009117047	0.009784148	0.006003909	0.014009121	0.014009121	0.00444734	0.050922045	0.006003909	0	0.01712226	0.018234095	0.002446037	0.01334202	0.001111835	0.077828453
Croydon	363443	8651.89	42.00735331	5.370965188	1.755107843	0.657197445	1.935646431	4.706601679	1.015962986	1.684718599	2.098847766	0.889169881	0.225499862	0.15256782	0.113270049	0.832650438	0.317387299	210218.6921	239602.9076	295476.2485	348501.3101	157300.5436	1152292.62	98807.08146	867715.7245	383383.9774	0.840278829	0.031091472	0.010171188	0.010749096	0.03918219	0.003583032	0.005779084	0.00208047	0.013523057	0.013638638	0.010055606	0.024156572	0.02750844	0.01236724	0.075128093	0.009940025	0.000577908	0.031438218	0.027392859	0.007743973	0.014910037	0.004160941	0.158924813
Dacorum	144812	21247.56	6.815464929	0.847344354	0.205905996	0.014542846	0.233485633	0.436944289	0.165948467	0.297916561	0.238756827	0.120202037	0.04842909	0.02805028	0.045605237	0.097328823	0.029744592	85460.07165	48875.02377	67462.14624	39311.47859	20887.57486	241949.2874	20047.00775	220619.0264	41377.26873	0.164630668	0.006353671	0.002306147	0.002400276	0.00823624	0	0.001929633	0.000235321	0.00244734	0.003529817	0.002212019	0.004141652	0.00701257	0.00211789	0.016378351	0.001364863	0	0.006636056	0.006541928	0.002164954	0.003906331	0.000941285	0.033792115
Darlington	105468	19747.51	5.340825248	1.235902653	0.257905933	0.008811237	0.197442614	0.54290389	0.243625652	0.352652056	0.24661337	0.051854639	0.040764633	0.051348246	0.009216352	0.100113888	0.017926311	20875.84713	23487.67009	14886.53506	3305.885147	10547.45636	65253.94847	7849.445322	68467.6701	4635.723694	0.165641137	0.006026076	0.00288644	0.001721736	0.007545255	0.000253196	0.001671097	0.000506393	0.002987718	0.002987718	0.001620457	0.003392833	0.00648183	0.002531965	0.017723754	0.0014179	0	0.005975437	0.006076715	0.001367261	0.002785161	0.000860868	0.032206592
Dartford	97447	7276.85	13.39137127	1.856572555	0.548314174	0.05826697	0.648907151	1.757216378	0.868370243	0.894205597	0.765578513	0.116259096	0.103891107	0.053732041	0.021163003	0.227708418	0.054693995	72431.20306	104984.8492	148264.7024	79310.27849	39246.10237	350890.2891	93346.84651	362053.9107	82183.22488	0.329263349	0.01442932	0.006458839	0.004397507	0.014841587	0.001374221	0.004122663	0.00068711	0.005634306	0.00852017	0.004947196	0.008932436	0.013879632	0.004672351	0.031194816	0.003985241	0	0.015940963	0.011268612	0.003847819	0.007283371	0.00068711	0.09688258
Daventry	77892	66259.01	1.175568425	0.203428937	0.045820184	0.002460043	0.04130759	0.097405621	0.018563513	0.046559706	0.039919099	0.010458955	0.007968728	0.003501411	0.001463952	0.006942452	0.00211292	19957.51219	6999.531083	4657.962743	638.7810503	3744.471884	29479.93035	6518.328602	34597.81545	1400.443502	0.02962616	0.001373398	0.000407492	0.000558415	0.001795982	0	0.000286753	7.54614E-05	0.000467861	0.000830076	0.000437676	0.000754614	0.001147014	0.000362215	0.003018457	0.000301846	0	0.001207383	0.001207383	0.000407492	0.000996091	7.54614E-05	0.006187838
Denbighshire	93641	83674.27	1.119113438	0.203981463	0.029005332	0.001828519	0.014628153	0.129693393	0.031001167	0.057293598	0.04163765	0.013205971	0.005270437	0.004182887	0.002258759	0.015500583	0.002497781	4905.211602	2154.712554	956.6620659	210.4828641	1045.661946	8822.879483	449.8515493	8776.270172	496.4608595	0.043107636	0.001876324	0.000788773	0.00032268	0.00184047	5.97555E-05	0.000382435	5.97555E-05	0.000513898	0.000824626	0.000609506	0.001075599	0.001219013	0.000597555	0.004254593	0.000286827	0	0.001398279	0.001362426	0.000286827	0.001219013	0.000358533	0.008855769
Derby	248659	7803.11	31.86665317	9.695877669	1.534131904	0.23080541	1.37598983	3.113245872	1.695349675	1.689070127	1.545665767	0.603605486	0.216452158	0.362291445	0.104445535	0.355883744	0.192231046	157837.9646	133810.6217	82022.42439	19468.90407	50407.97836	401632.5542	41915.33888	418211.4567	25336.43637	0.847738914	0.038446209	0.013584327	0.009483398	0.043059754	0.003716467	0.010636785	0.003203851	0.012815403	0.019607567	0.007048472	0.020248337	0.028962811	0.009996014	0.08330012	0.007561088	0.00064077	0.024990036	0.029219119	0.008201858	0.01525033	0.006279548	0.168394397
Derbyshire Dales	71166	79245.21	0.89804797	0.088156748	0.020670019	0.000643572	0.015130252	0.0308536	0.008328579	0.020329304	0.023118117	0.010473819	0.003962385	0.001022144	0.000643572	0.00295286	0.002120002	10801.29638	4137.47405	3783.963725	1030.787855	1592.361229	19882.46356	1463.419682	20081.60493	1264.278308	0.030020742	0.001287144	0.000492143	0.000365953	0.001451192	6.30953E-05	0.000290238	0	0.000479524	0.000946429	0.000378572	0.000959049	0.001160953	0.000340715	0.002574288	0.000328096	0	0.001022144	0.001249287	0.000340715	0.000605715	0.000265	0.005060243
Doncaster	302145	56799.22	5.319527275	1.455794639	0.297468874	0.019102375	0.232221499	0.566715529	0.257028177	0.361536655	0.280532021	0.061409294	0.058152207	0.028468701	0.015176265	0.09672668	0.024172867	22765.33023	19005.01451	8876.266259	1076.352809	6012.212844	50837.03614	6898.140503	55529.77664	2205.400004	0.156181722	0.00563388	0.002623275	0.00191904	0.006954321	0.000651417	0.001901435	0.000404935	0.002676093	0.004154987	0.001831011	0.004559922	0.00512331	0.002711305	0.021127051	0.001285229	0	0.00482401	0.00572191	0.001355652	0.003221875	0.000457753	0.032694111
Dover	111676	31485.09	3.54694873	0.549911085	0.095251435	0.010290585	0.084198584	0.431474072	0.084738522	0.19974534	0.130950872	0.021216392	0.025059481	0.013498453	0.004510071	0.05037305	0.006225169	28724.89804	19981.58493	25305.18414	6581.782044	4047.947775	76933.58984	7707.807092	77989.16884	6652.228086	0.121517836	0.004351266	0.002286797	0.001111637	0.005272337	0	0.001365726	0	0.001651575	0.003493717	0.00120692	0.003366673	0.004541832	0.001365726	0.012545621	0.001143398	0	0.003207868	0.004414788	0.001842142	0.002318558	0.000381133	0.022042179
Dudley	312789	9795.66	31.93138594	3.228062223	1.194916933	0.164052244	1.356314939	1.976283374	0.943274879	1.27923999	0.902338383	0.196413514	0.128015876	0.085241832	0.050430497	0.289005539	0.07268525	125019.9578	134814.8057	71848.04291	19988.64803	30022.071	350470.7187	31222.80683	344834.0387	36859.48675	0.921428469	0.046040798	0.016640022	0.009902345	0.048899206	0.00153129	0.011025291	0.002245893	0.010208603	0.027869485	0.014189958	0.02286727	0.032565442	0.014496216	0.090652391	0.008268968	0.00102086	0.037873916	0.033177958	0.008881484	0.027563227	0.004491785	0.160070889
Ealing	338559	5552.5	60.97415579	9.239261594	2.548221522	0.670328681	3.261954075	6.576316974	1.475731652	2.079243584	3.201440792	1.209905448	0.325258892	0.503196758	0.117424584	1.376497073	0.525168843	126978.8384	343834.3089	549973.7055	610934.1738	406224.4034	1888848.267	149097.1634	1368245.475	669699.955	1.015398469	0.041242683	0.01134624	0.012606934	0.049167042	0.004502476	0.009365151	0.003601981	0.018910401	0.014588023	0.014588023	0.022692481	0.030977037	0.013147231	0.096893291	0.011886538	0.002701486	0.043583971	0.040702386	0.009004953	0.01710941	0.00576317	0.179558757
East Cambridgeshire	83879	65128.21	1.287905809	0.114451173	0.032766139	0.000552756	0.023891337	0.054753539	0.014770865	0.030785431	0.0310311	0.009918897	0.003101575	0.00365433	0.001013386	0.010026377	0.00195	15795.84331	6926.645151	6134.807021	933.2207963	1196.132981	28786.23564	2200.413615	29872.03241	1114.616846	0.030217321	0.001903937	0.000506693	0.000414567	0.002118897	0	0.000383858	0	0.000706299	0.000660236	0.000491339	0.001120866	0.001151575	0.000383858	0.002748425	0.00035315	0	0.001059449	0.001612205	0.000399213	0.000829134	0.000153543	0.005788582
East Devon	132384	81434.66	1.625646868	0.142089376	0.02668397	0.000613989	0.016749625	0.087603976	0.018910867	0.044722972	0.03858308	0.005980255	0.003806733	0.003548857	0.001301657	0.015607605	0.001645491	28291.87228	9548.108876	10422.34351	5776.164596	2813.801887	50900.93088	5951.360268	50498.33818	6353.952973	0.067244095	0.003045386	0.001105181	0.000712227	0.003561137	0.000319274	0.000601709	0	0.000933264	0.001461294	0.000847305	0.001866527	0.002971708	0.000601709	0.004825955	0.000601709	6.13989E-05	0.002455957	0.002799791	0.000847305	0.001363056	0.000306995	0.015116414
East Dorset	87183	35436.57	2.460255042	0.212718104	0.058696426	0.000705486	0.038829943	0.085109817	0.024945981	0.063211535	0.057736965	0.010046119	0.002793724	0.006264715	0.001298094	0.009679266	0.002031799	63691.43515	8574.870536	7556.96728	6464.000325	8909.891674	91533.0688	3664.096158	88393.57195	6803.593011	0.08897588	0.002680846	0.001749605	0.001326313	0.004825523	0	0.000959461	0.000282194	0.001439191	0.00197536	0.001410972	0.002567969	0.003724965	0.000874802	0.007675686	0.000818364	0	0.003414552	0.00400716	0.001636727	0.002567969	0.000423292	0.020120457
East Hampshire	115734	51444.15	2.249701861	0.215612465	0.063739026	0.001496769	0.036369539	0.097056711	0.029177273	0.068715296	0.055788656	0.014170707	0.009738717	0.005423357	0.002565889	0.032812283	0.003265677	46146.4909	14803.00481	13054.93433	6010.265502	4276.7545	76185.82482	8105.625227	77287.27173	7004.178318	0.060648295	0.00242982	0.001030243	0.000738665	0.003071292	0.000194386	0.000719227	0	0.000796981	0.001302383	0.000641472	0.001593962	0.002760275	0.00054428	0.00497627	0.00054428	0	0.002196557	0.002721398	0.000933051	0.001691154	9.71928E-05	0.018874838
East Hertfordshire	137703	47568.68	2.894824914	0.279784934	0.079611206	0.004183425	0.069415422	0.154639565	0.068469421	0.094116549	0.084845743	0.033425355	0.013559342	0.015346232	0.013937742	0.036158245	0.009838406	42096.03882	24198.52727	27471.26891	17513.18304	5943.448504	105460.6098	11761.85675	98657.09959	18565.36696	0.067166043	0.002711868	0.00121929	0.001051112	0.002627779	0.000105111	0.001009067	0.000105111	0.001072134	0.00140849	0.000798845	0.00159769	0.002585735	0.000546578	0.00536067	0.000546578	0	0.001913023	0.002669824	0.000903956	0.001177245	0.000315334	0.012234941
East Lindsey	136384	176025.58	0.774796481	0.113665298	0.031489741	0.000994174	0.012316392	0.049475764	0.017980341	0.029296878	0.029217344	0.008339697	0.003187037	0.003471086	0.00165885	0.006215006	0.001749746	8008.211079	2260.597579	1199.138216	233.7728414	1483.449167	12816.84173	368.3271488	12886.71226	298.456622	0.032847499	0.001170284	0.000528332	0.000295412	0.001556592	8.52149E-05	0.000443117	2.8405E-05	0.000409031	0.000778296	0.000454479	0.000852149	0.001164603	0.000369265	0.003294976	0.000238602	0	0.001016898	0.000954407	0.000374946	0.00051697	0.000136344	0.004840206
East Northamptonshire	86760	50978.8	1.70188392	0.27193657	0.058769528	0.003766271	0.047254937	0.098786162	0.037800027	0.071029526	0.040840506	0.010141471	0.005492479	0.003883967	0.002275456	0.005669023	0.00215776	20291.14063	9768.707777	8399.001153	1168.524955	3434.996508	36545.44634	6516.924682	41610.96377	1451.407252	0.046607609	0.001883136	0.000921952	0.000745408	0.002295072	9.808E-05	0.000745408	0.00019616	0.000765024	0.001255424	0.00058848	0.001235808	0.00137312	0.000666944	0.004080127	0.000411936	0	0.001510432	0.001843904	0.00039232	0.00068656	0.00029424	0.011553822
East Riding of Yorkshire	333937	240767.65	1.386967892	0.083420675	0.042966736	0.001175407	0.022000464	0.084799598	0.02625768	0.048810544	0.040512087	0.007617302	0.0062633	0.007152124	0.001063266	0.011837138	0.001657199	12157.57183	7115.386972	3979.791305	838.829469	1792.238285	23646.99327	2236.82459	24896.86634	986.9515277	0.046721393	0.001491064	0.000722688	0.00057732	0.002176372	0.000112141	0.000548246	8.30676E-05	0.000635467	0.001071573	0.000581473	0.001258475	0.00173196	0.000606394	0.004726549	0.000323964	0	0.00166966	0.001785954	0.000315657	0.00112972	0.000170289	0.008859164
East Staffordshire	113582	38696.29	2.935216787	0.412339271	0.066311267	0.00671899	0.058997904	0.273850542	0.0566721	0.118305915	0.095693928	0.030183772	0.019278334	0.016125577	0.004884189	0.029175924	0.005659457	24479.16842	11669.95596	9103.017369	1256.321988	5737.216669	45745.39316	6500.287237	49636.51554	2609.164858	0.080782938	0.005271823	0.001473009	0.000826953	0.003928025	0.000516845	0.001007849	0.000258423	0.001240429	0.002790965	0.001059533	0.002325804	0.002816808	0.001111218	0.007726839	0.000878637	0	0.003204442	0.003333653	0.000930322	0.002093224	0.000258423	0.015763785
Eastbourne	99373	4415.89	22.50350439	4.348387301	0.530583869	0.065671926	0.375688706	2.421482419	0.895402739	1.159675626	0.94476991	0.319074977	0.139496228	0.131343851	0.062954467	0.539642065	0.116397827	132983.8379	100458.7977	161361.5828	188714.1663	87787.05991	659044.949	12260.49562	477014.3731	194291.0716	0.884306448	0.032835963	0.013134385	0.012002111	0.04144125	0	0.009737561	0	0.010869836	0.020607397	0.008605287	0.024230676	0.030571414	0.008378832	0.070653934	0.006567193	0	0.029439139	0.031703688	0.008605287	0.015398934	0.003396824	0.175729015
Eastleigh	125185	7977.76	15.69174806	2.116383546	0.359875454	0.021559937	0.31349652	0.866784661	0.371532861	0.54188143	0.397730691	0.12033453	0.061922144	0.100404123	0.025320391	0.301839113	0.033718738	175556.5472	87619.45709	94268.81731	47516.09474	49411.61429	411283.4931	43089.03752	394065.3767	60307.15389	0.374165179	0.01391368	0.005515333	0.006643469	0.020682497	0	0.004261848	0.000626742	0.00576603	0.008272999	0.00576603	0.010403923	0.014415074	0.003635106	0.037604541	0.00325906	0	0.015417862	0.016169952	0.005013939	0.010529271	0.001378833	0.073830248
Eden	52504	214235.65	0.245075925	0.026657561	0.004509053	6.53486E-05	0.003370121	0.010726506	0.002987365	0.007253695	0.007193014	0.00280999	0.000737506	0.000373421	0.000219385	0.002142501	0.000345414	1958.684281	960.2276745	868.3195351	191.8728279	647.7820101	4278.148852	348.7374767	4315.962353	310.9239755	0.007403063	0.000410763	0.000107358	0.000107358	0.000382756	0	0.000116694	0	7.46841E-05	0.00022872	9.33551E-05	0.000252059	0.000322075	9.33551E-05	0.000625479	4.66776E-05	0	0.000242723	0.000364085	7.00164E-05	0.00018671	0	0.001129597
Elmbridge	130863	9506.07	13.76625672	1.623699384	0.408265456	0.015253412	0.309170877	0.827366093	0.17010184	0.465386853	0.509674345	0.098989383	0.062065607	0.097516639	0.016620959	0.235112933	0.019987229	513305.9193	183568.6041	136110.8218	128599.8315	72744.99346	990231.8203	44098.34979	896557.9887	137772.1814	0.346620633	0.011781946	0.006206561	0.003471466	0.014622236	0	0.003681858	0	0.004102642	0.006206561	0.005785777	0.010098811	0.011045574	0.003997446	0.026509378	0.002735095	0	0.01167675	0.012939101	0.00389225	0.006101365	0.001051959	0.068692951
Enfield	312450	8082.94	38.65548922	5.050018929	1.795881202	0.546830732	2.22431442	3.625289808	0.694301826	1.258576706	1.847100189	0.703209476	0.191267039	0.150069158	0.09043739	0.618710519	0.300262033	92767.97799	201753.5699	320736.6379	242595.6397	91853.33554	914237.2701	35469.89091	672541.1793	277165.9817	0.775955284	0.024124885	0.011505715	0.007299324	0.033032535	0.002474347	0.008536498	0.00185576	0.014598649	0.012990323	0.00841278	0.023258864	0.021279386	0.010144824	0.072127221	0.009526237	0.000618587	0.02857871	0.032537666	0.005319846	0.010887128	0.003958956	0.121490448
Epping Forest	124719	33898.56	3.679182833	0.521733077	0.16755874	0.014248393	0.205937951	0.274288937	0.064427516	0.138471959	0.149534376	0.031830261	0.018879858	0.007374945	0.006371952	0.060563045	0.010944418	54979.26756	37104.85047	31549.51125	23139.83249	11764.03953	150114.1051	8423.396156	133814.4452	24723.05608	0.107910189	0.004365967	0.001769987	0.001179991	0.004837964	0.000294998	0.001061992	0.000147499	0.001415989	0.002241983	0.00132749	0.003126976	0.003480974	0.001150491	0.010147924	0.001150491	0	0.003805471	0.004247968	0.001002992	0.001976485	0.000294998	0.026254803
Epsom and Ewell	74953	3407.29	21.99783406	3.153826061	0.611042794	0.049306047	0.653598608	1.553433961	0.427319072	0.861094888	0.760134887	0.238606048	0.097144652	0.143515815	0.035805582	0.407948839	0.050773489	307441.9847	266255.2938	124291.1522	174541.6445	44576.4816	867261.9589	49844.59791	725709.288	191397.2688	0.521235351	0.018783256	0.007924186	0.007630698	0.02171814	0	0.007043721	0	0.006163256	0.009391628	0.01262	0.015848372	0.019076744	0.005576279	0.043436279	0.007337209	0	0.021131163	0.022892093	0.004402326	0.006163256	0	0.101253489
Erewash	112021	10962.93	10.21816248	2.059485922	0.359849055	0.024263586	0.32099083	0.647089783	0.354740931	0.455900019	0.318710418	0.100794222	0.047158926	0.057648822	0.016054102	0.046611627	0.017695999	60277.22516	52324.97152	23267.22874	4662.166045	9794.461882	143101.4336	7224.619696	143611.5163	6714.537081	0.297913058	0.012679092	0.004378392	0.003922309	0.015689236	0.000456082	0.004743258	0.000456082	0.004743258	0.007479752	0.002371629	0.007662185	0.008209484	0.003831093	0.03092239	0.002827711	0	0.010854762	0.010489896	0.002462845	0.006111505	0.001368247	0.066588038
Exeter	117837	4702.77	25.05693453	4.932837455	0.641536796	0.049757909	0.491837789	2.604209859	1.12146671	1.262660092	1.19163812	0.416563004	0.178830774	0.284087889	0.063792191	0.57902045	0.131411913	147944.7219	118093.1664	226910.0977	87508.42589	85238.69975	587633.4586	78061.65303	537259.1047	128436.0069	0.634094374	0.035936267	0.009568829	0.00659186	0.034235142	0.001063203	0.007229782	0	0.008292985	0.015310126	0.008930907	0.016373329	0.024453673	0.008080344	0.061878425	0.005316016	0	0.02020086	0.027430642	0.008292985	0.012545797	0.004252813	0.153526539
Fareham	111590	7423.27	15.03245874	1.809445164	0.234802183	0.010911633	0.235745164	0.724478565	0.475127538	0.444413311	0.344996208	0.099686526	0.056039993	0.09914768	0.017377786	0.252988238	0.027346439	188857.4712	101447.4753	72482.20798	31237.8507	53551.73663	421317.1554	26259.58641	398287.8166	49288.92523	0.443335619	0.017108363	0.009160383	0.006062018	0.026807593	0.001347115	0.005657884	0.000673558	0.008082691	0.009564518	0.005792595	0.013740575	0.017377786	0.0035025	0.03893163	0.004580192	0	0.017243075	0.020476151	0.006600865	0.011719902	0.000673558	0.11948912
Fenland	95369	54644.96	1.745247869	0.287382405	0.055796546	0.003971089	0.045676674	0.143654602	0.049354963	0.089358653	0.071863901	0.019782245	0.009131675	0.01451186	0.003257391	0.02175864	0.003403791	17569.04937	7056.698367	4488.666475	509.3058902	2404.357145	30402.09015	1625.987099	31494.23112	533.8461223	0.058962437	0.003056092	0.000878398	0.000567298	0.002909692	0.000182999	0.000768598	0	0.000860098	0.001555496	0.000603898	0.001738495	0.002305794	0.000640498	0.006423282	0.000640498	0	0.002012994	0.002397293	0.000658798	0.001518896	0.000274499	0.010394371
Flintshire	152419	43753.91	3.483551527	0.491407511	0.098642613	0.002559771	0.055606459	0.260068186	0.08083849	0.161585559	0.106550477	0.025986249	0.014604409	0.013438799	0.004136773	0.02388358	0.003108294	16146.9455	9108.877355	3495.001932	530.672573	5117.256949	29119.13472	5279.619581	31116.16768	3282.586631	0.099579672	0.005096687	0.001782698	0.00116561	0.005302383	0.000114276	0.000982769	0.000228551	0.001462726	0.002994018	0.001348451	0.002788322	0.0033597	0.001622712	0.010833318	0.000822784	0	0.003176859	0.00349683	0.00116561	0.002491206	0.000502812	0.014695829
Folkestone and Hythe	108019	35670.31	3.028260758	0.413256851	0.085028698	0.009419599	0.05657366	0.358841849	0.08721539	0.162908593	0.122791195	0.02567962	0.019427922	0.0102326	0.00818608	0.041771434	0.006504009	28763.44501	17101.86987	16488.95118	11206.37864	6130.336406	72745.12052	6945.860577	67789.87903	11901.10206	0.105185517	0.005102283	0.001654037	0.001037277	0.005102283	0.000280345	0.001233519	0.000140173	0.00148583	0.002747383	0.001093346	0.003083797	0.004681765	0.00117745	0.010260634	0.000953174	0	0.00409304	0.003840729	0.001205484	0.002270796	0.000420518	0.01631609
Forest Heath	59711	37771.06	1.580866409	0.170871561	0.050567816	0.002409252	0.052844691	0.137645065	0.033888379	0.068782819	0.065182179	0.021233188	0.010537168	0.0111461	0.00354769	0.029281678	0.005242109	16550.50189	7397.674304	9673.914367	2704.054374	7354.201868	38366.19888	5314.147922	39753.16022	3927.186581	0.039395241	0.002435727	0.000820734	0.000529506	0.0022504	0	0.000582457	0	0.000741308	0.000847209	0.000714833	0.001006061	0.001429666	0.00045008	0.003785967	0.000264753	0	0.001429666	0.001376715	0.000555981	0.000873685	0.000397129	0.007466034
Forest of Dean	81991	52650.63	1.557265317	0.246435798	0.039049865	0.000949656	0.025640719	0.066722848	0.014472761	0.04588739	0.038688996	0.008603886	0.004900226	0.002564072	0.001101601	0.007122422	0.000987643	16684.45373	6340.91178	3715.435124	561.8926117	1760.130885	27059.99909	2002.825037	27995.9613	1066.862828	0.051927204	0.002070251	0.000873684	0.000683753	0.002924941	0	0.000816704	9.49656E-05	0.000588787	0.001063615	0.000436842	0.001633409	0.001747368	0.000550801	0.004026543	0.000322883	0	0.001462471	0.00212723	0.000550801	0.000455835	0.000398856	0.010009377
Fylde	75802	16568.86	4.574967741	0.758772782	0.11847526	0.003802313	0.076529103	0.271654175	0.094816421	0.158067604	0.153842811	0.023719194	0.015692087	0.022391402	0.002293459	0.017985546	0.007061439	42622.24438	27243.27443	14955.40429	14044.9011	6206.522356	93112.68247	11959.66409	48025.51292	57046.83364	0.189391425	0.00663896	0.00259523	0.001508855	0.007483919	0.000301771	0.002957355	0	0.002293459	0.003017709	0.002233105	0.00446621	0.006699314	0.001810625	0.016838817	0.001327792	0.000301771	0.005552585	0.006578606	0.002052042	0.004405855	0.001086375	0.041825448
Gateshead	199953	14234.74	14.04683191	2.808270471	0.455786337	0.03470383	0.376051828	1.186674291	0.514445645	0.888179201	0.57282395	0.155324228	0.109872045	0.062733847	0.038146113	0.380126367	0.031331798	28106.73044	47216.94952	41434.96825	17627.36797	22219.02191	140887.013	15718.02506	115452.6883	41152.34981	0.449534027	0.021918209	0.005549803	0.005058048	0.019389184	0.000702507	0.004074539	0.00105376	0.008078827	0.008711083	0.004847296	0.010397099	0.012293867	0.007657323	0.062804098	0.003020779	0.000351253	0.011310358	0.01678991	0.003653035	0.008640832	0.001826517	0.08092877
Gedling	113513	11997.63	9.461285271	0.903011678	0.238630463	0.027838832	0.201706504	0.598034779	0.200539607	0.348985591	0.235129771	0.086517087	0.032839819	0.023838041	0.015002963	0.073597869	0.013335967	79744.41619	42497.39324	19920.18424	7885.307348	7377.623747	146759.3183	10665.60646	148423.8971	9001.027703	0.274137475	0.010252025	0.00400079	0.003083942	0.015253012	0.001250247	0.003000593	0.000416749	0.004750938	0.006334584	0.003250642	0.006918033	0.009751926	0.004500889	0.030672725	0.002333794	0.000416749	0.010252025	0.011502272	0.002667193	0.007084733	0.000416749	0.054760815
Gloucester	121655	4053.68	30.01100235	9.770381481	1.275631032	0.150480551	1.021540921	2.784876951	1.611128653	1.53934203	1.486057114	0.503739812	0.249156322	0.467476466	0.084614474	0.398156737	0.138639458	153680.853	183645.231	129070.8689	47245.71254	63638.96509	527099.5737	50182.0568	519847.8913	57433.73922	0.838497365	0.050077954	0.009867577	0.009867577	0.042677271	0	0.010854335	0.001233447	0.008387441	0.015788123	0.009127509	0.021215291	0.024422253	0.009620888	0.074500207	0.006907304	0.001233447	0.024668943	0.0303428	0.007153993	0.007647372	0.00419372	0.130498707
Gosport	82625	2532.09	32.6311466	6.721325071	0.982587507	0.055290294	0.903206442	2.64722028	1.017341406	1.850250189	1.165835338	0.336480931	0.199045058	0.525257791	0.062004115	0.792230924	0.055290294	127358.4272	141489.0466	208113.4557	112007.0772	25697.34883	581448.5267	33216.82879	492379.4178	122285.9377	0.922558045	0.044232235	0.018166811	0.013427643	0.048181542	0	0.016587088	0	0.009873267	0.027645147	0.009478336	0.022905979	0.026460355	0.010268197	0.098337737	0.010663128	0	0.0296198	0.039493067	0.01184792	0.01777188	0.003949307	0.190356583
Gravesham	101704	9901.87	10.2711912	1.671603445	0.497885753	0.054333171	0.435170326	1.388929566	0.251467652	0.697242036	0.497279807	0.091093904	0.078167053	0.036962715	0.017572438	0.182793755	0.038780554	50069.22935	54896.09538	64780.69294	19031.96063	12180.32553	195606.1835	5352.120357	180672.9436	20285.36024	0.268131171	0.009594147	0.00393865	0.003534686	0.012421896	0.000504955	0.00393865	0.000504955	0.003433695	0.005857479	0.002524776	0.007675318	0.010200094	0.003534686	0.026964604	0.002726758	0	0.009190183	0.010200094	0.002524776	0.00494856	0.00100991	0.046960827
Great Yarmouth	97289	17418.83	5.585277542	1.189172866	0.149608211	0.017222741	0.094036167	0.731449816	0.155923216	0.356568151	0.238764601	0.08714707	0.042367943	0.052184906	0.016074558	0.165453133	0.019576516	37545.97754	17234.16556	22135.75768	1966.894447	9439.038098	83558.94167	4762.891652	81957.28416	6364.549169	0.190081653	0.008266916	0.003100093	0.00200932	0.008266916	0.001148183	0.00200932	0	0.004477913	0.004764958	0.002353775	0.005683505	0.00729096	0.002124138	0.021700654	0.001951911	0	0.006946506	0.007922461	0.001837092	0.003559367	0.001377819	0.036225166
Greenwich	254549	4734.38	53.76606863	6.825603352	2.198598338	0.522138062	2.714188553	6.876930031	1.490585885	2.295759952	2.978425897	0.98914747	0.402375813	0.32887094	0.116171494	1.383496889	0.532910328	71279.23825	214971.971	513744.7776	795864.2948	159746.5772	1402025.608	353581.2503	893718.7129	861888.1459	0.962322416	0.045623714	0.016052788	0.011194708	0.043511505	0.001056104	0.00950494	0.002534651	0.013940579	0.017742556	0.010349824	0.02576895	0.0283036	0.016264009	0.114904169	0.00929372	0	0.036752436	0.034429007	0.006759069	0.020277206	0.004435639	0.209953574
Guildford	137251	27093.26	5.065872472	0.849657812	0.135273496	0.005905528	0.078580429	0.362045763	0.149372944	0.210347518	0.221531111	0.070755605	0.030118192	0.028125076	0.008046282	0.107775882	0.012327789	94201.39917	51012.05983	27028.23507	27818.91142	22748.79435	211737.6794	11071.72042	190170.249	32639.15084	0.115674526	0.004244598	0.001919297	0.00166093	0.005868618	0	0.00162402	0.000184548	0.00162402	0.001956206	0.00166093	0.003137312	0.003986231	0.001328744	0.007972463	0.000996558	0	0.00494588	0.005241156	0.001771658	0.002546759	0.00084892	0.025467589
Gwynedd	121637	253493.94	0.479841846	0.07068808	0.009558414	0.000287975	0.005609602	0.040296821	0.012611741	0.022241163	0.015550668	0.005380799	0.002011882	0.001278137	0.000749525	0.005668775	0.000524667	1727.44169	680.8407333	1043.176811	161.0531597	639.2066019	3990.308407	261.4105884	4035.02348	216.6955155	0.015870202	0.000840257	0.000276141	0.000177519	0.000781084	2.36692E-05	0.000110456	5.9173E-05	0.000205133	0.0003077	0.000193299	0.000351093	0.000552281	0.000181464	0.00149116	0.000201188	0	0.000418156	0.000572006	0.00015385	0.000244582	5.9173E-05	0.002323527
Hackney	246138	1906.35	129.1148005	23.5612558	7.091037847	2.854145356	7.087365909	18.0297427	2.286568573	4.821255278	11.09974559	3.205602329	0.645736617	3.580140058	0.46581163	3.77685105	6.630471844	25573.47811	100452.6976	1038985.496	2791699.321	767825.9501	3977646.287	746890.6549	1780383.98	2944152.962	1.680698717	0.097044089	0.020982506	0.019933381	0.085503711	0.008393002	0.016261442	0.005245626	0.028850946	0.026228132	0.021507068	0.040915886	0.052456265	0.03567026	0.190940803	0.026752695	0	0.06347208	0.066619456	0.012064941	0.022556194	0.008917565	0.209300496
Halton	125500	7909.52	15.86695526	3.716786859	0.498007464	0.033883219	0.401541434	1.422842347	0.618242321	0.893227402	0.458308469	0.241101862	0.109488313	0.096718891	0.037296827	0.507236849	0.063214961	71620.52817	47949.0538	33898.89652	5608.304929	30454.94543	161673.7805	27857.9484	144685.6446	44846.08421	0.442631158	0.018205909	0.007838655	0.005689347	0.020355218	0.002528598	0.005310057	0.001264299	0.006068636	0.011252263	0.004425047	0.010620113	0.013148712	0.006195066	0.063594251	0.004551477	0	0.013654432	0.014665871	0.003666468	0.007965085	0.002528598	0.086857357
Hambleton	89118	131116.95	0.67968329	0.09525847	0.013644308	0.000244057	0.008557246	0.02940886	0.008908078	0.018731369	0.016626378	0.004377771	0.002227019	0.001235538	0.00047286	0.003355783	0.000739798	7609.191642	2830.175656	2448.356219	526.2096167	1018.930047	13145.82897	1287.034209	13771.67483	661.1883513	0.02034062	0.00087708	0.000335578	0.00025931	0.001029615	0.000122028	0.000251684	0	0.000312698	0.000495741	0.00023643	0.000648276	0.000869453	0.000244057	0.001838054	0.000198296	0	0.00066353	0.000915213	0.00025931	0.000411846	0.000114402	0.00338629
Hammersmith and Fulham	182531	1640.4	111.2722507	18.49975616	4.896976347	1.375274323	8.538161424	13.41075347	4.778102902	4.087417703	9.57815167	4.170324311	0.866252134	2.572543282	0.302365277	3.839917093	2.158010241	66054.01122	244861.0095	2927653.621	4067063.521	1270729.09	7477908.437	1098452.816	4089622.043	4486739.21	1.549622043	0.079248964	0.020117045	0.019507437	0.084125823	0.003048037	0.019507437	0.003048037	0.032309193	0.030480371	0.021945867	0.05181663	0.049987808	0.019507437	0.207876128	0.01889783	0	0.053035845	0.062789564	0.015240185	0.032309193	0.009144111	0.262131188
Harborough	85454	59177.75	1.444022458	0.082632408	0.041789355	0.001047691	0.038916654	0.054006785	0.02808488	0.039322211	0.037091643	0.005018778	0.005069473	0.003633122	0.00086181	0.00682689	0.002281263	24429.38435	8034.675195	5686.140484	1428.797141	5455.107705	38022.28033	7011.824546	43187.90424	1846.200641	0.038206927	0.001503944	0.000659031	0.00057454	0.0019264	0	0.000642133	8.44912E-05	0.000506947	0.000929403	0.000523846	0.001064589	0.001791214	0.000439354	0.003261361	0.000422456	0	0.001385656	0.001672926	0.000473151	0.001064589	0.000168982	0.008229444
Haringey	255368	2958.85	86.30650422	13.98583909	4.399006371	2.073440695	5.798536594	10.85725873	2.114334961	3.469929195	5.765077648	1.975091674	0.477212431	0.7458979	0.265643747	2.097774473	2.473596161	192686.0098	250027.5445	1090732.21	1057914.73	229522.6186	2711390.912	109492.2014	1665766.092	1155117.022	1.172752928	0.059482569	0.018588303	0.014532673	0.065228045	0.001689846	0.010477043	0.005069537	0.029065346	0.021630025	0.010815013	0.035148791	0.036838637	0.023995809	0.110853879	0.017236426	0.001689846	0.052723186	0.046301773	0.006759383	0.016898457	0.010815013	0.131807966
Harlow	81964	3053.75	26.84044208	6.161277118	1.011543185	0.132951289	1.230290626	3.151207532	1.496520671	1.462464183	1.267621777	0.473188702	0.162095784	0.247237004	0.084486287	0.667376177	0.156528858	114060.0901	75783.87229	250477.937	76911.66598	94920.99877	560002.2923	52152.2718	525516.4961	86638.06795	0.712893983	0.030454359	0.013098649	0.007531723	0.026852231	0	0.003602129	0	0.008841588	0.013753582	0.009496521	0.017683176	0.01473598	0.009169054	0.076627098	0.004911993	0	0.024559967	0.023250102	0.006221858	0.011461318	0.003274662	0.114285714
Harrogate	157871	130793.68	1.207023153	0.197257238	0.026576208	0.001185073	0.014259099	0.058076201	0.032218682	0.040621229	0.036515526	0.011606065	0.004579732	0.005550727	0.001223301	0.00685813	0.003211164	14936.9679	8451.71571	6886.211933	4067.260742	3638.272124	36165.58537	1814.843041	33155.49345	4824.934966	0.035552177	0.001230946	0.000535194	0.000496966	0.001773786	7.64563E-05	0.000458738	7.64563E-05	0.000519903	0.00073398	0.000321116	0.0007875	0.00145267	0.000412864	0.00304296	0.000129976	0	0.001368568	0.001246238	0.000351699	0.000948058	0.000229369	0.008089076
Harrow	238950	5046.91	47.34580169	5.016138588	1.892048798	0.352096629	1.618614162	3.511653665	0.739858646	1.091757135	1.573636146	0.589271455	0.174958539	0.128989818	0.056668338	0.542708311	0.294437587	236069.0006	364700.7773	252499.6483	338203.5741	116765.9023	1196324.88	111914.0226	948558.4249	359680.4778	0.918581865	0.033089554	0.016247565	0.010897757	0.036854234	0.00198141	0.00951077	0.00198141	0.018823399	0.016445706	0.012482886	0.026550899	0.030117438	0.012086603	0.077671288	0.009708911	0.002972116	0.037250516	0.040618913	0.007727501	0.011690321	0.004755385	0.095503982
Hart	91036	21526.53	4.229014151	0.445589698	0.096717864	0.001718809	0.0615055	0.163844335	0.034980092	0.132348316	0.09193307	0.024760145	0.014168563	0.011195488	0.00432025	0.059647328	0.005388699	84627.80578	31099.81033	28802.22683	15618.07686	10355.96541	147746.9894	22756.89579	153413.8108	17090.07443	0.089006449	0.003809253	0.001393629	0.001718809	0.005388699	0	0.001440083	0	0.001254266	0.001718809	0.001068449	0.002787258	0.004087979	0.001114903	0.008175958	0.000696815	0	0.003902162	0.004738339	0.001393629	0.001811718	0.000743269	0.016259007
Hartlepool	91818	9386.11	9.78232729	3.864327181	0.434365248	0.024717375	0.372145649	1.009576917	0.612181191	0.805871655	0.557419421	0.1666292	0.061367276	0.085551949	0.027487426	0.145214578	0.020136137	36531.96052	27683.88608	18099.19125	3066.446057	8939.805734	78167.63281	16153.65684	89385.91174	4935.377915	0.315359611	0.013211011	0.006392425	0.003409293	0.011932526	0	0.003941995	0.001065404	0.005007399	0.008203612	0.003089672	0.007351288	0.008842854	0.004048536	0.043894649	0.00266351	0	0.010547501	0.009269016	0.002343889	0.007031667	0.002130808	0.052950583
Hastings	90260	2972.4	30.36603418	6.851702328	1.041918988	0.137262818	0.963531153	4.14614453	1.088009689	2.064325124	1.471201723	0.581684834	0.223388508	0.164177096	0.139617817	0.806755484	0.140627103	178576.9075	135299.4213	187491.2529	137347.2615	37236.24008	658269.7484	17681.33495	533292.9619	142658.1214	1.08565469	0.041717131	0.017157852	0.012784282	0.0484457	0	0.010765711	0.005046427	0.013457139	0.021867851	0.012111425	0.02422285	0.023886422	0.006392141	0.088480689	0.005382856	0.001682142	0.031960705	0.036670704	0.011774997	0.00874714	0.001682142	0.126160678
Havant	120589	5536.97	21.77887906	4.196338431	0.547230706	0.027813046	0.478962321	1.807306162	0.795561471	1.15080992	0.631031051	0.209862073	0.142677313	0.170309754	0.051110987	0.626154738	0.040455339	213878.168	126514.321	105095.9279	43837.33342	35552.83847	464029.7852	60848.80359	465777.6726	59100.91621	0.687198955	0.027813046	0.01336471	0.008669001	0.033772984	0.001806042	0.010113835	0	0.010655647	0.017699211	0.009752626	0.021130691	0.030883317	0.007404772	0.072422282	0.005418126	0	0.024381566	0.029438484	0.007043564	0.015893169	0.003612084	0.145386376
Havering	237245	11236.35	21.11406284	2.155593231	0.941408909	0.160550357	1.012784401	1.929274186	0.500607404	0.715534849	0.970510887	0.280073155	0.094247687	0.064522732	0.032572855	0.366489118	0.158147441	99732.38641	204706.4216	155348.3115	93678.5522	34589.43518	552089.958	35965.14883	485852.7903	102202.3166	0.594677097	0.015040471	0.0113916	0.007208747	0.030525927	0.000978966	0.007030753	0.001512947	0.009878653	0.014328496	0.007030753	0.013705518	0.021448246	0.008454703	0.059716901	0.005250815	0	0.022694202	0.027500033	0.007297743	0.01023464	0.003203887	0.134296279
Herefordshire, County of	183202	217973.24	0.840479318	0.151972783	0.022351368	0.000899193	0.012744684	0.071458313	0.016258877	0.028787937	0.028893455	0.010744438	0.00434457	0.004275754	0.001518535	0.00957457	0.001605702	8947.965356	3212.619127	2652.999974	629.8708961	1345.288991	16055.3011	733.4432428	16037.49616	751.2481807	0.027902508	0.001224921	0.000426658	0.000380781	0.00136714	5.96403E-05	0.000307377	2.29386E-05	0.000399132	0.000600991	0.000353254	0.000729447	0.001009298	0.000243149	0.002064474	0.000275263	0	0.000912956	0.001188219	0.000330316	0.00084414	4.58772E-05	0.004624421
Hertsmere	100068	10116	9.892052195	1.305456702	0.326512456	0.027580071	0.335508106	0.653519178	0.224298142	0.378509292	0.457394227	0.155199684	0.074041123	0.028074338	0.06198102	0.159648082	0.037564255	132639.3832	100402.8272	76807.82918	81439.30407	45156.38592	394289.739	42155.99051	349489.4227	86956.30684	0.269869514	0.008600237	0.004547252	0.002866746	0.012356663	0.000494267	0.002965599	0	0.003756425	0.004843812	0.004052985	0.007018584	0.007908264	0.002866746	0.025405299	0.000988533	0	0.011170423	0.01107157	0.002767892	0.004942665	0.000988533	0.049426651
High Peak	90864	53914.69	1.685329175	0.287973463	0.044069622	0.001706399	0.037410954	0.084800636	0.0289346	0.062561799	0.041324544	0.018788942	0.007382033	0.002837817	0.002318478	0.00868038	0.002485408	10250.34179	7303.426951	8258.825192	1858.361793	2331.572341	28192.52044	1810.007625	19267.38334	10735.14473	0.045664734	0.002800721	0.000760461	0.000556435	0.00246686	0.000185478	0.000574982	0	0.0008532	0.001316895	0.000612078	0.001224156	0.001762043	0.000537887	0.004859529	0.000500791	0	0.001224156	0.001669304	0.000574982	0.000816104	0.000204026	0.008606189
Hillingdon	273933	11569.87	23.67641123	3.899179507	1.06967494	0.201644444	1.361035172	2.645405696	0.754718938	1.004419237	1.570717735	0.377791626	0.398016572	0.134832976	0.062749193	0.565779909	0.182283811	134149.8219	177726.3703	145249.1687	144178.6295	193726.1179	737921.3422	57108.76613	599134.3032	195895.8052	0.486695183	0.017545573	0.007865257	0.007087374	0.022817888	0.000432157	0.004840158	0.001296471	0.007951688	0.008643139	0.005790903	0.0148662	0.014779768	0.005445178	0.048142287	0.004926589	0.000432157	0.0148662	0.022040006	0.004840158	0.00682808	0.00250651	0.080813354
Hinckley and Bosworth	105168	29734.91	3.53685281	0.249235663	0.120397203	0.003833877	0.128771199	0.187792733	0.072171061	0.124298342	0.1101399	0.016579838	0.012611439	0.014831052	0.00336305	0.027610644	0.004943684	38494.44979	20464.26238	11559.0059	2334.629565	8843.880812	70787.46833	10908.76011	78867.66767	2828.560773	0.09480439	0.00403566	0.00134522	0.001681525	0.004842793	0.000168153	0.001210698	0.000168153	0.001210698	0.002724071	0.001580634	0.002488657	0.003127637	0.001277959	0.008912083	0.000840763	0	0.003665725	0.003766616	0.000908024	0.002993115	0	0.019673845
Horsham	131421	53027.07	2.478375667	0.230806643	0.053067235	0.002074412	0.039376115	0.139683373	0.032285397	0.073528483	0.060289961	0.013860845	0.010353203	0.008769106	0.003488784	0.030531576	0.004299691	48648.32245	20080.57394	16929.08924	10860.54726	8301.382671	89993.09221	14826.82336	91638.36508	13181.55048	0.070096273	0.002923035	0.001282364	0.00088634	0.00320591	9.42915E-05	0.000792048	9.42915E-05	0.000848623	0.00132008	0.000810907	0.002168704	0.002960752	0.000509174	0.005487763	0.000603465	0	0.002960752	0.003111618	0.001131498	0.001489805	0.000396024	0.015558091
Hounslow	253906	5598.62	45.35153306	6.956357102	1.811696454	0.374020741	2.536517928	5.268976998	1.351404453	1.779009827	2.524014847	1.001139567	0.362232121	0.502445245	0.089486338	1.080444824	0.366518892	60939.83875	294430.2346	375271.2276	509214.9494	240978.4911	1300641.229	180193.512	931387.9135	549446.828	0.79358842	0.032329395	0.011431388	0.010716927	0.03215078	0.002679232	0.007323233	0.000893077	0.012860312	0.015896775	0.008930772	0.016789852	0.022684161	0.008930772	0.078590796	0.007144618	0.001786154	0.027864009	0.031793549	0.007323233	0.011252773	0.006072925	0.129496197
Huntingdonshire	169514	90618.31	1.870637402	0.222769548	0.053157028	0.002924354	0.04451639	0.107516902	0.032024433	0.067602232	0.067204961	0.016166711	0.007526073	0.015217675	0.002626401	0.016652264	0.004745178	22817.93823	10076.87078	9127.570355	3345.317298	3970.775884	45293.89259	4044.579953	45154.4285	4184.044041	0.044549496	0.001898071	0.000684188	0.0007504	0.002196024	0.000110353	0.000518659	5.51765E-05	0.000606941	0.001070424	0.000695224	0.001578048	0.0015008	0.000518659	0.003829248	0.000364165	0	0.001809789	0.002284307	0.000308988	0.001037318	0.000297953	0.008133014
Hyndburn	80718	7299.32	11.05829036	3.652532017	0.523199421	0.01904287	0.445657952	1.025437986	0.317152831	0.745000904	0.585122998	0.090282382	0.041647715	0.033427771	0.013699906	0.100557312	0.030961788	20779.60687	28064.53204	37602.2698	1604.259027	17817.00213	100966.6654	4901.004477	47477.57325	58390.09661	0.353594581	0.011507921	0.00589096	0.003150978	0.014521901	0	0.004657968	0.000684995	0.005068965	0.00726095	0.003150978	0.006849953	0.008082945	0.005068965	0.038222739	0.002328984	0	0.009589934	0.009726933	0.002054986	0.003835974	0.000684995	0.059731591
Ipswich	133416	3941.46	33.84938576	6.902772069	1.216046846	0.163644944	1.327173179	4.538419773	2.059642873	2.336697569	1.599914752	0.57212302	0.328812166	0.631745597	0.120260005	1.129023255	0.193583089	123085.6079	188163.0157	141897.165	63464.55374	99157.92625	592595.1297	23173.13889	541789.3369	73978.93166	0.880130713	0.036280972	0.015476499	0.011670802	0.042623799	0.001268565	0.009641097	0.001268565	0.011924515	0.025371309	0.009641097	0.026639875	0.030191858	0.008118819	0.084232746	0.007865106	0	0.02790844	0.041101521	0.009641097	0.017759916	0.005835401	0.156287264
Isle of Anglesey	69730	71124.11	0.980398911	0.122054251	0.014861346	0.000534277	0.007564242	0.07212744	0.017012515	0.04001456	0.025139155	0.008717157	0.004414818	0.001293514	0.001307573	0.00794386	0.001026375	5261.900641	1350.681225	1267.36208	297.4659367	1258.658984	9156.59964	279.4692264	9065.167916	370.9009505	0.035641922	0.001349753	0.000674877	0.000421798	0.001420053	7.02996E-05	0.000407738	7.02996E-05	0.000435858	0.000717056	0.000463978	0.000801416	0.001265394	0.000548337	0.003514982	0.000281199	0	0.001152914	0.001335693	0.000239019	0.000618637	0.000140599	0.004766316
Isle of Wight	138182	38016.1	3.634828402	0.610951676	0.05771239	0.004261352	0.037431509	0.271463932	0.079045457	0.172584773	0.11729241	0.056265635	0.019623265	0.011363606	0.008522705	0.086542281	0.015861701	40890.59635	20026.51508	13939.22575	11695.93935	4809.120346	86399.99895	4961.397934	75454.18915	15907.20774	0.146490566	0.005366148	0.002919816	0.001420451	0.00668138	0.000263046	0.001630888	0.000263046	0.002051762	0.003209167	0.002025458	0.003393299	0.004498094	0.000973272	0.01144252	0.001183709	0.000131523	0.004050915	0.004918969	0.001736107	0.002367418	0.001367842	0.019307609
Isles of Scilly	2158	2284.9	0.944461464	0.015755613	0.006564839	0	0.006564839	0.026697011	0.004376559	0.013129677	0.031948882	0.004814215	0	0.008753118	0.001312968	0	0	3685.062804	2597.050199	2499.45293	4174.799772	4487.723752	17341.24032	102.84914	10721.25695	6722.832509	0.039826688	0	0	0	0	0	0	0	0	0	0	0	0	0	0	0	0	0	0.00218828	0	0	0	0.004376559
Islington	206072	1485.95	138.6803055	24.89989569	7.753962112	3.730273562	8.44846731	19.69649046	4.42141391	6.16979037	14.05565463	4.274033447	0.928698812	3.350045425	0.475116929	5.190618796	12.81604361	69738.5511	189127.4942	1752487.634	3725858.878	1438952.858	6596155.322	580010.0946	3143568.088	4032597.328	2.035061745	0.111040075	0.028937717	0.028937717	0.102964434	0.003364851	0.018170194	0.010094552	0.032975538	0.049799791	0.022208015	0.055183553	0.067969986	0.035667418	0.2638043	0.016151284	0	0.076718598	0.091523941	0.016151284	0.038359299	0.010767522	0.322352704
Kensington and Chelsea	158755	1212.95	130.8833835	22.06686178	6.717506905	2.157549775	10.6269838	13.90576693	6.739766685	4.038913393	17.482996	4.634156396	0.943979554	2.280390783	0.396553856	3.736345274	4.937548951	406201.4098	805809.8025	6663515.396	11688772	2362242.467	20206649.08	1719891.999	9334200.915	12592340.16	1.817882023	0.105527845	0.031328579	0.027206398	0.097283482	0	0.012366544	0.004122181	0.042046251	0.038748506	0.029679707	0.077497011	0.065954903	0.034626324	0.222597799	0.033801888	0	0.088214683	0.089863556	0.025557525	0.049466178	0.018137598	0.269590667
Kettering	93483	23349.24	4.003684917	0.938445962	0.180134343	0.01940106	0.143944728	0.397443343	0.159234305	0.212340958	0.144972599	0.04317057	0.018929952	0.019572372	0.0098076	0.034604981	0.016146136	37846.41384	22498.93358	18821.76893	3365.120235	9944.606334	79746.10737	12730.73556	85701.29049	6775.552438	0.108012081	0.004539762	0.001841602	0.001284838	0.004711074	0.000428279	0.00124201	0	0.001027871	0.002012913	0.001927258	0.002655333	0.003040784	0.001327666	0.01147789	0.001327666	0	0.004668246	0.003426236	0.000770903	0.002312709	0.000642419	0.021970737
King's Lynn and West Norfolk	147352	142879.4	1.031303323	0.125826396	0.023138395	0.001294798	0.013857841	0.076722047	0.021227693	0.039529841	0.031397108	0.013878838	0.005116203	0.007068899	0.001609749	0.014662716	0.00179872	12269.81636	4676.594387	3415.866808	761.2923906	1971.634819	21959.68068	1135.524085	22076.63946	1018.565308	0.035722434	0.001546759	0.000559913	0.000391939	0.001630746	0.000104984	0.000524918	6.99891E-05	0.000377941	0.000867865	0.000573911	0.000930855	0.00153976	0.000405937	0.00327549	0.000377941	3.49945E-05	0.001084831	0.001630746	0.000412936	0.000923856	0.000216966	0.006026061
Kingston upon Hull, City of	256066	7144.92	35.83888973	5.466821182	2.528369807	0.209239572	1.521220671	5.168287399	2.491560437	3.046220252	2.122766945	0.54290321	0.352698141	0.760680316	0.104549806	0.931011124	0.183347049	46245.72423	77503.03712	122610.0502	10778.14727	64909.19422	281324.0736	40722.07946	299753.8111	22292.34197	1.040319556	0.048286055	0.016935109	0.011196766	0.046326621	0.002799192	0.010357009	0.003918868	0.011756605	0.019734301	0.010916847	0.023653169	0.027851956	0.016935109	0.145418003	0.008677494	0.000699798	0.031910784	0.03331038	0.008397575	0.01665519	0.004758626	0.170890647
Kingston upon Thames	160055	3724.69	42.97136138	5.141635948	1.380786052	0.181223135	1.206543363	3.40592103	1.38964585	1.318767468	1.908078256	0.865038433	0.145515466	0.435472482	0.055843574	0.708783818	0.462857312	359876.3924	528131.7371	317094.3085	481469.5988	191969.8015	1827486.583	51055.25561	1376087.406	502454.4324	0.861816688	0.033291361	0.009396755	0.013423936	0.041614201	0	0.010202191	0	0.015303287	0.019598946	0.011544585	0.025237	0.030875053	0.007517404	0.070341424	0.005638053	0	0.029532659	0.030606574	0.007517404	0.019598946	0.007785883	0.168336157
Kirklees	422071	40859.65	10.32977522	1.646734615	0.479372682	0.035487333	0.391926999	0.968118914	0.295328031	0.541536699	0.481257182	0.088791754	0.072369685	0.024106912	0.024620867	0.21221425	0.049192786	44625.78608	32276.31661	32375.65667	4378.427128	9324.602634	114781.2818	8199.507338	99987.98325	22992.80586	0.28034993	0.007684843	0.004478746	0.002594246	0.011625161	0.000930013	0.003303993	0.000734221	0.004209532	0.006216402	0.002569772	0.006901674	0.008296694	0.003426363	0.029221983	0.002520824	0.00024474	0.008321168	0.008541434	0.002300558	0.005580077	0.001223701	0.048556461
Knowsley	145735	8646.93	16.85395857	3.441915223	0.528973867	0.050885112	0.526660907	1.277100659	0.431945211	1.089519633	0.453918327	0.53625969	0.10142328	0.062796854	0.042442809	0.274663956	0.030415419	37174.92798	54086.94184	24833.66929	4953.665636	16417.50309	118213.4006	19253.30724	98926.43979	38540.26805	0.515211757	0.019544509	0.007054527	0.007632767	0.021857468	0.00231296	0.005319807	0.00173472	0.008326655	0.01318387	0.004741567	0.010177022	0.015843773	0.008095359	0.078756275	0.004278975	0.00057824	0.01491859	0.017925437	0.003585087	0.009598782	0.00231296	0.094484401
Lambeth	303183	2682.14	113.0377236	20.43778475	5.733481474	2.858165495	6.238675088	15.57450394	2.498378161	4.771563006	10.0266951	3.851775075	0.697950144	1.978271082	0.511159	3.317873042	3.888313063	83806.21444	374356.6704	1206730.074	2896686.974	624972.5965	4662648.482	523904.0468	2012821.106	3173731.423	1.514089496	0.089480788	0.020506014	0.018641831	0.06934761	0.005592549	0.013422118	0.009320915	0.029081256	0.029454093	0.014167791	0.044740394	0.057789675	0.02535289	0.166285131	0.021251687	0	0.054806982	0.079414199	0.012303608	0.02311587	0.012303608	0.249427696
Lancaster	138376	57585.64	2.402960182	0.632536167	0.099833917	0.003994051	0.061664679	0.216338657	0.073230062	0.151548198	0.100893209	0.021793628	0.011739038	0.024328982	0.003420992	0.019379831	0.00590425	10858.52306	11720.28304	9086.206214	3526.156868	2870.12526	34101.47044	3959.824012	31929.27959	6132.014856	0.076529496	0.002622182	0.001198215	0.000764079	0.003334165	8.68272E-05	0.000694618	0.000173654	0.001094023	0.001806006	0.000764079	0.001701813	0.002257507	0.000764079	0.007953372	0.000903003	8.68272E-05	0.001962295	0.002639547	0.000885637	0.00137187	0.000434136	0.016983401
Leeds	749399	55172.44	13.58285042	2.127275865	0.846817723	0.079550587	0.696325919	1.571038004	0.536608495	0.870833336	0.928706434	0.190656784	0.151470553	0.107898074	0.033277484	0.304391105	0.190910534	62279.50042	71748.10467	50790.884	24476.98525	37240.18731	225450.8773	21084.78436	213616.0192	32919.64249	0.354397957	0.013956243	0.004984373	0.004186873	0.015732493	0.001304999	0.003987498	0.000960625	0.005238123	0.006778747	0.002791249	0.008826871	0.01140062	0.004948123	0.04204998	0.002881874	0.000380625	0.01005937	0.01140062	0.002936249	0.007829996	0.002283749	0.064887469
Leicester	329286	7331.48	44.91398735	6.927796298	2.224107547	0.326400672	2.272801672	5.116156629	1.934943558	2.912781594	2.527184143	0.62142978	0.313033658	0.837075188	0.171043227	0.934736233	0.417787404	72643.58629	121786.8698	147383.6115	38303.72585	108732.4797	448171.5834	40678.68971	438738.8358	50111.43725	1.044263914	0.047330143	0.014049005	0.010366256	0.040510238	0.004773934	0.008729479	0.002318768	0.014458199	0.019504929	0.00791109	0.018959337	0.024551659	0.014867394	0.091659528	0.009275071	0.000954787	0.030825972	0.032735546	0.0072291	0.019232133	0.003955545	0.224374887
Lewes	97460	29207.1	3.336859873	0.40544936	0.062929904	0.00294449	0.048584077	0.223164915	0.045639588	0.125517426	0.092854135	0.02054295	0.018522893	0.008080227	0.005306929	0.050843802	0.00763513	44306.17898	22922.2689	20790.90358	13144.13276	7077.114811	103741.7957	4498.803373	92458.81994	15781.77909	0.109699354	0.004348258	0.001506483	0.00136953	0.006162885	0.000171191	0.001335292	0	0.001266815	0.002259725	0.001335292	0.003355349	0.004724879	0.001095624	0.008936183	0.001061386	0	0.003731969	0.005101499	0.001506483	0.002533631	0	0.020508712
Lewisham	276000	3514.54	78.53090305	10.88591964	3.470724476	1.34612211	3.638313976	9.768845994	1.593665174	3.177371719	4.087874942	1.824705367	0.417977886	0.489110951	0.252664645	1.874498512	0.790430611	85866.99824	281330.985	869744.5469	1152201.142	233537.8172	2366610.14	256071.3493	1398377.028	1224304.461	1.286654868	0.056337387	0.024469774	0.015364742	0.070279468	0	0.010812226	0.004267984	0.02020179	0.024754306	0.012519419	0.032436677	0.040403581	0.022478048	0.144542387	0.018779129	0	0.047516887	0.050077677	0.007966903	0.020486323	0.0088205	0.186368629
Lichfield	100734	33129.71	3.040594077	0.328134475	0.061968547	0.004437105	0.052037884	0.187626152	0.039813207	0.084787944	0.083701306	0.023513638	0.014156478	0.007274437	0.003199545	0.019378377	0.004105077	35872.03148	15295.33461	9527.460397	4587.694852	6724.145789	67308.04465	4698.622475	64239.31873	7767.348401	0.091760538	0.004557842	0.001660141	0.001388482	0.004406921	0	0.000875347	0	0.001056454	0.002384567	0.001147007	0.002535489	0.002414751	0.001297929	0.007878125	0.001056454	0	0.003320283	0.003682495	0.001026269	0.002324198	0.000181106	0.020827227
Lincoln	93460	3568.8	26.18807442	7.039340955	1.467720242	0.090786819	1.116341627	2.54091011	2.242210267	1.713741314	1.431293432	0.550325039	0.282728088	0.63578794	0.100594037	0.578625869	0.148229097	106425.9695	98212.56445	130838.377	31432.97467	45260.5918	388510.1435	23660.33401	379257.4535	32913.02399	0.738343421	0.031102892	0.011768662	0.006444743	0.03194351	0.001401031	0.007565568	0.001401031	0.008686393	0.015131137	0.007845774	0.018773818	0.023257117	0.008966599	0.073974445	0.00672495	0	0.021856086	0.022136292	0.005884331	0.013449899	0	0.145427034
Liverpool	465378	11184.35	41.60974934	10.03321606	2.227755748	0.310880829	1.881468302	4.519797753	1.704703447	2.861319612	2.036416958	1.647033578	0.338061667	0.342889842	0.132685404	1.041634069	0.54084502	66042.2823	116360.3607	128747.4015	83246.32187	488185.4556	818906.3289	63675.49299	305546.5002	577035.3217	1.151698579	0.067862683	0.016093917	0.01233867	0.051321713	0.002324677	0.011176331	0.005722282	0.018955058	0.028969051	0.012517491	0.024498518	0.029684336	0.018239773	0.167466147	0.009924582	0.000447053	0.03165137	0.036747777	0.008583422	0.018508004	0.004738764	0.204660977
Luton	202751	4335.33	46.76714345	9.410817631	2.373521739	0.407812093	2.325774509	4.902740968	1.678534275	2.369369806	2.289329763	0.49523335	0.4052748	0.232277589	0.169998593	0.793941868	0.286252719	116540.6094	264710.1835	188218.1979	73023.73752	80280.62454	689333.4533	33439.89962	623955.2698	98818.08305	0.982162834	0.042903308	0.015454418	0.008303866	0.046593916	0.001153315	0.011533147	0.001153315	0.013609114	0.025372924	0.011302484	0.021451654	0.034138116	0.016146406	0.102875675	0.007611877	0.001153315	0.032984802	0.04221132	0.010841159	0.015454418	0.004843922	0.174611852
Maidstone	155135	39333.34	3.944109501	0.454118567	0.123813538	0.009533897	0.095415238	0.427093148	0.125008453	0.185516918	0.177432173	0.045533891	0.02600847	0.015381353	0.006661016	0.054966092	0.014872879	38782.95105	30828.42698	25652.97023	10713.73547	11918.41323	105545.8804	12350.61655	106332.2616	11564.23533	0.106525406	0.004703389	0.001881356	0.001601695	0.005923728	0.000254237	0.00109322	0	0.0015	0.002338983	0.001627118	0.003330508	0.003406779	0.00088983	0.009406778	0.000788135	0	0.004398304	0.004118643	0.001194915	0.001881356	0.000686441	0.025983046
Maldon	61599	35876.76	1.716961063	0.146613016	0.043872412	0.001783885	0.038910983	0.096218276	0.011428011	0.047551674	0.048973207	0.008222593	0.00409736	0.003233291	0.001477279	0.015525371	0.004431838	28924.68551	9984.095554	6760.588191	2218.817976	2750.694321	47283.19949	3355.682063	48095.11784	2543.763707	0.052039259	0.002118363	0.001031308	0.00069683	0.002870939	0	0.00069683	0	0.000641084	0.001365787	0.000891942	0.00131004	0.001588772	0.000668957	0.004989302	0.00069683	0	0.002146236	0.002201983	0.000724703	0.000836196	0	0.009393267
Malvern Hills	74706	57707.13	1.294571399	0.181312084	0.038608747	0.001455626	0.02571606	0.087268246	0.018715192	0.037430383	0.03841813	0.009011018	0.004557496	0.002841937	0.001559599	0.012147546	0.001923506	17269.94567	6797.496254	2829.199789	2186.939465	2829.49438	28877.81804	3035.257515	28819.69698	3093.378583	0.049941836	0.002235426	0.000866444	0.000502538	0.002547346	0	0.000519866	0.000173289	0.000641169	0.000918431	0.000554524	0.001351653	0.001958164	0.00031192	0.003379132	0.000363907	0	0.001628915	0.00232207	0.000571853	0.001005075	8.66444E-05	0.013377896
Manchester	502388	11564.49	43.4422962	12.7249883	3.250121709	0.863678381	2.74884582	6.816383602	1.86847842	3.351725844	3.581480895	0.776428533	0.50352415	0.781357414	0.226382659	2.389037476	1.589521025	37758.25825	149276.0165	147939.6843	198031.6469	226211.532	698956.3742	60260.76377	386715.7134	372501.4246	0.919539037	0.053525923	0.011414252	0.007263615	0.039776938	0.003112978	0.008560689	0.003199449	0.01668902	0.019456111	0.008560689	0.017467264	0.02265556	0.012106025	0.124864996	0.007350086	0.000864716	0.024039106	0.028362686	0.005447711	0.010549536	0.005015353	0.147520556
Mansfield	104498	7671.65	13.62132006	2.386579158	0.435629884	0.034673115	0.493896359	1.660268651	0.505367164	0.782882431	0.617598561	0.286509421	0.080947384	0.065826778	0.044058319	0.216511441	0.050836521	74120.95182	49030.78217	22128.095	3359.77267	13488.49335	146886.3934	15241.70159	156724.4335	5403.661533	0.417902277	0.020986359	0.008733454	0.004822952	0.017597257	0.00065175	0.005865752	0	0.008472754	0.010688705	0.005735402	0.011470805	0.014077806	0.007429953	0.04666532	0.004822952	0	0.015120606	0.017727607	0.004040852	0.009124504	0.001303501	0.074560232
Medway	263430	19203.31	13.71794758	2.295125163	0.457369068	0.058479502	0.572557543	1.87941558	0.503350724	0.807569112	0.608332626	0.135237102	0.097170748	0.062593376	0.026349624	0.222201277	0.041867782	53597.06217	69526.03483	107418.7731	25327.61279	16201.21739	252902.234	19168.46627	237909.9749	34160.72542	0.330359714	0.012185399	0.006925889	0.003853502	0.01817395	0.001249785	0.004686692	0.001093561	0.005519882	0.007550782	0.004686692	0.008644343	0.010935615	0.005467807	0.038326726	0.003645205	0	0.011560507	0.011143912	0.003645205	0.005780254	0.001562231	0.059937584
Melton	50349	48137.68	1.045937403	0.060389283	0.03564775	0.001225651	0.023079633	0.055507453	0.024907723	0.036831854	0.032760199	0.005110342	0.00348999	0.002388981	0.000893271	0.007270812	0.001682674	10973.25422	5179.040618	2957.433761	281.5258234	1385.006506	19677.76594	1098.494984	20399.34205	376.918871	0.027483668	0.001350294	0.00049857	0.000311606	0.00149571	0	0.000228511	0	0.000207737	0.000810176	0.000477796	0.001038687	0.000976366	0.000540117	0.002617492	0.000311606	0	0.00116333	0.00116333	0.000540117	0.000685534	0	0.005276532
Mendip	109248	73943.51	1.477452179	0.171319971	0.040503893	0.001392955	0.034526357	0.09311162	0.030807301	0.052607727	0.06083022	0.013591457	0.004070675	0.003529722	0.001284765	0.027088246	0.005139058	16015.42853	8212.120306	9990.599581	2166.708072	2906.205021	35110.47826	4180.583259	36838.78409	2452.277421	0.045913428	0.002163814	0.00070324	0.000662668	0.002447815	0	0.000595049	6.76192E-05	0.000486858	0.001041335	0.000405715	0.001122478	0.001555241	0.000392191	0.00366496	0.000392191	6.76192E-05	0.001487622	0.001744575	0.00052743	0.000960192	8.1143E-05	0.008912209
Merthyr Tydfil	58626	11139.29	5.262992525	0.884257435	0.16850266	0.007181786	0.21859562	0.573734951	0.194536636	0.339159857	0.229637616	0.098839334	0.044886164	0.008797688	0.009695411	0.17272196	0.014722662	10086.45973	5326.82065	9134.065098	274.9726419	4043.166126	24687.48008	4178.004164	26916.07813	1949.406111	0.16850266	0.010323818	0.002513625	0.002423853	0.007181786	0.000448862	0.001974991	0	0.003501121	0.00386021	0.002334081	0.002872715	0.003680665	0.002872715	0.02082718	0.002244308	0	0.003321576	0.004309072	0.001346585	0.002064764	0.000448862	0.026393065
Merton	199777	3760.87	53.11988981	5.603490682	2.043144272	0.432080875	2.208797433	4.201953271	1.122080795	1.69109807	2.220496853	0.636288944	0.204473965	0.478878557	0.088011551	0.818427651	0.315086669	312827.8829	365823.3334	916548.0328	612856.0679	156897.7391	2267951.83	97001.22578	1707047.306	657905.7505	0.964670409	0.038554909	0.014092484	0.010635837	0.043606931	0.003988439	0.006381502	0.00132948	0.015156068	0.018346819	0.012497108	0.030578031	0.035098262	0.017549131	0.081895944	0.011965317	0.00132948	0.036959533	0.041213868	0.006381502	0.018878611	0.004520231	0.171768766
Mid Devon	77822	91293.48	0.852437655	0.067770448	0.014984641	0.000427194	0.007251339	0.043770924	0.009628289	0.019618049	0.018226931	0.004918204	0.00228932	0.001084415	0.000679128	0.006418859	0.000701036	9069.650976	3807.928014	4263.875142	653.4858787	1420.320487	17621.20362	1594.056881	18524.88261	690.377889	0.024985355	0.001051554	0.000394333	0.000295749	0.001555423	0	0.000405286	0	0.000481962	0.000788665	0.000295749	0.000755804	0.001007739	0.000262888	0.00187308	0.000306703	0	0.000744851	0.001018693	0.000230027	0.000481962	0.000131444	0.003559948
Mid Suffolk	96738	87107.11	1.110563765	0.084264074	0.024705216	0.000459205	0.019596563	0.063209536	0.006371466	0.032833141	0.024762617	0.005969662	0.004041002	0.002525626	0.001251333	0.011755642	0.00098729	15610.87264	5666.27684	3935.051915	692.6185474	1970.355807	26109.0283	1766.147448	27019.98723	855.1885145	0.030950401	0.001331694	0.000516605	0.000493645	0.001779418	5.74006E-05	0.000355884	0	0.000332923	0.000883969	0.000390324	0.000895449	0.001366134	0.000367364	0.002594507	0.000309963	0	0.001159492	0.001699058	0.000390324	0.000757688	0.000229602	0.006555148
Mid Sussex	139814	33402.39	4.185748385	0.400749767	0.084934042	0.003832061	0.066492248	0.214685237	0.050235926	0.124422234	0.127326218	0.028351265	0.01553781	0.00844251	0.004640387	0.04751157	0.008412572	67975.43529	38657.23381	26128.45967	19545.27805	10549.36488	141374.225	21481.54668	142537.8244	20317.94731	0.118434639	0.00502958	0.001796279	0.001706465	0.005658278	0.00029938	0.001287333	0.00014969	0.001466961	0.002784232	0.001407085	0.003293178	0.004251193	0.001077767	0.0085922	0.000987953	0	0.004640387	0.00517927	0.001347209	0.00221541	0	0.027513001
Middlesbrough	138068	5387.47	25.6276137	12.17454575	1.549150158	0.133272204	1.009936018	3.671296546	1.99759813	2.473888486	1.656621754	0.58561811	0.183202876	0.328354497	0.079257982	0.68436576	0.180975486	90963.47636	89188.61729	42501.21114	6583.42413	38113.99414	213921.0056	53429.71747	248296.139	19054.58406	0.812997567	0.03786564	0.010208874	0.006496556	0.035267018	0.002784238	0.008723946	0.001856159	0.013549959	0.014663655	0.005754092	0.016148582	0.023758833	0.013735575	0.100418193	0.006682172	0	0.025429376	0.025429376	0.007239019	0.010765721	0.000928079	0.134942747
Milton Keynes	247666	30862.53	8.024811965	0.83013285	0.214920812	0.024787339	0.31186685	0.652895275	0.38480319	0.383636727	0.409882145	0.108319052	0.044876425	0.086642281	0.023912492	0.088618788	0.05589302	81546.00417	43359.0182	46112.22735	22690.81634	28748.0968	187787.6506	34668.51227	192884.4136	29571.7493	0.16194395	0.008197643	0.002851354	0.002138516	0.009331704	0.000486026	0.002268123	0.000648035	0.002689345	0.003369782	0.001749695	0.004957468	0.005054673	0.001684891	0.017302535	0.001393275	0.000162009	0.005832315	0.006350743	0.001717293	0.003078166	0.001198865	0.027995113
Mole Valley	85312	25832.26	3.302537215	0.368570152	0.081332411	0.002516234	0.054118378	0.186239996	0.038595152	0.10266233	0.10959165	0.031627121	0.013277971	0.0099488	0.003561438	0.048001994	0.003716283	73229.2103	31293.08082	16754.82517	15930.15865	9227.067241	142187.6367	4246.705476	129205.7296	17228.6126	0.097049194	0.003677572	0.001780719	0.00120005	0.004645354	0.000387113	0.001161339	0	0.001393606	0.002245255	0.001548451	0.002554945	0.003832417	0.001238761	0.007974525	0.000774226	0	0.003445304	0.004064685	0.001161339	0.001587163	0.000387113	0.020865383
Monmouthshire	91042	84914.94	1.072155265	0.122593268	0.03057177	0.000541719	0.021244789	0.053889221	0.020997483	0.03389274	0.036660216	0.009444746	0.00426309	0.00224931	0.000741919	0.010775489	0.00130719	8595.107057	2866.821787	1994.313368	575.4111114	2775.106477	15414.49597	1392.263835	15953.34107	853.418727	0.035199931	0.001401402	0.000541719	0.000388624	0.001825356	5.88825E-05	0.000353295	0	0.000447507	0.000836131	0.000376848	0.000565272	0.001024555	0.000423954	0.002743922	0.000329742	0	0.001248308	0.001212979	0.000259083	0.000800801	0.000117765	0.005534951
Neath Port Talbot	139609	44125.95	3.163875225	0.361669267	0.094864813	0.002878125	0.075896383	0.272084794	0.077278789	0.145651255	0.10313659	0.037166339	0.018039272	0.010356718	0.00471378	0.06275219	0.005801575	6645.703945	5700.047251	4116.058691	261.0935289	2171.579309	16992.35937	1902.123354	17474.63794	1419.844785	0.109912648	0.0056656	0.001427731	0.000997146	0.005257677	0	0.00122377	0.000226624	0.001609031	0.002424877	0.001178445	0.002538189	0.002787475	0.001291757	0.011829774	0.000815846	0	0.003172736	0.003580659	0.001110458	0.002243578	0.00056656	0.019988238
New Forest	176453	75313.48	2.342913911	0.268451279	0.075524328	0.001712841	0.049486493	0.113220103	0.034774651	0.091444453	0.061662268	0.015070343	0.008617315	0.010117711	0.002947679	0.036182102	0.003173403	43917.26421	11826.99299	10590.13606	7800.303478	5114.489465	76908.62247	2340.563734	69499.35124	9749.834957	0.080862018	0.003664683	0.001301228	0.001208283	0.004248907	6.63892E-05	0.000730281	0.000132778	0.00128795	0.001845619	0.001128616	0.002482955	0.00355846	0.000703725	0.006877919	0.000823226	0.000132778	0.002788345	0.003213236	0.000995838	0.001991675	0.000438169	0.019544974
Newark and Sherwood	114769	65131.85	1.762102566	0.222517862	0.053645029	0.002379788	0.044755369	0.137075793	0.049054341	0.076752004	0.065682151	0.015890843	0.008413702	0.016243973	0.003608066	0.018071036	0.002533323	17639.34235	7231.116574	4323.184433	967.6525387	1926.415417	29093.61549	2994.095823	30687.96603	1399.745286	0.053015537	0.002579383	0.000951915	0.000767674	0.002656151	0.000153535	0.000491311	0	0.000936562	0.001182217	0.000660199	0.001550701	0.002026658	0.000798381	0.005803612	0.000598785	0	0.001995951	0.001934537	0.000522018	0.001166864	7.67674E-05	0.010455714
Newcastle upon Tyne	279607	11343.86	24.64831195	9.052474202	0.985819642	0.105695945	0.732907494	3.017755861	1.754605575	1.942196043	1.564370505	0.541526429	0.227347658	0.326167636	0.105607791	0.956993475	0.274157121	60142.75564	86936.98618	95229.66609	62960.4914	92706.45089	358374.7507	39601.59946	286871.0474	111105.3028	0.64325547	0.030589235	0.007581194	0.008550881	0.026710485	0.002291989	0.006523353	0.002644602	0.013046705	0.011988864	0.005994432	0.015603154	0.01780699	0.009344262	0.090445404	0.004407671	0.000440767	0.018776677	0.023008041	0.005377358	0.009344262	0.003966904	0.111690377
Newcastle-under-Lyme	124021	21095.75	5.878956662	0.937724423	0.121114442	0.011139685	0.110353981	0.592251994	0.097128569	0.260526409	0.234360001	0.047782136	0.031285923	0.018676748	0.01009682	0.055935437	0.010760461	29546.33042	25037.12833	12207.76697	2684.711376	15444.20085	79693.01874	5227.119206	81176.39809	3743.739853	0.170887501	0.009148762	0.002749369	0.002464951	0.008485121	0.000237015	0.002796772	0.000474029	0.00260716	0.004929903	0.002559757	0.004692888	0.006114976	0.00374483	0.017349466	0.001564296	0	0.006114976	0.005783155	0.001422087	0.002796772	0.000900655	0.037069078
Newham	307858	3622.36	84.98823971	14.1935092	3.265826699	2.380768339	5.750118707	10.94728299	2.415552292	3.084453229	5.905818306	2.143906183	0.582493181	0.613688314	0.271093983	1.754105059	2.006702813	10602.20409	32874.97653	592546.8479	773576.6186	329401.2743	1361804.735	377197.1864	785912.7751	953089.1463	1.093762078	0.045550415	0.01242284	0.011318588	0.045550415	0.002760631	0.010766462	0.001380316	0.01766804	0.018220166	0.009662209	0.02567387	0.033403637	0.01766804	0.103799733	0.016287724	0.001380316	0.040857342	0.039477026	0.007177641	0.01242284	0.006901578	0.151834715
Newport	145628	19051.6	7.643872431	1.933380923	0.318240988	0.028763988	0.270003569	0.743402129	0.405635222	0.5794264	0.420542107	0.194681812	0.065611287	0.055270948	0.012702345	0.190115266	0.036059963	33349.58744	22413.44559	18705.30559	4584.706796	16926.97726	74706.6913	21273.33137	82211.04789	13768.97478	0.230006929	0.008765668	0.003516765	0.002047072	0.010235361	0.000262445	0.002991875	0.00052489	0.002886897	0.0043041	0.00215205	0.005826282	0.007663398	0.003674232	0.023620063	0.002257028	0	0.006036238	0.008345756	0.002362006	0.003096853	0.001259737	0.038474459
North Devon	93601	108605.1	0.861847188	0.099111368	0.014520497	0.000653745	0.009760131	0.069342968	0.018719195	0.032272886	0.025192187	0.012310656	0.003379215	0.002679432	0.001408774	0.012494809	0.001583719	10422.78862	3368.856527	4537.503303	1474.470352	2180.311974	20227.13482	1756.795952	19965.49886	2018.431915	0.03059709	0.001675796	0.00039593	0.000534045	0.001482435	4.60384E-05	0.000368307	4.60384E-05	0.000377514	0.000561668	0.000414345	0.000773444	0.001132543	0.000202569	0.002624186	0.000377514	0	0.000966805	0.00110492	0.000524837	0.000598499	0.000211776	0.00537728
North Dorset	68576	60921.76	1.125640494	0.102295141	0.022422202	0.000311875	0.015216238	0.048980857	0.013312156	0.031302444	0.028167276	0.005285468	0.002724806	0.001395232	0.000689409	0.004070795	0.000919212	15873.9997	6066.009912	5554.616282	1165.560548	1893.477798	29444.25768	1109.406557	29164.14431	1389.519935	0.034683831	0.001263916	0.000492435	0.000574507	0.001854838	8.20725E-05	0.000459606	0	0.00032829	0.001017699	0.000443191	0.001083357	0.001559377	0.000164145	0.002642734	0.000262632	0	0.001247502	0.001198258	0.000558093	0.000738652	8.20725E-05	0.006565798
North East Derbyshire	99232	27560.03	3.600576632	0.537408704	0.079716894	0.003120461	0.073185697	0.115420774	0.028374425	0.104862005	0.08000717	0.019920152	0.009325099	0.003374452	0.002830186	0.008490557	0.001995644	27105.26803	13947.62633	5609.21015	812.1544135	3628.116515	47895.92029	3206.455145	45047.41105	6054.964381	0.116872151	0.005297527	0.001342524	0.001487662	0.005007251	0	0.002177066	0.000362844	0.001596515	0.002757617	0.001269955	0.002685048	0.004934683	0.00188679	0.010957898	0.00097968	0	0.004208994	0.004535554	0.000870826	0.002394772	0.000362844	0.025943368
North East Lincolnshire	159430	19184.49	8.310359045	1.143632174	0.561234622	0.046235266	0.330892299	1.099169173	0.500925487	0.769475759	0.431129522	0.079751925	0.070682098	0.119054507	0.023352198	0.151528657	0.029972129	31889.19799	28824.11782	18437.60246	2602.154136	6103.941257	81005.0202	6851.993459	83129.9138	4727.09986	0.258385811	0.010737841	0.004587039	0.002606272	0.010164461	0.001303136	0.003023276	0.000781882	0.003023276	0.006776307	0.002345645	0.006932684	0.009851708	0.003440279	0.029190247	0.002085018	0	0.008392196	0.010477214	0.00297115	0.007870942	0.001198885	0.047746904
North Hertfordshire	127207	37537.51	3.388796966	0.343975932	0.088231745	0.005487844	0.065880768	0.196496784	0.078961018	0.12275721	0.096383591	0.04094571	0.017582413	0.015424571	0.019154174	0.042517471	0.012920409	37771.76483	26077.94177	25478.70117	14518.89057	5794.01777	100704.4154	8936.900716	87668.01527	21973.30084	0.09582415	0.003223442	0.001598401	0.001172161	0.004635363	0.0001332	0.001225441	0	0.000932401	0.001704961	0.001305361	0.001784881	0.002850482	0.000879121	0.007885446	0.000932401	0	0.003409923	0.004022643	0.001012321	0.001944721	0.0003996	0.024375618
North Kesteven	107849	92244.28	1.169167346	0.102879008	0.023817195	0.000520357	0.016120241	0.0333354	0.015090367	0.024380916	0.025215656	0.005062645	0.002786081	0.003436527	0.000661288	0.003382324	0.000780536	15871.95434	4714.688	2348.243165	312.4529781	1703.531102	22356.74667	2594.122909	24298.97008	651.8994999	0.034484523	0.00097567	0.000607084	0.000487835	0.001745366	5.42039E-05	0.000346905	5.42039E-05	0.00041195	0.000910626	0.000325223	0.000953989	0.001290053	0.000509517	0.003252234	0.000346905	0	0.001181645	0.001355098	0.000303542	0.000823899	0.000162612	0.007816203
North Lincolnshire	167262	84631.29	1.976361225	0.179425364	0.099324966	0.007054129	0.058406294	0.174179077	0.056279421	0.09881688	0.084106009	0.018291107	0.014214601	0.015018086	0.003544788	0.024092744	0.004525513	11876.82475	6583.510661	2230.924283	278.3131393	2548.100118	22424.1885	1093.484455	22897.58315	620.0898037	0.061513892	0.002682223	0.001004357	0.00061443	0.002646775	0.00011816	0.00067351	0.00011816	0.000791669	0.001500627	0.000626246	0.001524259	0.002150505	0.000768037	0.006888705	0.000449007	7.08958E-05	0.002032345	0.002091425	0.000519902	0.00134702	0.000177239	0.01009083
North Norfolk	101561	96333.07	1.054269318	0.097110992	0.013806266	0.000425607	0.007671301	0.059231996	0.008802792	0.028494888	0.024664427	0.00797234	0.004162641	0.001567478	0.000903117	0.01259173	0.001058826	16909.76941	5298.035244	4951.124261	1785.773048	1327.550342	28448.9013	1823.351005	28275.14996	1997.102345	0.043422264	0.001660904	0.000602078	0.000435987	0.002148795	0	0.00063322	0	0.000602078	0.000975781	0.000529413	0.00112111	0.001878898	0.000446368	0.003519041	0.000394465	0	0.001671285	0.001692046	0.000435987	0.001256059	0.00015571	0.007941198
North Somerset	202403	37378.6	5.41494331	0.700052971	0.135772875	0.008962347	0.117794674	0.425484101	0.144440937	0.186256307	0.184651111	0.036571728	0.016801057	0.023917429	0.006260267	0.120657274	0.011129363	61510.06191	35727.79612	24361.02476	20655.24123	9652.127153	142100.1857	9806.065503	127256.5853	24649.66585	0.181280198	0.007223385	0.002675328	0.002140262	0.008748321	0.000695585	0.001926236	0.000535066	0.002300782	0.004414291	0.001765716	0.005511175	0.006661566	0.002060002	0.014901575	0.00147143	0.000267533	0.006715072	0.00799923	0.001792469	0.002969614	0.001498183	0.040450953
North Tyneside	200488	8239.1	24.33372577	5.405202024	0.569722421	0.034469784	0.395067422	2.009806896	0.794868372	1.328543166	0.848029518	0.227209283	0.154749912	0.156327754	0.061778592	0.65092061	0.047092522	91610.24869	117682.2711	106908.6429	44740.08083	62047.67511	369855.4454	53133.47332	318458.9336	104529.9851	0.79183406	0.042844485	0.012137248	0.008496074	0.03034312	0.001213725	0.008981564	0.001213725	0.01371509	0.017963127	0.009345681	0.019419597	0.026095083	0.010073916	0.103894843	0.005461762	0	0.021118812	0.028279788	0.007160976	0.008981564	0.003641174	0.130232671
North Warwickshire	61892	28426.69	2.17724962	0.3410879	0.103212861	0.004889771	0.09832309	0.150070233	0.027052042	0.079854531	0.102298227	0.014211996	0.008196522	0.005136018	0.003377108	0.019875687	0.002427296	15043.11617	9975.273238	7746.206118	2048.356668	4061.112989	34861.70919	4012.355994	35492.48963	3381.575555	0.070919266	0.003025326	0.001160881	0.000809099	0.002532831	0.000175891	0.000914633	0	0.001125703	0.001688554	0.00098499	0.001477485	0.001653376	0.000949812	0.005628513	0.000773921	0	0.002005158	0.002251405	0.000633208	0.001125703	0.000351782	0.01551359
North West Leicestershire	93455	27932.85	3.345702282	0.273513086	0.111231042	0.003580014	0.109226234	0.195289775	0.066445064	0.125622699	0.142949968	0.017971671	0.014534858	0.010203041	0.004296017	0.026993307	0.010990644	39525.82712	16124.95682	10297.15908	1496.410141	7834.288302	60016.89767	15261.74379	72865.89088	2412.750579	0.092614968	0.003866415	0.001503606	0.001253005	0.004618218	0.000179001	0.001181405	0	0.001109804	0.00247021	0.001002404	0.002828211	0.003007212	0.001467806	0.009164836	0.000537002	0	0.002720811	0.003401014	0.000751803	0.00261341	0.000537002	0.019940679
Northampton	212086	8076.17	26.26071517	7.518910573	1.361907934	0.239098484	1.303092926	3.626966743	1.238086865	1.76123088	1.287615293	0.445384384	0.193037046	0.285283742	0.099923602	0.346946634	0.228573693	156088.8391	121707.443	163608.8641	39219.82821	50969.7047	491590.5683	40004.11086	479641.2161	51953.46309	0.639040535	0.029593235	0.009410401	0.008915117	0.031945836	0	0.008296012	0.001238211	0.00693398	0.012629749	0.007676906	0.014982349	0.021792508	0.009038938	0.059310292	0.00581959	0	0.022411613	0.024888035	0.005448127	0.013248854	0.003343169	0.110448393
Northumberland	315634	501301.83	0.629628661	0.120246918	0.016644663	0.000488728	0.010576462	0.041487979	0.012788703	0.031494	0.019590992	0.004141218	0.003387181	0.002260115	0.001113102	0.010825813	0.000764011	4499.403084	2230.486571	2094.243302	494.169351	792.7399746	8825.559244	1285.483039	8731.873171	1379.169113	0.020813808	0.001099138	0.000295231	0.000277278	0.000861756	5.78494E-05	0.000235387	5.78494E-05	0.000384998	0.000490722	0.000251346	0.000548572	0.000714141	0.000227408	0.002343897	0.000165569	1.99481E-05	0.000570515	0.000863751	0.000193496	0.000349091	8.97663E-05	0.003718319
Norwich	132513	3902.6	33.9550556	8.350586788	1.113616563	0.167324348	0.855583457	5.169374263	2.448367755	2.419925178	1.797007123	0.918874596	0.380771793	0.8363655	0.116076462	1.313227079	0.24727105	102953.4157	105886.0759	259318.4031	125664.1726	96720.64777	656037.2572	34505.4579	557036.591	133506.1241	0.822528571	0.048685492	0.011530774	0.007174704	0.042279506	0.001281197	0.009480859	0.003843591	0.012811972	0.019986676	0.009737098	0.021267873	0.029980013	0.009224619	0.086865167	0.007687183	0	0.02229283	0.029467534	0.008455901	0.021011633	0.003843591	0.1260698
Nottingham	305237	7461.16	40.91012658	11.28685084	2.024752183	0.433846748	1.666094816	5.817057937	2.568233358	2.777852237	2.76578977	1.131727506	0.359595559	0.597494223	0.236424363	0.936583588	0.483436892	100784.8646	104173.8818	107047.2956	58839.51021	141294.9193	478405.2346	33735.23688	408461.821	103678.6505	0.935243313	0.039270033	0.014877043	0.009784001	0.041816554	0.00415485	0.008845809	0.001340274	0.018763838	0.019165921	0.009247892	0.023454798	0.025331182	0.012598577	0.10373722	0.005897206	0.001340274	0.027609648	0.02801173	0.008577755	0.02439299	0.003752768	0.162709284
Nuneaton and Bedworth	125251	7895.14	15.86431653	3.557758317	0.605689069	0.055983808	0.732349268	1.673561203	0.588083302	0.844316884	0.686624936	0.192143521	0.091828644	0.111840955	0.03825138	0.227101736	0.045344351	85848.0027	70301.72992	45020.10097	8121.578591	26394.21214	211115.9523	24569.67198	219972.7934	15712.83093	0.441157472	0.022165535	0.007472952	0.004813088	0.017859088	0.001899903	0.004939748	0.000633301	0.00607969	0.010766117	0.005953029	0.011399418	0.011399418	0.00620635	0.050410759	0.004306447	0.000633301	0.015832525	0.014819243	0.004179787	0.010006156	0.002913185	0.087775518
Oadby and Wigston	56239	2352.33	23.90778505	1.968686366	0.662747149	0.034008834	0.602381469	1.231970004	0.810685576	0.783903619	0.699306645	0.106277606	0.09012341	0.164517733	0.031883282	0.194700573	0.028482398	144993.6871	133023.4278	53344.13114	9440.002041	23912.88637	346047.961	18666.17354	353261.2346	11452.89989	0.709084185	0.028907509	0.014878865	0.008927319	0.034859055	0	0.009352429	0	0.008077098	0.015729086	0.008502208	0.020830411	0.027207067	0.008927319	0.064616784	0.006376656	0	0.025931736	0.033583723	0.004251104	0.022530852	0	0.167918617
Oldham	224633	14236.49	15.77867859	3.885016602	0.903804238	0.119411456	0.772802847	1.955678682	0.473431302	1.083975053	0.765005981	0.16239958	0.132195506	0.05977597	0.042988124	0.58286839	0.074878007	32843.84002	46960.2409	44583.03978	4791.841247	13060.80361	133736.6163	8503.149302	52946.96937	89292.79619	0.44259505	0.022055998	0.00758614	0.00449549	0.018333171	0.00070242	0.003863312	0.001756051	0.007375413	0.009763643	0.004635974	0.010255337	0.012362598	0.006602751	0.054086365	0.002879923	0.00035121	0.014399617	0.012924534	0.002879923	0.006672993	0.001264357	0.080918822
Oxford	151900	4559.58	33.31447195	3.472688274	1.054921725	0.113826273	0.984520504	2.637962268	1.554090508	1.567249615	2.666692985	0.655981472	0.177647941	1.821439694	0.103956943	0.585580251	0.622645068	145110.5146	254610.5124	288900.9514	148424.8549	91215.41896	908724.4878	19537.76444	753716.5704	174545.6818	0.585360932	0.033555722	0.008992056	0.006798872	0.02960799	0.003289777	0.006579553	0.001096592	0.009650012	0.011404559	0.00701819	0.015352291	0.0225898	0.006140916	0.053075064	0.005044324	0	0.018203431	0.020615934	0.005921598	0.010746604	0.003289777	0.115142184
Pembrokeshire	122149	161873.87	0.754593685	0.143160845	0.009179987	0.000247106	0.006573019	0.052701526	0.012855688	0.030146929	0.018848008	0.013739092	0.002718166	0.001062556	0.000895759	0.005899655	0.000469501	3792.885164	1165.104658	1170.003534	383.5578899	977.1620336	7000.438057	488.2752232	7023.103852	465.6094279	0.025890528	0.001044023	0.000370659	0.000321238	0.001328195	9.26647E-05	0.000339771	3.08882E-05	0.00031506	0.000543633	0.000265639	0.000759851	0.000957536	0.000401547	0.002613146	0.00029035	3.08882E-05	0.000914292	0.000957536	0.000234751	0.000772206	0.000166797	0.004577638
Pendle	89476	16936.37	5.283068332	1.29921583	0.222538832	0.008561457	0.177783079	0.408411011	0.115018744	0.255958036	0.259205485	0.049125049	0.018953294	0.016650557	0.006553943	0.040622636	0.009860436	12916.99461	12173.97825	22960.05579	806.8434972	7422.369729	53460.27514	2819.966734	39597.74143	16682.50044	0.153929089	0.006435854	0.002893182	0.001889425	0.006140631	0	0.001653247	0.000295223	0.002420826	0.004015028	0.002066559	0.004074073	0.005018785	0.001476113	0.018185715	0.000885668	0	0.004782607	0.005018785	0.001358024	0.002597959	0.000885668	0.026688127
Peterborough	182974	34337.82	5.328643461	1.294927867	0.226688823	0.037072825	0.248530629	0.648002698	0.260266959	0.373378392	0.336392934	0.091386116	0.049478971	0.11223776	0.020473053	0.127031943	0.041412064	35225.53266	21843.23291	19722.48093	5713.11749	19591.25536	87483.88803	14611.73132	91557.12273	10538.49662	0.131371182	0.006639909	0.001863834	0.001397876	0.005940971	0.000145612	0.001514365	0.000436836	0.001863834	0.002679262	0.00145612	0.003407322	0.004513973	0.001718222	0.012639125	0.000961039	0	0.003669423	0.005766237	0.001310508	0.002242425	0.00084455	0.023676518
Plymouth	255985	7983.36	32.06481983	6.234718214	0.762085137	0.069143819	0.62880792	3.87631273	1.05168751	1.70579806	1.231185867	0.612023008	0.191147587	0.099582131	0.080542528	0.697575958	0.121252205	91338.98509	130485.0339	192504.9102	66649.63123	56516.42917	488085.092	49409.89759	443216.8911	94278.09844	0.90150012	0.044968535	0.013277617	0.011022928	0.038830768	0.001878908	0.011774491	0.003632556	0.013528139	0.018288039	0.011398709	0.023548982	0.030563572	0.01152397	0.094070667	0.007265111	0.000626303	0.02542789	0.03231722	0.012400794	0.016409131	0.004384119	0.159206149
Poole	147454	6475.33	22.77165797	3.709154591	0.717955687	0.0196129	0.669000653	1.388655096	0.745907931	0.919180953	0.814012568	0.158138659	0.057294377	0.183774418	0.028569972	0.157675362	0.056367784	419442.0979	103013.2827	83689.01662	193514.9251	54467.95762	797444.3001	56682.97986	651993.0258	202134.2542	0.712859422	0.029342134	0.012972312	0.010501395	0.038608071	0	0.009729234	0.001544323	0.011582421	0.016987551	0.009265937	0.022238249	0.030886457	0.007721614	0.060691888	0.004787401	0	0.026253488	0.027797811	0.010346963	0.016987551	0.004015239	0.199526511
Portsmouth	204772	4041.14	50.67184012	13.18811029	1.731194663	0.178909912	1.876450705	5.728334084	2.972181117	3.390874852	2.323849211	0.883661541	0.420425919	1.253359201	0.189303018	2.155827316	0.295461182	62079.01731	121371.9396	481433.7044	201498.8345	120815.4135	949884.1911	37314.71812	719909.7284	267289.1808	1.235047536	0.055677358	0.020291304	0.014104931	0.053202809	0.002474549	0.011877836	0.004949099	0.01558966	0.025982767	0.01657948	0.03216914	0.038602968	0.016332025	0.131398566	0.009898197	0	0.043552067	0.05023335	0.012125291	0.024003128	0.008660922	0.267993685
Powys	132790	518037.01	0.256333037	0.034401017	0.003770001	9.45878E-05	0.00244191	0.014915923	0.002482448	0.00758247	0.006391435	0.00577951	0.001044327	0.000384142	0.000324301	0.002065489	0.000169872	1255.883243	368.5933559	329.8509502	24.54650875	363.6535544	2284.531756	57.99585632	2315.079766	27.44784586	0.008987775	0.000376421	0.000127404	0.00010424	0.000416959	4.82591E-05	0.000100379	1.93036E-05	0.000110031	0.00021041	0.000123543	0.000229713	0.000335883	0.000123543	0.000694931	5.79109E-05	0	0.000279903	0.00031851	0.00010617	0.000204619	2.89555E-05	0.001445843
Preston	140266	14229.4	9.857478179	3.360366565	0.45012439	0.042517604	0.391443069	1.134341574	0.437615079	0.737416897	0.56734648	0.127552813	0.055518855	0.128185306	0.021996711	0.124812009	0.053551098	36005.87516	33831.01185	23614.34776	5752.03452	20950.21575	108625.5218	11527.96323	98648.92406	21504.56098	0.261852221	0.010049616	0.003865237	0.003373298	0.011384879	0.000351385	0.002178588	0.001054155	0.00449773	0.006887149	0.002178588	0.004778838	0.006535764	0.002740804	0.028321644	0.001686649	0	0.008573798	0.009136014	0.001475818	0.003092189	0.000351385	0.042166219
Purbeck	45006	40441.57	1.112864807	0.119851925	0.029400441	0.000321451	0.022921959	0.048143532	0.008481372	0.037436727	0.036175648	0.004525047	0.002052344	0.002546884	0.000692357	0.005217404	0.001409441	16376.88646	5184.54155	5470.262406	4285.98593	1557.506299	30832.18579	2042.996847	28406.48867	4468.69397	0.035878924	0.001409441	0.000618176	0.000717084	0.001953436	0	0.000642903	0	0.000395633	0.001063262	0.000543995	0.001112716	0.001631984	0.00042036	0.003041425	0.00042036	0	0.001285806	0.001681438	0.000494541	0.000865446	0.000123635	0.007541745
Reading	155140	4039.86	38.40232087	4.545454545	1.205734852	0.187630264	1.319600184	3.711514755	1.815409445	1.888926844	2.205026907	0.672052992	0.244067864	0.858940656	0.123519132	0.467342928	0.57749526	170498.9777	233705.871	342728.4609	280591.9017	289030.3129	1198293.505	118262.019	987382.4836	329173.0406	0.789878857	0.046041199	0.011386533	0.009158733	0.037625066	0.001237667	0.007673533	0.001237667	0.0126242	0.0193076	0.008663667	0.020297733	0.0274762	0.0066834	0.070299466	0.006188333	0	0.0282188	0.029208933	0.007921067	0.015842133	0.0089112	0.164857198
Redbridge	278927	5641.14	49.44514761	6.034241306	2.272235754	0.657313947	2.962167222	4.619456351	0.89201828	1.398476195	2.360515782	1.029224589	0.259167473	0.152096917	0.078530226	0.803383713	0.461254285	91655.41008	258835.8027	492450.6394	257954.7751	108277.4049	1168995.097	40178.93546	937783.3204	271390.7118	0.946262635	0.030135753	0.014536069	0.009927071	0.039708286	0.001772691	0.010458879	0.000886346	0.014004262	0.016131491	0.013472454	0.023754064	0.026413101	0.010458879	0.077112073	0.007268034	0	0.040240093	0.040240093	0.005672612	0.018081452	0.002836306	0.176737326
Redcar and Cleveland	134902	24489.51	5.508562646	2.010003467	0.267134785	0.010698458	0.165948604	0.414912344	0.255415482	0.442270997	0.259621364	0.048347231	0.024173616	0.034790406	0.010004283	0.05541148	0.010657624	19175.47554	21335.91076	9820.73549	1875.823567	5364.705133	49524.06153	8048.588967	53323.40255	4249.247943	0.183997148	0.006778412	0.002899201	0.002490862	0.0085751	0.000694175	0.002164192	0.000408338	0.003266705	0.00428755	0.001837521	0.003838378	0.005757567	0.002858367	0.02401028	0.001878355	0	0.005880069	0.006125072	0.001592519	0.002858367	0.001020845	0.029931183
Redditch	84173	5424.98	15.51581757	3.325173549	0.427098349	0.048848106	0.440001622	1.701573093	0.510600961	0.673366538	0.546361461	0.174009858	0.08036896	0.054746746	0.037050828	0.216406328	0.056405738	105285.9181	59341.96992	55353.19946	13375.34885	32600.85751	252657.7057	13299.5882	232668.8762	33288.41765	0.359079665	0.017511585	0.006267304	0.006082972	0.019539243	0	0.003870982	0.000921662	0.005529974	0.008663626	0.004239647	0.008847959	0.011797279	0.006451637	0.038525488	0.001105995	0	0.013271938	0.012718941	0.004792644	0.006820302	0.001843325	0.060092387
Reigate and Banstead	137874	12913.41	10.67680806	1.529262991	0.255935497	0.015255459	0.225192261	0.851595357	0.183685022	0.436290647	0.352966412	0.140783883	0.079142535	0.038796879	0.019204842	0.217990446	0.017036553	193651.1735	111750.4207	69606.01421	81662.47335	32693.68819	444246.9495	45116.82042	403094.5351	86269.23485	0.311226856	0.011693271	0.003639627	0.005188405	0.013551804	0.000387194	0.003097555	0	0.003329872	0.006504866	0.004568894	0.007821327	0.010221932	0.003174994	0.027335924	0.003020116	0	0.009292666	0.010609126	0.003252433	0.005653038	0.000542072	0.07325718
Rhondda Cynon Taff	234209	42412.97	5.522107978	0.764318085	0.151840345	0.00459765	0.127885409	0.565935373	0.121071455	0.280244463	0.179709179	0.070874546	0.031287599	0.008912368	0.006531021	0.148657356	0.006837531	11160.71334	8849.957926	11808.93486	609.153285	2966.262443	30562.93865	4832.083205	33932.75689	1462.264963	0.18173686	0.009548966	0.002074837	0.002121992	0.009030257	0.00061302	0.001674016	0.000282932	0.002876479	0.004008208	0.001461817	0.003866742	0.003866742	0.002711435	0.018343445	0.002074837	0	0.005187093	0.005493603	0.00153255	0.002404925	0.000495132	0.030556691
Ribble Valley	57306	58316.11	0.982678714	0.137834982	0.021623527	0.000428698	0.021572084	0.040743458	0.008333889	0.027419524	0.028585583	0.003721099	0.001663348	0.001388982	0.00032581	0.002983738	0.000891692	10381.2137	4497.316436	5025.746745	612.6780404	1532.098077	19139.08524	2909.96776	15767.71839	6281.334609	0.029803085	0.001217502	0.000548733	0.000462994	0.001526165	0	0.000257219	0	0.000565881	0.000754508	0.000360106	0.0008231	0.001011727	0.000171479	0.002606484	0.000171479	0	0.000891692	0.001148911	0.000377254	0.000548733	0	0.006156103
Richmond upon Thames	186986	5741.52	32.56733409	3.261157324	1.468252309	0.144909362	1.50482799	2.111984283	0.577373239	0.953928576	1.30052669	0.319601778	0.118958046	0.589565133	0.026822166	0.502828519	0.16755145	285009.5445	520695.3908	713889.005	583379.8367	187513.5853	2211739.748	78747.61387	1659441.228	631046.1341	0.61238139	0.025080466	0.009056835	0.008185986	0.033614792	0	0.005399267	0.00087085	0.009927685	0.012191893	0.008185986	0.019855369	0.024209617	0.006444287	0.057650239	0.006444287	0	0.026822166	0.025254636	0.008185986	0.013236913	0.003483398	0.119132216
Richmondshire	51997	131867.12	0.394313609	0.050512971	0.007644059	0.000189585	0.00478512	0.016979214	0.004231532	0.009388239	0.009668824	0.002259851	0.00131951	0.000644588	0.000310919	0.001691096	0.000364003	2957.735029	1616.104151	1461.137545	154.7846044	928.2677896	6638.030769	479.9983499	6914.718392	203.3107267	0.009941826	0.000417087	0.000159251	0.000204752	0.000530837	3.7917E-05	0.000174418	0	0.000113751	0.000235085	0.000151668	0.000295752	0.000432253	7.58339E-05	0.000910007	3.7917E-05	0	0.000333669	0.00037917	7.58339E-05	0.000227502	3.7917E-05	0.002184017
Rochdale	211527	15808.07	13.38095036	3.140800869	0.815469567	0.074898454	0.667001095	1.747588415	0.364497374	0.93958339	0.643405552	0.150113202	0.1275298	0.053580228	0.035614721	0.49057222	0.051049875	39218.95589	38327.95528	32777.87864	3335.131993	27576.80096	126931.8139	14304.90882	64527.73805	76708.98471	0.382399622	0.020053049	0.005123965	0.003289459	0.013410872	0.0010754	0.004111824	0.000759106	0.005756553	0.00809713	0.003922047	0.008539942	0.01081726	0.005060706	0.046305463	0.003415977	0	0.011196813	0.009488824	0.002467094	0.006136106	0.00164473	0.067813465
Rochford	83290	16949.84	4.913910692	0.449915751	0.119529152	0.006253746	0.103776791	0.246079019	0.077522856	0.146668051	0.101121898	0.024837993	0.014808399	0.010501574	0.007020715	0.03870243	0.008495655	57010.74464	50387.55528	12598.644	7507.858481	4128.180561	122466.9967	9165.986228	123812.2602	7820.722791	0.136461465	0.003775847	0.002418902	0.001887923	0.007669689	0.000294988	0.002182911	0	0.001651933	0.003067876	0.002241909	0.004129832	0.006607732	0.001946921	0.013038471	0.001592935	0	0.005781765	0.005899761	0.001533938	0.00294988	0.000294988	0.028967825
Rossendale	67965	13804.82	4.923280419	1.022396525	0.20275527	0.006519462	0.143428165	0.356614574	0.075263567	0.226732402	0.181892991	0.028613195	0.014487693	0.009851632	0.0037668	0.027381741	0.005505324	22682.4399	12889.33865	19241.25052	1894.193477	8279.427041	59927.8368	5058.812791	37935.15598	27051.49361	0.148136665	0.006374585	0.002173154	0.001086577	0.005867516	0	0.001593646	0	0.0018834	0.002897539	0.002173154	0.002897539	0.004418746	0.002100716	0.014777447	0.001086577	0	0.004201431	0.003621923	0.001231454	0.002173154	0	0.021296909
Rother	90574	50943.05	1.777946158	0.194059837	0.048465885	0.002237793	0.027501298	0.11187002	0.026244993	0.063541543	0.05133183	0.012936014	0.007714497	0.003494098	0.003042613	0.023771643	0.002591129	33683.33855	10058.5654	7703.582726	8344.357081	2959.422335	60369.45177	2379.814322	54278.65038	8470.615717	0.083936867	0.002277053	0.001275935	0.000726301	0.004240029	0.000196298	0.000961858	0	0.001001118	0.001805938	0.000883339	0.002375201	0.003081873	0.000726301	0.006556341	0.000765561	0	0.003003354	0.003101503	0.000922599	0.001158156	0.000431855	0.012288232
Rotherham	257070	28653.77	8.971594314	2.547971872	0.427901808	0.028757123	0.365013051	0.76206377	0.298878647	0.549561192	0.455402553	0.090284804	0.056222968	0.024429595	0.021602742	0.156523906	0.02355711	36960.89555	34364.97187	13158.16383	2669.142664	11546.78774	86543.72531	12156.23633	83298.91669	15401.04496	0.278636982	0.009876536	0.003280546	0.003071149	0.012563792	0.001012083	0.003315445	0.000558391	0.00359464	0.006351695	0.003280546	0.007084583	0.008620157	0.004292629	0.032840356	0.00300135	0	0.008340962	0.010225531	0.002024166	0.004467126	0.00118658	0.047707509
Rugby	100029	35111.41	2.848902963	0.454325246	0.108511735	0.007405	0.102274446	0.229469566	0.078663887	0.114948389	0.105692138	0.02662952	0.014724558	0.022642212	0.005952481	0.03107252	0.007177154	26459.06274	14962.37263	12917.25396	2757.337287	4936.258612	53905.5253	8126.759934	58558.34328	3473.941947	0.075331637	0.003958827	0.000996827	0.001224673	0.003844904	0.000455692	0.000996827	0.000142404	0.001253154	0.001765808	0.0007405	0.002363904	0.002705673	0.000797462	0.007091712	0.000797462	0.000142404	0.002819596	0.003218327	0.000712019	0.001537962	0.000284808	0.016148597
Runnymede	80450	7804.32	10.3083933	1.536456732	0.346859175	0.013838489	0.236791931	0.798788363	0.167215081	0.400931792	0.448725834	0.160039568	0.055225824	0.060863727	0.019476393	0.232819772	0.015760502	180840.6114	102733.1017	67836.40343	60135.15591	44717.41292	435005.0997	21257.58554	394127.3551	62135.33018	0.271900691	0.009097525	0.004997232	0.004869098	0.01294155	0	0.003844025	0.000640671	0.002947086	0.006534842	0.003459622	0.008584989	0.009994465	0.003715891	0.025370564	0.00307522	0	0.009353794	0.01140394	0.003715891	0.004100293	0.001922012	0.045359493
Rushcliffe	111121	40923.64	2.715325421	0.17742801	0.06854229	0.003298827	0.055200368	0.102801217	0.037606625	0.055175933	0.070765944	0.0134641	0.005400302	0.014930246	0.003005598	0.014123866	0.003274391	40653.54402	16995.65337	7762.823639	3856.646183	3584.065347	65604.08605	7248.646504	68114.44437	4738.288187	0.071425709	0.002785676	0.000952994	0.00097743	0.004154078	0.000244358	0.00097743	0	0.001368402	0.001759374	0.001221788	0.002125911	0.003347698	0.000855251	0.005595788	0.000659765	0	0.002883419	0.003201084	0.001197352	0.002077039	0.000244358	0.016249776
Rushmoor	93809	3904.46	24.02611373	4.361678696	0.539895402	0.040210426	0.541688223	1.864790522	0.81394098	1.191201856	0.673844783	0.330903633	0.12626586	0.189526849	0.061724285	0.704066631	0.078115796	123704.9426	170367.4772	162983.3575	114102.8465	124793.4413	650074.5302	45877.53492	508475.6919	187476.3732	0.496867685	0.024587267	0.00870799	0.006146817	0.026636206	0	0.007171286	0	0.008964108	0.008964108	0.00384176	0.009476342	0.013318103	0.007939638	0.048150064	0.006402934	0	0.016647629	0.019977154	0.005378465	0.007683521	0.002817291	0.127034212
Rutland	37340	38151.51	0.978729282	0.035463865	0.024717239	0.000393169	0.019370138	0.034913428	0.005216045	0.021309773	0.023380464	0.00264734	0.004036537	0.001703733	0.000445592	0.003328833	0.000733916	17737.33202	4652.974417	4953.617825	749.5116183	1501.120139	25654.37122	3940.184805	28698.07774	896.4782783	0.027312156	0.001205719	0.000524226	0.000262113	0.001467832	0	0	0	0.000524226	0.000655282	0.000262113	0.000838761	0.001336775	0.000262113	0.001965846	0	0	0.001127085	0.001074663	0.000524226	0.000838761	0	0.005976172
Ryedale	51751	150659.41	0.343496633	0.038875766	0.006511376	5.97374E-05	0.003657256	0.014960898	0.00253552	0.00792516	0.008469434	0.002210283	0.001081911	0.000743399	0.000358424	0.001632822	0.000404887	3732.571367	1538.894915	1550.311394	262.6852183	1105.632897	7334.516974	855.5788185	7892.371276	297.7245165	0.011927566	0.000431437	0.000112837	0.000146025	0.000623924	3.31874E-05	0.000139387	0	0.000165937	0.000338512	0.000179212	0.000338512	0.000457987	0.000139387	0.000955798	0.00013275	0	0.000365062	0.000544274	0.0001062	0.000252225	0	0.001752297
Salford	233228	9719.02	23.99706966	4.501379769	1.140238419	0.162259158	1.101036936	2.380486922	0.541412612	1.747501291	0.942893419	0.358472356	0.204238699	0.253523503	0.080975242	0.812221808	0.107521129	60728.34504	103399.8284	83003.53328	110986.8073	60223.35585	338907.7294	79434.14048	156566.0941	261775.7757	0.673010242	0.030970201	0.009465975	0.006173462	0.030455746	0.002572276	0.007613936	0.001337583	0.010494885	0.015022091	0.007511045	0.016153892	0.016051001	0.00895152	0.081386806	0.005864789	0.000514455	0.016874129	0.020475315	0.004321423	0.008745738	0.003086731	0.130054265
Sandwell	307135	8556.73	35.89396884	3.727825934	1.562863384	0.3918553	1.971313808	2.917002173	1.017795349	1.627490876	1.354021922	0.382739668	0.181143965	0.142694698	0.077015402	0.471208043	0.118970682	53126.1358	110492.0922	89087.18634	20001.68289	49966.16698	292357.1271	30316.13712	288097.3222	34575.94198	1.013120666	0.048616703	0.014725251	0.008297562	0.04394202	0.003155411	0.011803574	0.00198674	0.017646928	0.022555345	0.010868638	0.025126421	0.028048098	0.014608384	0.105881569	0.011803574	0.001168671	0.033891452	0.031670977	0.007713227	0.024074617	0.004207215	0.17775482
Scarborough	108772	81654.13	1.332106533	0.410720193	0.040242912	0.002277901	0.020721548	0.133073489	0.051754884	0.075415659	0.056420906	0.025191622	0.007482781	0.00695617	0.003184162	0.021921733	0.004874218	7523.955004	6516.118658	5397.179543	3390.667441	2177.342408	23249.83439	1755.42866	22278.40772	2726.855335	0.052881587	0.001812523	0.000734807	0.000489871	0.002608564	0.000183702	0.000624586	6.12339E-05	0.00072256	0.001212431	0.000440884	0.001249171	0.001665562	0.00072256	0.00509466	0.000355157	0	0.001224678	0.00186151	0.000477624	0.001224678	0	0.007703223
Sedgemoor	114620	56436.28	2.030963061	0.312440863	0.052111868	0.002781898	0.034286455	0.186475792	0.053281329	0.080568741	0.071354809	0.01670911	0.006148527	0.011056717	0.002250325	0.052519408	0.00313628	19024.51756	10449.41304	8779.813269	1950.819579	3774.416032	40147.52567	3831.453809	41818.96822	2160.011255	0.063133148	0.002480674	0.001116303	0.001027708	0.003366629	0.000177191	0.000903674	0.000265786	0.000815079	0.001541562	0.000673326	0.002019977	0.002445236	0.000673326	0.005528359	0.000602449	8.85955E-05	0.002037696	0.002409797	0.000708764	0.001311213	0.000815079	0.010790931
Sefton	273670	15313.61	17.87103106	2.93601574	0.687623624	0.053677742	0.446530896	1.253394856	0.519080739	0.852379028	0.524827262	0.413161887	0.091944355	0.14059389	0.031475269	0.217453625	0.049498453	69556.36196	100570.4729	28079.00946	25785.03697	18652.75399	231716.4274	10927.20789	167584.7171	75058.91818	0.593132514	0.028536707	0.010513524	0.007444358	0.028602008	0.001959042	0.007770865	0.001828439	0.011035935	0.013060278	0.007901468	0.013190881	0.021418856	0.00986051	0.071635623	0.005877125	0.000326507	0.02070054	0.021027047	0.006660742	0.01456221	0.001697836	0.133671943
Selby	83417	59931.19	1.391879587	0.243529288	0.040362956	0.000917719	0.022075317	0.076053888	0.022242175	0.046686875	0.039411866	0.015517796	0.005422886	0.005773288	0.00166858	0.008760046	0.002102411	15303.63405	6601.404044	4590.481184	576.9116215	2023.28704	25187.43579	3908.282148	27897.19343	1198.524508	0.037793343	0.001318178	0.000617375	0.000584003	0.001768695	0.000166858	0.000450517	0	0.000367088	0.00071749	0.000266973	0.00083429	0.001134635	0.000533946	0.003587448	0.000550631	0	0.001001148	0.001168006	0.000433831	0.00071749	0.000166858	0.008075928
Sevenoaks	114946	36919.86	3.113392088	0.266198193	0.140547662	0.005254624	0.113109855	0.211674692	0.058938468	0.139247549	0.107611459	0.019014157	0.013407418	0.005633824	0.002518969	0.028196207	0.004360797	55241.18997	24580.21238	23722.73351	10612.68921	9484.515922	115505.8551	8135.485888	110970.4641	12670.87687	0.081311251	0.003439883	0.001218856	0.001137599	0.003575311	0.000135428	0.001273028	0	0.001435542	0.002166855	0.001164685	0.002464798	0.003358626	0.000947999	0.007340223	0.000731314	0	0.003196112	0.004035768	0.001137599	0.002491884	0.000135428	0.016657701
Sheffield	552197	36794.79	15.00747796	5.056993123	0.73551174	0.089795322	0.691076101	1.140324486	0.593480762	0.911270318	0.753802373	0.148064441	0.078326307	0.082104015	0.049490702	0.237316207	0.141405889	46350.77412	58712.25247	47362.76522	20273.57678	48680.07128	210129.9668	11249.47309	114828.5396	106550.9003	0.38644058	0.016551256	0.006006285	0.00413102	0.019024433	0.001222999	0.004620219	0.001032755	0.00595193	0.008098973	0.004457153	0.010164483	0.012583303	0.006685729	0.043864906	0.003668998	0.000271778	0.012039748	0.01407808	0.002989554	0.005680152	0.002418821	0.082593215
Shropshire	305854	319730.32	0.956599925	0.146282655	0.024802152	0.00115097	0.015982219	0.067287957	0.017880694	0.029696902	0.028699186	0.006721289	0.00396897	0.003775056	0.001294841	0.006993394	0.001629498	9650.060714	4134.090255	2873.975168	911.1991631	1967.245396	17339.71617	2196.854524	18349.91126	1186.659432	0.030716511	0.001172863	0.000553592	0.000372189	0.00160135	0.000103212	0.000372189	4.69145E-05	0.00046289	0.000744377	0.000381572	0.00087261	0.001116566	0.000403465	0.002430173	0.000250211	3.12764E-05	0.001091545	0.001207267	0.000284615	0.000659931	0.000100084	0.006671247
Slough	139593	3253.61	42.90403582	5.220662587	1.668300749	0.257867415	2.206779546	4.38559016	1.581320441	2.249808674	2.177888561	0.627610562	0.271698206	0.486536493	0.14845049	0.560608063	0.348535934	95894.71387	183685.1989	251499.7188	227823.2486	166010.9847	804755.948	120157.9169	680822.2252	244091.6397	0.75178033	0.035038004	0.011679335	0.007991124	0.02704688	0.003073509	0.009527878	0.001536755	0.014445493	0.0169043	0.009220527	0.015982247	0.022743967	0.009527878	0.07745243	0.007991124	0	0.026739529	0.027354231	0.007683773	0.012294036	0.005224965	0.103269906
Solihull	206551	17828.78	11.5852571	1.144610007	0.496668869	0.077234673	0.647324158	0.675985682	0.356950952	0.432783399	0.480290856	0.086265016	0.048685328	0.06511943	0.023164793	0.11986238	0.036570085	123368.3404	81035.4943	37203.33079	32187.00326	51242.03675	302495.0109	22541.19463	264269.0078	60767.19776	0.319819976	0.015200143	0.005272374	0.00493584	0.015929301	0.001121782	0.004711483	0.000560891	0.00678678	0.008918165	0.004543216	0.008862076	0.011217817	0.005328463	0.03011984	0.002748365	0.000560891	0.011217817	0.012563956	0.003589702	0.006001532	0.000897425	0.067811707
South Bucks	66698	14127.52	4.721140016	0.293469767	0.198053161	0.009838953	0.209732494	0.232737239	0.086143923	0.17752585	0.3029548	0.035745835	0.020102608	0.018120661	0.004459381	0.028738236	0.018403796	153607.5688	38833.42582	27934.5561	34327.75179	22746.45515	253749.2072	23700.55042	237785.6835	39664.07409	0.137674553	0.005450355	0.002831353	0.001061757	0.007786222	0	0.002052731	0	0.001911163	0.002548218	0.001061757	0.003822327	0.004530165	0.001769596	0.012245603	0	0	0.00665368	0.005308787	0.001415677	0.002760569	0.000707838	0.027251775
South Cambridgeshire	148816	90162.77	1.650526043	0.125850171	0.05870494	0.001186743	0.039351054	0.066812499	0.009948674	0.039384327	0.046238597	0.008451382	0.004369875	0.01180088	0.001153469	0.013153988	0.001508383	26771.62647	11323.44315	9039.939656	2094.500868	3457.269558	47323.98971	5362.789985	49924.17602	2762.603678	0.037021933	0.001231107	0.000643281	0.00063219	0.002262575	5.54553E-05	0.000454733	0	0.000676554	0.000831829	0.000532371	0.001286562	0.001818933	0.000410369	0.003016766	0.000321641	0	0.001408564	0.002051845	0.000598917	0.000920557	0.000177457	0.007508642
South Derbyshire	94628	33812.06	2.7986464	0.396840654	0.071956574	0.003874357	0.064237435	0.130515562	0.035312844	0.085797789	0.0750324	0.021146301	0.010055584	0.004288411	0.003075826	0.00845852	0.002602622	31472.85318	13411.42776	9333.090028	1643.496433	5783.853453	49883.20735	11761.5135	58433.55891	3211.161935	0.073671938	0.003578605	0.00124216	0.00118301	0.00354903	0	0.00118301	0.000295752	0.001094284	0.002040692	0.000709806	0.002188568	0.002543471	0.001153435	0.006861457	0.000443629	0	0.002484321	0.00304625	0.000857682	0.00174494	0.000177451	0.014196118
South Gloucestershire	262202	49694.56	5.276271688	0.579339066	0.145810729	0.007465606	0.107979626	0.311985859	0.147762652	0.176397578	0.155248381	0.028655048	0.015172687	0.021551655	0.002857456	0.088882968	0.006217984	41594.29121	34158.99044	34086.46741	11018.93245	17539.42484	121613.734	16784.37237	122257.9494	16140.15699	0.129148945	0.005372821	0.002112907	0.002515366	0.006700935	0.000583565	0.001468974	0.000201229	0.001911678	0.00330016	0.001629957	0.003561758	0.004688642	0.001569588	0.011711543	0.001086638	0	0.004145323	0.005835649	0.001629957	0.002052539	0.00082504	0.023604193
South Hams	83078	88649.78	0.937148406	0.082865406	0.013367207	0.000203046	0.010118468	0.037901955	0.009531891	0.023654881	0.02494084	0.005516088	0.002413994	0.001026511	0.000676821	0.007681914	0.000823465	16313.06925	5554.734597	7383.346016	3292.540602	2571.794312	32887.57175	2227.91303	31342.20976	3773.275015	0.030705096	0.001161875	0.000552737	0.000428653	0.001545407	5.64017E-05	0.000349691	0	0.000439933	0.00064298	0.000451214	0.000958829	0.001353641	0.000372251	0.002278629	0.000282009	0	0.001049072	0.001353641	0.000597858	0.000710662	0.000112803	0.005651452
South Holland	88219	74238.31	1.188321771	0.141934804	0.034065969	0.000902499	0.020824828	0.059106949	0.022845348	0.039804247	0.034726006	0.0110051	0.004930069	0.005711337	0.001872349	0.007368163	0.001225782	13174.02026	4026.815804	2165.782061	287.0620304	1262.744262	19842.85472	1073.569697	20603.74219	312.6822257	0.043926108	0.001616416	0.000660037	0.000431044	0.00196664	0.000202052	0.000457985	6.73507E-05	0.000498395	0.001091081	0.000592686	0.001158432	0.001858879	0.000498395	0.003677347	0.000484925	0	0.001400894	0.001495185	0.000565746	0.000754328	0.000202052	0.006883239
South Kesteven	133848	94259.45	1.419995555	0.171653877	0.037980277	0.001336736	0.028527644	0.065818334	0.037322518	0.043995589	0.044494213	0.015001148	0.006842815	0.007362657	0.002344593	0.01347345	0.002344593	17262.11006	6530.337277	5564.789525	1116.779273	3550.105586	31126.41756	2897.704156	31274.16933	2749.952392	0.042701289	0.001601961	0.000668368	0.000445579	0.002089976	0.000159135	0.000615323	5.30451E-05	0.000636541	0.001135165	0.000551669	0.001145774	0.001792924	0.000445579	0.003798028	0.000403143	5.30451E-05	0.001474653	0.001973277	0.000413752	0.001145774	0.000159135	0.008094679
South Lakeland	103642	153362	0.675799742	0.076081428	0.011358746	0.000339067	0.005959755	0.036469269	0.009748178	0.023258695	0.017651048	0.004720857	0.002106128	0.001793143	0.000691175	0.005288142	0.000710737	6711.8843	3542.063875	3804.606095	1664.590968	1805.473325	16813.89132	714.7272466	15330.08177	2198.536795	0.022860943	0.001075886	0.000430354	0.000228218	0.001023722	6.52052E-05	0.000286903	3.26026E-05	0.00024778	0.000593367	0.0002543	0.000580326	0.000821586	0.000228218	0.001864869	0.000149972	0	0.00075638	0.000984599	0.000306464	0.000391231	3.91231E-05	0.005190334
South Norfolk	124029	90770.68	1.36639937	0.112150752	0.027376682	0.000760157	0.016403975	0.074858974	0.01382605	0.039704451	0.035352825	0.008747318	0.005100766	0.003216898	0.00136608	0.015776019	0.00167455	22082.35082	7733.973129	4983.393316	1164.274631	1707.699006	31382.27013	6289.420769	36389.56985	1282.121055	0.040828162	0.001850818	0.000771174	0.000605923	0.002159288	5.50839E-05	0.000583889	5.50839E-05	0.000605923	0.00102456	0.000583889	0.001145744	0.002005053	0.000418637	0.003349099	0.00034152	0	0.001894885	0.001784717	0.000451688	0.00105761	5.50839E-05	0.008339697
South Northamptonshire	85137	63401.85	1.342815706	0.143544707	0.039572978	0.001293338	0.035882234	0.057285395	0.012917604	0.030913924	0.033232469	0.004700178	0.003564565	0.001356427	0.000709758	0.00353302	0.001387972	24588.11533	9338.087138	6035.391712	1458.553654	4228.709415	38841.62686	6807.230388	43287.19115	2361.666103	0.033074745	0.001277565	0.000504717	0.000425855	0.002287	0	0.000536262	0	0.000425855	0.000835938	0.000378538	0.001214476	0.001671876	0.000473172	0.002697082	0.000331221	0	0.001230248	0.001340655	0.000173497	0.000804393	7.88621E-05	0.006293192
South Oxfordshire	134234	67853.37	1.978295256	0.100982457	0.044581426	0.00138534	0.039334819	0.074896796	0.031435432	0.056401031	0.066039461	0.015282955	0.005954015	0.007958337	0.001812732	0.01071428	0.005791901	36995.50958	18098.17257	14996.74961	5450.989391	7396.478613	76039.43621	6898.463555	76830.87811	6107.021656	0.050771244	0.002107486	0.000707408	0.000736883	0.002918057	0.000147377	0.000604244	7.36883E-05	0.000560031	0.000677932	0.000810571	0.001606405	0.001945371	0.000427392	0.004067595	0.000456868	7.36883E-05	0.001694831	0.002166436	0.000589506	0.001193751	0.000368442	0.01096482
South Ribble	108994	11295.57	9.649269581	1.647902673	0.26337759	0.011597467	0.221237175	0.576774789	0.170509324	0.375014276	0.288431659	0.052232867	0.032667674	0.064184455	0.007790665	0.047275171	0.00929568	57126.37786	55175.08191	19527.03582	2968.951545	15318.3062	138702.0752	11413.67811	121326.0597	28789.69366	0.267361452	0.009118619	0.004692105	0.002390318	0.013722194	0	0.003452681	0	0.004072393	0.006728301	0.002921499	0.007259483	0.007082423	0.003718272	0.028418221	0.002390318	0.000442651	0.006993892	0.011863058	0.002744439	0.004515044	0.000442651	0.042317475
South Somerset	161214	95904.23	1.680989462	0.169564992	0.038705279	0.001929008	0.025713152	0.119442073	0.042917815	0.063834515	0.046921809	0.009634612	0.004775597	0.00345136	0.001470217	0.031667008	0.001605769	17773.32449	8263.483269	8620.255853	1571.943177	2920.642812	36213.64772	2936.001884	37025.21776	2124.431842	0.053563852	0.002262674	0.000761176	0.000677759	0.002825736	0.000114698	0.000583916	5.21353E-05	0.000844593	0.001282529	0.000563062	0.001376373	0.002283528	0.000531781	0.004254244	0.000490072	0	0.001949862	0.00216883	0.000479645	0.00163705	0.000437937	0.01131337
South Staffordshire	108105	40731.52	2.654087056	0.23505138	0.063169752	0.004026366	0.056320019	0.148754576	0.018094095	0.069651219	0.072425483	0.025091133	0.017431218	0.003535346	0.002725162	0.011784485	0.003682652	22999.87823	11431.6873	5178.127406	1266.954928	3699.935578	41571.12232	3005.461127	42492.47266	2084.110782	0.078808746	0.003707203	0.001325755	0.000810183	0.004247325	0	0.000957489	0.000122755	0.001276653	0.002209591	0.001350306	0.002234142	0.003658101	0.001497612	0.00753716	0.000687428	0	0.003412591	0.003216182	0.000908387	0.002307795	0.000613775	0.01846236
South Tyneside	147940	6441.31	22.96737775	5.041210561	0.566965415	0.039277725	0.402713113	2.243798234	0.745034783	1.554031711	0.901369442	0.311272086	0.202753788	0.132581726	0.06955107	0.677191441	0.043935162	50680.21878	77683.42154	55404.56833	17662.40097	17389.00938	180889.4464	37930.17259	182627.1364	36192.48259	0.760559576	0.03586227	0.012575082	0.009780619	0.027789378	0.001552479	0.008849132	0.002483967	0.010867355	0.01645628	0.006986157	0.017387767	0.025926403	0.011488346	0.106655323	0.003881198	0	0.02390818	0.025771155	0.004036446	0.008693884	0.003260206	0.160992096
Southampton	236006	4988.93	47.30593534	13.88534215	2.538019174	0.277614639	2.126107201	5.214745446	2.419356455	3.338591642	2.288466665	0.81660797	0.379039193	0.905805453	0.190622037	2.009649364	0.384050287	155198.2088	202634.8335	184501.8872	230096.0326	178338.0404	881493.0256	69275.97701	622699.657	328069.3455	1.075781781	0.056124259	0.020445266	0.015434171	0.051113165	0.005011095	0.013830621	0.002004438	0.016035503	0.019643491	0.014031065	0.031870561	0.031068786	0.010823964	0.122671595	0.006614645	0.001002219	0.033674555	0.042694526	0.008819526	0.023251479	0.005612426	0.208862421
Southend-on-Sea	173509	4175.6	41.55307022	8.608822684	1.692211898	0.252418814	1.804052112	4.951863205	1.417999808	2.193696714	1.846201743	0.56566721	0.259124437	0.467717214	0.138662707	1.004885525	0.262237762	255588.8974	319855.8291	215235.8942	260558.9616	86465.65763	1095082.862	42622.37762	850879.1551	286826.0849	1.337771817	0.046699875	0.021793275	0.012692787	0.062027014	0.001197433	0.017243031	0	0.015087652	0.024427627	0.015806112	0.031372737	0.042868091	0.0124533	0.125011974	0.011734841	0.001197433	0.049094741	0.046220902	0.011016381	0.024667114	0.002634352	0.326659642
Southwark	288219	2885.41	99.88840407	15.82721346	5.359723575	2.704641628	5.331651308	12.75382008	2.355991003	4.216038622	8.977233738	3.589091325	0.557979629	2.078040902	0.352116337	2.584727994	2.975313734	102692.5116	251817.9392	869871.5261	2740410.548	1092571.593	4168861.964	888502.1539	1764409.564	3292954.554	1.367223376	0.077631948	0.016981989	0.013862848	0.071393667	0.006931424	0.016288846	0.006931424	0.032577693	0.02599284	0.012823134	0.041935115	0.037429689	0.01732856	0.16774046	0.018714845	0	0.048519968	0.05510482	0.010743707	0.022180557	0.013862848	0.17952388
Spelthorne	95596	4488.44	21.29826844	3.539314327	0.668606465	0.030968443	0.595752645	1.704155564	0.489479641	0.923483437	0.814982488	0.287850567	0.145039256	0.124764952	0.033641978	0.506412027	0.045895679	173783.7645	219912.0407	144840.9692	137734.4913	94656.27256	721678.356	49249.18234	609187.1563	161740.382	0.563447434	0.022279456	0.011362522	0.00735222	0.030522854	0	0.005792658	0.002227946	0.006238248	0.013590468	0.007129426	0.015818414	0.019605921	0.001113973	0.054139077	0.006238248	0	0.020274305	0.026735347	0.006683837	0.010694139	0.004455891	0.127884076
St Albans	175059	16117.63	10.86133631	2.131640942	0.451493179	0.02587229	0.325482096	0.954792981	0.363514983	0.717102949	0.359296001	0.210266646	0.055032905	0.051806624	0.024445281	0.176142522	0.030339448	33758.80945	39878.75389	22648.11886	2685.32036	14948.41363	97576.93904	16342.47715	62674.22692	51245.18927	0.201952768	0.007631395	0.002916061	0.002481754	0.010485413	0.000310219	0.002357667	0	0.002791974	0.004405114	0.00272993	0.005894167	0.008127746	0.001675184	0.017000018	0.002481754	0	0.006948912	0.008065702	0.00272993	0.004839421	0.001240877	0.036854054
St Edmundsbury	140683	65696.41	2.141410771	0.224867691	0.056106567	0.004246807	0.060718691	0.122792098	0.049058997	0.067263949	0.084022856	0.023334608	0.016073938	0.009893996	0.010792066	0.028570815	0.009909217	38348.6708	25928.95106	21955.76592	15763.67719	6215.605997	102805.0239	5407.647085	91739.91395	16472.75703	0.045131842	0.002161458	0.000730634	0.000532754	0.002191901	7.61077E-05	0.000624083	0	0.000669747	0.001217723	0.00070019	0.001202501	0.001598261	0.000152215	0.004185921	0.000502311	7.61077E-05	0.001720033	0.001857027	0.000578418	0.001126393	0.000152215	0.010274534
St. Helens	111032	13638.25	8.141220465	0.92805162	0.207138013	0.011878357	0.156691658	0.705442414	0.219969571	0.387439738	0.254504794	0.103312375	0.05814529	0.032995436	0.016937657	0.166003703	0.022436896	87896.6143	36642.38447	49764.88919	10675.34324	15961.35868	187194.3981	13746.19178	185684.0137	15256.57617	0.415009257	0.013711437	0.006452441	0.005205947	0.018184151	0.000733232	0.004106099	0.001099848	0.005352593	0.009898631	0.004912654	0.008652136	0.01195168	0.006599087	0.046413579	0.00366616	0.000366616	0.011291771	0.012538266	0.003519513	0.007039026	0.00183308	0.082561912
Stafford	130823	59817.26	2.187044341	0.27187805	0.042094874	0.003544128	0.032766462	0.16349796	0.04142617	0.06909377	0.064713763	0.021548964	0.010682535	0.012788951	0.002908859	0.019509419	0.002808554	21357.73187	9788.479111	6588.917647	1633.324562	3329.239755	36501.28742	6196.405519	40414.12128	2283.571665	0.062757806	0.002858707	0.001086643	0.000819162	0.003126188	0.000167176	0.000601833	0	0.001170231	0.001905804	0.000852597	0.001655041	0.002507637	0.001086643	0.005867872	0.00055168	0	0.002273591	0.002022828	0.000752291	0.001203666	0.000384504	0.011735743
Staffordshire Moorlands	97059	57584.71	1.685499502	0.171208642	0.024416204	0.001458721	0.021290374	0.130138712	0.013388971	0.05649069	0.040913638	0.01071465	0.007727746	0.001910229	0.001944961	0.010506261	0.001927595	11883.84903	6876.651806	3647.582839	511.3683823	1752.235967	23666.14332	1005.544701	23708.91509	962.7729305	0.055240358	0.002396469	0.000989846	0.000625166	0.002847978	0.000208389	0.000746726	8.68286E-05	0.000989846	0.001476086	0.000885652	0.001510818	0.002014424	0.000937749	0.005174985	0.000642532	0	0.001667109	0.001979692	0.00036468	0.001198235	0.000260486	0.01156557
Stevenage	83999	2596.4	32.35210291	5.29194269	0.814204283	0.113233708	0.789939917	3.573024187	1.948467108	1.824064089	1.361115391	0.698659683	0.263826837	0.318132799	0.340471422	0.865814204	0.224541673	125449.8536	103407.7954	295200.2773	112687.1823	91725.46603	652476.5059	75994.06871	605427.9002	123042.6745	0.842705284	0.031197042	0.012709906	0.013095055	0.040055461	0	0.013095055	0	0.009243568	0.018872285	0.008858419	0.022723771	0.028115853	0.011169311	0.087428747	0.009628717	0	0.037359421	0.03466338	0.009243568	0.015405947	0.001925743	0.18217532
Stockport	283053	12606.18	22.4535109	4.224991234	1.219401912	0.113912383	0.998399198	1.753663679	0.643969862	1.158400086	0.737019462	0.144770263	0.121686347	0.120893086	0.031651143	0.464454736	0.072504121	149829.5281	170422.4436	84088.91512	28296.43873	45088.20277	455893.7759	21831.75236	325630.7621	152094.7662	0.626835409	0.037838584	0.010947012	0.008408574	0.030540576	0.002379785	0.007615312	0.001189893	0.011343643	0.016103213	0.007615312	0.017451758	0.021180088	0.007535986	0.069172422	0.004838896	0	0.020624805	0.024194482	0.006584072	0.008329248	0.00206248	0.130808857
Stockton-on-Tees	191244	20393.06	9.377896206	3.100123277	0.333937134	0.025057544	0.213062679	0.804881661	0.446279273	0.572400611	0.442552515	0.107438511	0.050507378	0.075613959	0.017064629	0.114303592	0.023929709	53199.4708	36974.09805	17939.33819	3171.274934	12459.82702	104085.6056	19658.4034	117947.4782	5796.530781	0.264894037	0.011866782	0.004266157	0.003138323	0.010150512	0.000539399	0.003334468	0.001078798	0.004903629	0.005982427	0.002598923	0.006374718	0.006717972	0.004119048	0.030990935	0.002451814	0.000490363	0.007453516	0.009562077	0.00264796	0.004070012	0.001029762	0.049967979
Stoke-on-Trent	248675	9345.02	26.61042994	6.902499941	0.790902534	0.144568979	0.743711624	4.330862855	0.962116721	1.972922476	1.291811039	0.359549792	0.239913879	0.138469474	0.092241643	0.514498631	0.079400579	63267.49434	86673.43676	62557.91855	5626.633223	102238.1975	301072.2288	19291.45149	306918.6583	13445.02205	0.763829291	0.044194662	0.013269099	0.00941678	0.03402882	0.003210266	0.010700887	0.002140177	0.014018162	0.018833561	0.009844816	0.023006906	0.021294764	0.014660215	0.098341149	0.00759763	0.000535044	0.023327933	0.025361101	0.005992497	0.01230602	0.003103257	0.145960094
Stratford-on-Avon	120502	97786.63	1.232295253	0.132758435	0.03655919	0.001615763	0.034718448	0.068393808	0.022722943	0.033082232	0.054117828	0.010584269	0.004182576	0.0053177	0.001564631	0.007823155	0.003333789	22063.5275	8957.124302	7283.286069	2584.116049	5247.384024	40030.55428	6104.883664	42067.66303	4067.77491	0.03849197	0.001748705	0.000766976	0.000521544	0.002137307	0.000153395	0.000634034	0	0.000613581	0.000818108	0.000490865	0.001124898	0.001697574	0.00041928	0.00299632	0.000388601	0	0.00148282	0.001943006	0.000409054	0.000828334	0.000204527	0.008467415
Stroud	112906	46065.47	2.450989863	0.365306161	0.07202792	0.002735237	0.045912915	0.100443999	0.039682652	0.077151063	0.064951036	0.016150926	0.010376536	0.006664428	0.001736659	0.008639877	0.002192532	30372.72821	14533.59751	12266.88884	3314.91245	6889.216587	63340.26333	4037.080269	63039.66941	4337.674184	0.079908009	0.003907482	0.001345911	0.000868329	0.003668692	0.000108541	0.000998579	0.000108541	0.000911746	0.001606409	0.001085412	0.002301073	0.003039153	0.000868329	0.005817807	0.000542706	0	0.002626696	0.003277943	0.000976871	0.000976871	0.000325624	0.018300041
Suffolk Coastal	124308	89156.43	1.394268478	0.125128384	0.03136061	0.000919732	0.022802618	0.075821789	0.018024499	0.043720907	0.04180293	0.009287047	0.007200827	0.00632596	0.001368381	0.014637194	0.002288113	22441.30906	7943.027777	6819.878275	2558.480639	1913.378542	37917.0633	3759.010988	38813.65595	2862.418336	0.047657808	0.001559057	0.000874867	0.000605677	0.002860141	5.60812E-05	0.000392568	8.97299E-05	0.000515947	0.001177705	0.000672974	0.001278651	0.002063788	0.000370136	0.003308791	0.00035892	0	0.001615139	0.00176095	0.000684191	0.001390814	0.000325271	0.009298264
Sunderland	274991	13746.17	20.00491773	4.545848043	0.626138044	0.03571904	0.500939534	1.896528269	0.792293417	1.376601628	1.024067067	0.275567667	0.17983191	0.116468805	0.06438157	0.625919802	0.0546334	48464.48138	58513.68054	43679.94867	8398.703057	26409.10159	159657.7083	25808.20694	147280.6607	38185.25451	0.636104457	0.03040847	0.009675422	0.008365967	0.029171762	0.001600446	0.009675422	0.002255174	0.009820917	0.012730819	0.006547278	0.014404012	0.01949634	0.009020694	0.086787811	0.005237823	0	0.017532156	0.022187999	0.004946832	0.008293219	0.003055397	0.113995389
Surrey Heath	86171	9509.28	9.061779651	1.132262379	0.189814581	0.00725607	0.11914677	0.563554759	0.170570222	0.289401511	0.279621591	0.082445779	0.050582168	0.02681591	0.00736123	0.141335622	0.00977992	179384.1384	63640.04425	39487.63734	39179.93791	44319.65406	349911.2446	16100.16742	322867.2413	43144.17075	0.215789208	0.008517995	0.003680615	0.002944492	0.011462487	0.000525802	0.00252385	0	0.003575455	0.003575455	0.003049653	0.006835428	0.009569599	0.003575455	0.01945468	0.002629011	0	0.008938637	0.010516043	0.002734171	0.004416738	0.001682567	0.063937543
Sutton	190189	4385.02	43.37243616	3.832593694	1.482775449	0.238995489	1.682318439	3.544567642	0.899653821	1.426219265	1.45358516	0.447204346	0.145951444	0.144811198	0.050626907	0.651764416	0.169896603	218557.27	341699.6958	353211.3879	387148.5193	110128.118	1337748.06	72996.93046	997707.8782	413037.1127	0.992241769	0.031014682	0.013682948	0.014595144	0.050398858	0.004104884	0.00775367	0.001140246	0.015279292	0.020524422	0.012314653	0.025541503	0.033751271	0.015279292	0.100341618	0.008665867	0	0.036943959	0.041048844	0.010718309	0.020296373	0.006157327	0.193841761
Swale	135870	37338.55	3.638866533	0.523855372	0.165217985	0.00977542	0.133802732	0.439706416	0.138194975	0.227673544	0.159165259	0.023193188	0.030343974	0.017943921	0.005624214	0.053804982	0.00543674	24882.86235	20072.4988	23892.41146	4691.746198	5032.627137	70920.96506	7651.180884	73383.80842	5188.337522	0.099843192	0.003588784	0.001928302	0.001258753	0.005784906	0.00013391	0.001526572	0.00026782	0.001473008	0.00203543	0.001365881	0.002865671	0.003267401	0.001392663	0.01154303	0.001071279	0	0.00353522	0.004633281	0.001151625	0.002249686	0.000374948	0.018425997
Swansea	238831	37974.42	6.289259981	0.889914843	0.195895026	0.0096644	0.22138587	0.616283277	0.210352127	0.336489669	0.261623482	0.108546753	0.040316613	0.033469899	0.010902076	0.160081444	0.029309203	17219.88117	13296.97728	10900.89065	4383.134752	9942.877337	51605.39647	4138.36472	42662.98208	13080.77911	0.207376439	0.011033743	0.002449017	0.002291016	0.009085063	0.000421336	0.001843346	0.000579337	0.00292302	0.004661032	0.002317349	0.003792026	0.00629371	0.002501684	0.019091799	0.001606344	0	0.005266703	0.005951375	0.002475351	0.003607692	0.000816339	0.035392246
Swindon	208533	23010.36	9.062570077	1.784413629	0.351624225	0.026987844	0.283872134	0.990814572	0.38287102	0.48504239	0.366791306	0.100346105	0.048021848	0.093001587	0.021946636	0.170662258	0.037504846	62981.93509	47630.50209	63007.4888	19586.22116	25528.97912	188433.3839	30301.74235	188512.0007	30223.12558	0.21820606	0.008517902	0.003737447	0.003085567	0.010299708	0.000304211	0.003172484	0.000434587	0.003824364	0.005997299	0.003042108	0.005997299	0.007040307	0.003129025	0.021772801	0.001825265	0	0.008083316	0.008387526	0.001912182	0.004476245	0.001434137	0.039112817
Tameside	219197	10317.14	21.2459073	5.265606554	1.166602372	0.113985077	0.920410114	2.435752544	0.590473717	1.341069327	0.894336996	0.230296381	0.166325164	0.108072586	0.058349504	0.695056963	0.076086978	48287.60684	75134.19417	70466.91234	7539.58946	16024.59596	199716.9758	17735.92294	135768.8274	81684.07136	0.628662594	0.036250356	0.009789535	0.005330935	0.023649965	0.002035448	0.006009417	0.002326226	0.009304904	0.015508174	0.006784826	0.014345061	0.017446695	0.009886461	0.083065656	0.005137083	0	0.019288291	0.018803661	0.003877043	0.006978678	0.002035448	0.136762707
Tamworth	76867	3084.62	24.91943902	3.514533395	0.572517847	0.068079699	0.581270951	2.518300471	0.732343044	1.183938378	0.85521069	0.319326205	0.14523669	0.137456153	0.051870247	0.271346227	0.048628356	122281.837	99208.00617	65589.27842	15632.07137	36492.98779	315855.1134	23349.06731	293411.8303	45792.35044	0.589051488	0.026583501	0.009725671	0.005187025	0.026259312	0	0.001945134	0.001620945	0.011670805	0.015885263	0.007456348	0.014912696	0.015236885	0.010374049	0.077156992	0.00324189	0	0.019775532	0.023989989	0.007132159	0.013940129	0.004862836	0.094987389
Tandridge	82982	24818.98	3.343489539	0.431887209	0.130666127	0.004311217	0.109271211	0.195414961	0.035295568	0.186953694	0.145856115	0.029211515	0.020024997	0.004633551	0.004069466	0.051210807	0.003183048	71134.02726	30587.84044	18502.85548	21185.88274	8687.383607	139052.1287	11045.86087	128371.3916	21726.59795	0.095813768	0.00370684	0.001128169	0.001087877	0.004512675	0.000201459	0.001208752	0.000201459	0.001168461	0.001692253	0.001128169	0.002860714	0.003303923	0.001047585	0.007736015	0.001168461	0.000201459	0.003505382	0.003787424	0.001289336	0.002054879	0.000402917	0.023530379
Taunton Deane	110169	46236.29	2.382738753	0.377711966	0.056557306	0.00384979	0.041417683	0.211349137	0.095639161	0.092157048	0.075784627	0.018210804	0.007396787	0.019811278	0.002357456	0.066787366	0.004412119	25373.12142	12144.03232	13986.97863	4635.341633	7128.275214	52372.56276	10895.18644	57960.53273	5307.216474	0.081040239	0.003503741	0.001124658	0.00099489	0.004195838	0.00010814	0.001059774	0	0.000951633	0.001989779	0.000843493	0.001903267	0.002876528	0.000692097	0.005644917	0.000627213	0	0.002660248	0.003417229	0.000821865	0.002184431	0.000605585	0.019292205
Teignbridge	124163	67387	1.842536394	0.198495259	0.028521822	0.000890379	0.025079021	0.113033671	0.029130248	0.054565421	0.049074747	0.012673068	0.006841082	0.003294404	0.002003354	0.018401175	0.002522742	24320.64048	8759.508511	10770.83117	3593.200469	3007.939217	44754.52239	5697.597459	46743.68944	3708.430409	0.066882336	0.002745337	0.001053616	0.000741983	0.003056969	0.000222595	0.000741983	7.41983E-05	0.001023936	0.0017214	0.000667785	0.001706561	0.002730497	0.000816181	0.005609391	0.000519388	0	0.002077552	0.002493062	0.000801342	0.000979417	0.00041551	0.013726683
Telford and Wrekin	165917	29031.32	5.71510355	1.395148412	0.225583956	0.018738383	0.143190182	0.725113429	0.21872929	0.301433073	0.24067111	0.064964321	0.036925638	0.023147415	0.014260461	0.080843723	0.012159282	39579.73664	22251.10674	16318.34171	2732.979417	6621.986186	69628.76645	17875.38424	83087.33464	4416.816046	0.144843569	0.005097942	0.002652308	0.002101179	0.006992448	0	0.002066733	0	0.001928951	0.004133467	0.001756723	0.004133467	0.004546814	0.002755645	0.015810511	0.001102258	0	0.00527017	0.005132388	0.001308931	0.002514526	0.000723357	0.026488634
Tendring	138049	33764.12	4.088630179	0.674680697	0.183093769	0.014779002	0.114885269	0.490609558	0.148885859	0.209838136	0.161621271	0.040427531	0.026152022	0.02262757	0.012794647	0.081358555	0.013416609	50894.73678	23949.32846	11157.55423	7711.114639	7568.478017	95481.09058	5800.121549	91755.71583	9525.496296	0.186825541	0.005775362	0.003050576	0.001273541	0.009092492	0.00053311	0.001954738	0.000148086	0.002132441	0.004057562	0.002369379	0.00450182	0.006634261	0.001747417	0.019458526	0.001421627	0.000148086	0.005656893	0.007848568	0.001925121	0.005449572	0.000444259	0.033645183
Test Valley	116560	62757.99	1.85729339	0.240622748	0.057825306	0.002151121	0.033445941	0.09882407	0.045221334	0.062494035	0.051642827	0.018117215	0.009528667	0.007250073	0.003250582	0.034354191	0.003664872	29319.48585	10539.90098	10923.62901	4394.277127	6302.751251	52845.07997	8634.964249	55090.4833	6389.560915	0.047420257	0.002246726	0.000844514	0.00101979	0.002581345	0	0.000764843	7.96711E-05	0.000637369	0.001211001	0.000924185	0.001593423	0.002214857	0.000525829	0.00391982	0.000430224	0	0.002087384	0.002151121	0.000669237	0.001147264	0.000382421	0.012014406
Tewkesbury	81898	41441.83	1.976215819	0.288283601	0.063076365	0.001713245	0.047874334	0.06831262	0.025746933	0.057381636	0.056199256	0.012620099	0.007601016	0.00805949	0.00120651	0.007359714	0.002075198	26199.56696	14471.05497	10248.79934	2044.818002	7158.057451	50306.20028	9816.096442	55825.88896	4296.40776	0.061266599	0.002750844	0.000989339	0.000723906	0.002823234	0	0.000772167	0	0.000723906	0.001399552	0.000506734	0.002026938	0.002437151	0.000530865	0.005598208	0.000482604	0	0.002171719	0.00229237	0.000651516	0.000675646	0.000120651	0.010110557
Thanet	134186	10333.53	12.98549479	2.619917879	0.583343736	0.077030792	0.45879772	2.208635384	0.506893578	0.998303581	0.720179842	0.168964526	0.09957875	0.110320481	0.032999372	0.241640562	0.043160469	89165.27073	79447.58471	77528.87929	48481.78696	18585.22693	300664.6325	12544.1161	263769.1089	49439.6397	0.485410116	0.020225422	0.008032105	0.004161211	0.02467695	0.001064496	0.005806341	0.000580634	0.006290203	0.013064267	0.006096658	0.016548072	0.017225479	0.005999886	0.054192517	0.005225707	0	0.017322251	0.017902885	0.006193431	0.008322422	0.002516081	0.079546873
Three Rivers	87467	8881.34	9.848401255	0.993431171	0.239490888	0.011034371	0.235437445	0.44542828	0.100435295	0.296689464	0.266288646	0.112708217	0.044137484	0.027811119	0.048641309	0.088950541	0.014750026	165483.9247	105999.5451	64471.01451	49066.3571	29573.24007	388056.0816	26537.9999	361440.9537	53153.12779	0.25795657	0.008669863	0.003490464	0.003828251	0.014299644	0	0.002251912	0	0.003377869	0.005629781	0.003715656	0.008557267	0.010358797	0.003490464	0.024320654	0.002814891	0.000562978	0.009683223	0.012498114	0.003265273	0.006530546	0.001125956	0.049091691
Thurrock	157566	16337.6	9.644378611	1.649385467	0.434151895	0.042784742	0.564342376	0.943100578	0.409117618	0.486301538	0.416707472	0.105033787	0.063167173	0.067390559	0.023932524	0.184604838	0.04082607	36835.52052	61637.44981	71238.98247	32339.32769	16800.0808	192009.1078	26842.25345	178082.7049	40768.65635	0.219493683	0.006977769	0.00367251	0.002815591	0.009548526	0	0.002325923	0.000918128	0.0028768	0.005508765	0.002754383	0.006059642	0.007589854	0.002754383	0.02491186	0.002019881	0	0.008507982	0.008507982	0.001958672	0.002693174	0.002325923	0.040764861
Tonbridge and Malling	120668	24013.56	5.024994212	0.4888488	0.137713858	0.006579616	0.116933932	0.39927441	0.107106152	0.218834692	0.177399769	0.049138903	0.023819875	0.014700028	0.005913326	0.054885656	0.009369706	68235.8634	46374.96481	37872.31048	16706.56079	11516.74304	156732.6127	23973.82979	162225.3843	18481.0582	0.120015525	0.004788961	0.0021238	0.001832298	0.006621259	0.000416431	0.001624082	0	0.001873941	0.003206522	0.001749012	0.003706239	0.004788961	0.001082722	0.010827216	0.001415867	0	0.004497459	0.004872247	0.00133258	0.002540231	0.000208216	0.021404573
Torbay	130772	6287.4	20.79905843	3.946941502	0.556191749	0.041988739	0.435474123	2.582307472	0.635079683	1.089003404	0.860928206	0.33002513	0.111969972	0.049623056	0.052167828	0.437700798	0.084613672	171192.8619	98188.59942	114038.7123	87343.57604	31689.56962	468438.3052	34015.01416	412800.9988	89652.32051	0.853134841	0.034354423	0.011610523	0.010656233	0.038012533	0.001590483	0.009383847	0	0.011133378	0.017018163	0.007634316	0.021312466	0.028946782	0.008270509	0.073321246	0.005407641	0	0.022584852	0.028469638	0.009860992	0.015904826	0.00365811	0.182905494
Torfaen	90814	12564.08	7.228066042	1.584357947	0.28143724	0.007561238	0.209804458	0.605615373	0.244984113	0.440064056	0.307304634	0.096863439	0.054202138	0.020216363	0.008914302	0.137534941	0.011938797	17592.61323	10686.33756	13760.10022	1014.718149	3479.761351	41318.34563	5215.184876	42864.8178	3668.712711	0.240129003	0.00764083	0.003502047	0.002148983	0.009312262	0.00119388	0.002785719	0.00119388	0.004138783	0.005093887	0.002626535	0.006287766	0.006765318	0.003979599	0.02292249	0.002865311	0	0.007402054	0.007561238	0.001989799	0.003342863	0.001671432	0.036134759
Torridge	63897	98385.32	0.649456647	0.059500747	0.008273592	0.000213446	0.003872529	0.040941067	0.008283756	0.020297744	0.012867773	0.00397417	0.002093808	0.000569191	0.000620011	0.007267344	0.000579355	8573.321711	2293.878802	3967.146725	802.4876069	1229.898932	15389.55202	1477.181758	16031.61935	835.1144256	0.024007647	0.001046904	0.000406565	0.000406565	0.001260351	5.08206E-05	0.000274431	5.08206E-05	0.000437057	0.000426893	0.000254103	0.000660668	0.000853786	0.000254103	0.002063316	0.000152462	0	0.00086395	0.00103674	0.000355744	0.000548862	0.000203282	0.004075811
Tower Hamlets	254162	1976.9	128.5659366	38.10916081	6.618443017	3.110931256	7.396428752	18.40305529	2.7447013	5.620415803	9.935758005	4.638575548	0.802772017	3.142799332	0.405179827	4.256158632	3.554049269	13037.07825	18960.4937	528572.0067	4768289.747	1369001.973	5080226.617	1617634.681	1284439.274	5413422.024	1.581769437	0.094592544	0.024786282	0.013151904	0.067782892	0.01011685	0.010622692	0.01011685	0.034397289	0.034397289	0.017704487	0.029338864	0.031362234	0.029338864	0.197278567	0.014669432	0	0.039455713	0.062724468	0.012646062	0.012646062	0.01011685	0.206383732
Trafford	226234	10603.73	21.33532257	2.875214665	0.863281128	0.107509339	0.561972061	1.50437629	0.674951173	0.828576359	0.724179133	0.183143102	0.102605404	0.187292585	0.026783028	0.48020838	0.102794017	146222.1313	198729.7866	102885.5884	88395.87579	53053.12376	571056.7885	18229.71728	385717.3844	203569.1214	0.55697382	0.030649592	0.008487579	0.007450209	0.025651351	0.001980435	0.00528116	0.000471532	0.009713563	0.011788305	0.005092548	0.012919982	0.017069465	0.007167289	0.060733346	0.004338096	0	0.01801253	0.019238513	0.007167289	0.009430644	0.0029235	0.105434597
Tunbridge Wells	115061	33132.82	3.472719799	0.329793842	0.08312	0.004949775	0.052515904	0.270547451	0.07768732	0.12389528	0.115806623	0.03048337	0.013913696	0.00757557	0.002897429	0.033531707	0.006458853	47744.23065	30126.89533	23391.60989	20801.36855	10208.24669	125886.1153	6386.235763	109704.5769	22567.77419	0.089578853	0.003863239	0.001569441	0.001418533	0.003953784	0.000150908	0.000995991	0.000150908	0.001297807	0.001901438	0.001116718	0.00232398	0.003410516	0.00078472	0.007002121	0.000875265	0	0.003410516	0.003440697	0.001056354	0.002595614	0.000603631	0.017807117
Uttlesford	79395	64118.28	1.238258419	0.124707026	0.04229683	0.00073302	0.033469394	0.056972832	0.022786014	0.036027167	0.060419587	0.00901459	0.005489854	0.00191833	0.031722623	0.013303538	0.006940298	28391.32616	10131.88439	8742.654981	2636.954703	5319.528222	46805.0609	8417.28755	51657.17171	3565.176733	0.031176756	0.001247694	0.000670636	0.000452289	0.001668791	0	0.000452289	0	0.00053027	0.000842194	0.00073302	0.001138521	0.001232098	0.000311924	0.002495388	0.000421097	0	0.001294483	0.001294483	0.000358712	0.000670636	7.79809E-05	0.006410028
Vale of Glamorgan	126103	33095.28	3.81030165	0.408849842	0.091976862	0.003988484	0.085994136	0.313337733	0.09400132	0.174647261	0.131468898	0.038434484	0.020818679	0.013325163	0.005015821	0.072608541	0.007010063	22851.95955	12545.41433	14066.96061	4042.056753	4176.365935	47626.36847	10056.38871	52215.17993	5467.57725	0.114276114	0.004623016	0.001873379	0.001692084	0.006405747	0.000302158	0.001541005	0.000302158	0.002387047	0.002658989	0.0011482	0.00308201	0.003505032	0.001752516	0.009880563	0.000846042	0	0.003293521	0.004623016	0.001359711	0.002115105	0.000151079	0.021332347
Vale of White Horse	120997	57761.77	2.094759215	0.122935983	0.033811291	0.001056062	0.027665357	0.080658886	0.034053666	0.060645648	0.051625842	0.018939863	0.005141809	0.012568867	0.002129436	0.013936554	0.006007434	36021.1434	16435.21312	12005.95134	6480.583957	6238.295675	62134.8861	15046.30139	69261.41633	7919.771157	0.052041342	0.002267936	0.000865624	0.000813687	0.002666123	8.65624E-05	0.0006925	0	0.000882937	0.001211874	0.000969499	0.001436937	0.002302561	0.000536687	0.004154997	0.00076175	0	0.001748561	0.002544936	0.000605937	0.001229187	0.000173125	0.010456743
Wakefield	325212	33861.24	9.604255485	1.800583794	0.409022233	0.020022893	0.38964905	1.027605605	0.364398941	0.55656556	0.494134296	0.095950414	0.08274948	0.052242623	0.017364987	0.240422383	0.042319773	47906.78073	39734.90043	24672.42783	3562.421223	14577.02081	105347.6187	25105.93233	119723.4951	10730.05596	0.284838949	0.010897415	0.004547973	0.003012294	0.012876079	0.001122227	0.00360294	0.000856436	0.004104988	0.006644766	0.00245118	0.006349443	0.009036881	0.004488908	0.035291088	0.002746503	0.000295323	0.008180445	0.009775188	0.002096793	0.005758797	0.000826904	0.054073625
Walsall	268800	10395.49	25.85736699	2.933098873	1.23563199	0.179789505	1.237459706	2.054256221	0.929441517	1.256314036	0.904623063	0.219518272	0.125246621	0.109470549	0.043191807	0.333413817	0.08388253	83678.49904	88107.72749	56044.01524	16479.83885	26056.01083	248178.4889	22187.60251	239619.6812	30746.41022	0.758982982	0.037997247	0.014140748	0.008753796	0.033957033	0.001539129	0.009138578	0.002308693	0.010485316	0.020008677	0.009330969	0.016545637	0.024722259	0.014814117	0.079938512	0.007310863	0.001442933	0.026742366	0.026742366	0.005867929	0.014044552	0.00259728	0.120629234
Waltham Forest	258369	3881.4	66.56592982	9.513577575	2.997629721	0.965888597	3.872314113	7.549595507	1.310867213	2.33060236	3.835214098	1.485031174	0.374349462	0.420209203	0.178286185	1.398206833	0.770598238	33277.42567	193592.5182	850836.8115	523106.3534	127583.8615	1658888.545	69508.4248	1156252.641	572144.3294	1.091358788	0.041995156	0.014427784	0.010820838	0.05384655	0	0.009275004	0.001288195	0.014685423	0.020353481	0.011336116	0.031174319	0.031431958	0.01288195	0.105631988	0.014943062	0	0.042252795	0.047405575	0.010563199	0.017261813	0.005668058	0.202504251
Wandsworth	306947	3426.29	89.58582023	10.0648223	3.739029679	0.972480438	5.352436601	7.94503676	1.965974859	2.631417656	5.176152632	1.120745763	0.415609887	1.426615961	0.143595551	1.640258122	1.061206144	211578.4128	388800.7145	1976091.925	3534742.535	495346.2783	5505165.062	1101394.803	2890023.903	3716535.962	1.312790219	0.057788453	0.018679096	0.019262818	0.062166367	0.002918609	0.011382574	0	0.022473287	0.018095374	0.016927931	0.039401218	0.038525636	0.022765148	0.124040872	0.018095374	0	0.052826819	0.058080314	0.013717461	0.021013983	0.009631409	0.1999247
Warrington	201918	18065.39	11.17706288	2.173327008	0.30522452	0.013008299	0.260498113	0.806293138	0.33472845	0.439735871	0.324764647	0.120783443	0.070743006	0.097645276	0.014890351	0.302678215	0.045113889	74523.49493	58390.71285	35389.38268	9409.760874	27604.60748	189342.2727	15975.6861	127378.6506	77939.30826	0.308877915	0.014060034	0.005258674	0.003653395	0.013561844	0.00099638	0.003653395	0.000830317	0.003321268	0.006088991	0.003542686	0.007030017	0.010240576	0.003764104	0.033821578	0.00309985	0	0.011347665	0.011126247	0.002823078	0.006753245	0.001107089	0.068085992
Warwick	135757	28288.3	4.799051198	0.743805743	0.145042297	0.010958594	0.151794205	0.353078835	0.14072956	0.18269037	0.182266167	0.047157305	0.019195215	0.037294571	0.008342672	0.047369407	0.018311457	52898.47746	34047.68049	34434.97842	21656.69199	13953.89613	138330.2991	18661.42539	131046.475	25945.24945	0.123478611	0.005443947	0.001449362	0.001484713	0.005302546	0	0.001661464	0.000176752	0.001414012	0.002580572	0.001449362	0.003040126	0.004171336	0.001272611	0.010286938	0.001484713	0	0.004383438	0.005691399	0.00120191	0.002792674	0.000212102	0.021104131
Watford	90179	2142.48	42.09094134	7.520256899	1.183674993	0.214237706	1.570143012	4.298289832	2.020555618	2.07469848	2.15357903	1.263022292	0.29918599	0.522758672	0.374799298	1.127665136	0.511556701	212878.5333	280045.5547	361084.3508	350800.941	255900.1718	1382718.625	77990.9264	1081610.097	379099.4548	1.009110937	0.044341137	0.014469213	0.013535716	0.047608379	0	0.007467981	0	0.010735223	0.014935962	0.009801725	0.023337441	0.036873156	0.008401479	0.088682275	0.009334976	0	0.029405175	0.035939659	0.010735223	0.021470445	0.009334976	0.205836227
Waveney	115253	36968.26	3.117620359	0.454876697	0.081799901	0.00462559	0.051611842	0.305018413	0.081285946	0.180939	0.108282078	0.037167018	0.020504076	0.035192351	0.006492056	0.06773378	0.007195362	26344.08544	12320.40675	13854.88524	1671.785472	2444.042538	54745.66561	1889.539838	54776.85452	1858.35092	0.115423339	0.005058393	0.001623014	0.001541863	0.005031343	0.000405753	0.000919708	0.000135251	0.001406612	0.002867325	0.001704165	0.004192786	0.004436238	0.001785315	0.010928294	0.000838557	0	0.004003434	0.004733791	0.00113611	0.002434521	0.000676256	0.022072989
Waverley	121532	34516.93	3.520938855	0.393951606	0.083756	0.001970048	0.045253155	0.162210255	0.037459878	0.101978942	0.107802171	0.017875286	0.011762344	0.008198875	0.002665359	0.046296122	0.003447584	85805.22659	32589.02226	20650.53294	17632.97026	11807.13348	158510.0123	9974.8732	148718.962	19765.92356	0.096822052	0.003505526	0.001303708	0.001158852	0.005272775	0.000144856	0.001100909	0.000144856	0.001361651	0.002085933	0.001216794	0.002984043	0.003708325	0.000782225	0.00628677	0.000753254	0	0.003737296	0.004925119	0.001158852	0.002201818	0.00066634	0.026595645
Wealden	148911	83316.94	1.787283594	0.137979143	0.038575589	0.001044205	0.028937693	0.083188365	0.013790713	0.045981045	0.044984849	0.008269627	0.006325244	0.001740342	0.001548305	0.017583459	0.002088411	32701.16497	13990.58823	7206.973756	4038.350424	3779.23145	57801.76276	3914.54607	57430.3497	4285.959134	0.06115203	0.002292451	0.000852168	0.000960189	0.003264642	0.000120024	0.000768151	0	0.000876172	0.001440283	0.000684135	0.001812357	0.002580508	0.000636125	0.004800944	0.000480094	6.00118E-05	0.002616515	0.002688529	0.000732144	0.001008198	0.000180035	0.010838132
Wellingborough	75359	16303.94	4.622134282	1.107585038	0.260059838	0.031894131	0.194860874	0.43271749	0.210930609	0.275761564	0.177012428	0.062438895	0.026864672	0.028214039	0.014413694	0.031710127	0.015088377	31345.7974	21790.49972	18984.98154	2790.675137	8155.39066	76248.07255	6819.271906	77836.09361	5231.250851	0.127944534	0.004048101	0.00214672	0.001349367	0.005090794	0.000306674	0.001901381	0.000306674	0.001533372	0.003373418	0.001717376	0.003986766	0.004048101	0.001226697	0.01410702	0.001410702	0	0.004477445	0.005458803	0.001349367	0.00239206	0.000981358	0.022571231
Welwyn Hatfield	110479	12955.42	8.527627819	1.402887749	0.258424659	0.026861345	0.244222109	0.708506556	0.287292886	0.369806614	0.335072117	0.150361779	0.059897711	0.071553064	0.064220226	0.16070494	0.050635178	96192.32723	50777.97555	71530.13951	35946.49961	31194.51164	263857.675	21783.77853	233369.0455	52272.408	0.209873551	0.010343161	0.003087511	0.003782201	0.010574725	0.000385939	0.002238445	0.000771878	0.003087511	0.005248768	0.002547196	0.005248768	0.007564402	0.002392821	0.017907563	0.002315633	0	0.007024087	0.009416908	0.002161258	0.005711895	0.000849065	0.046389851
West Berkshire	153687	70416.82	2.182532526	0.144723945	0.055909937	0.002314788	0.052473259	0.116676669	0.055455501	0.08612999	0.073973803	0.034096967	0.00948637	0.009969209	0.003379874	0.01651594	0.007086375	30618.01144	15637.22986	11821.11035	7785.199616	9313.158419	70285.69311	4889.016573	65915.44463	9259.265045	0.049562022	0.002059167	0.000695856	0.000781063	0.002726621	7.10058E-05	0.000454437	0	0.000695856	0.001320707	0.000681655	0.00147692	0.001789345	0.000553845	0.004672179	0.000568046	7.10058E-05	0.001647334	0.00234319	0.000596448	0.00073846	0.000170414	0.009912404
West Devon	53516	115963.56	0.461489799	0.038037811	0.005691443	0.000155221	0.004423803	0.023257306	0.005087805	0.011313899	0.009580596	0.002940579	0.001897148	0.000336313	0.000267325	0.003940893	0.000301819	5727.92867	1887.575718	2183.961927	522.0260572	707.4722439	10561.39532	467.569295	10449.3515	579.6131129	0.015530741	0.000776106	0.000319066	0.000189715	0.000646755	4.3117E-05	0.000215585	0	0.000258702	0.000370806	0.000129351	0.0004053	0.000664002	0.000224208	0.001362497	6.03638E-05	0	0.000517404	0.000758859	0.000310442	0.000267325	0.000137974	0.002975073
West Dorset	99362	108147.42	0.918764405	0.102952063	0.021794325	0.000471579	0.014896333	0.043718103	0.018132656	0.030486164	0.027943339	0.005270583	0.001340762	0.002422619	0.000693498	0.004493866	0.001137336	12994.57722	4880.874643	6409.362332	3488.987532	2879.051576	28231.54727	2421.306028	26899.41193	3753.441367	0.03723621	0.001276036	0.000471579	0.000434592	0.001784601	4.62332E-05	0.000480825	0	0.000443839	0.000859937	0.000434592	0.000896924	0.001479462	0.000342126	0.002431866	0.000369866	0	0.00121131	0.001544188	0.000554798	0.000841444	0.000166439	0.007267857
West Lancashire	110646	34678.96	3.19058011	0.584360085	0.101415959	0.005392319	0.065515229	0.183108144	0.051933507	0.138758486	0.085786886	0.023414774	0.0096312	0.011505535	0.003662163	0.014129605	0.005219303	21257.90393	13777.83532	5303.475075	1628.422536	3443.586544	42276.93103	3134.292378	37375.60181	8035.621599	0.09616782	0.003373804	0.001441796	0.000865078	0.004786764	0.00014418	0.001297617	0	0.001528304	0.00247989	0.001124601	0.002278038	0.003171952	0.00170132	0.011072996	0.000663226	0	0.003200788	0.003316132	0.001038093	0.002278038	0.000576719	0.022405516
West Lindsey	89230	115571.73	0.772074624	0.097272923	0.034930688	0.00095179	0.016993775	0.030336138	0.01602468	0.029046896	0.028147022	0.004758949	0.002812106	0.002587138	0.001245979	0.00384177	0.000899874	8228.180023	2332.222595	1730.596228	154.8648618	847.6640438	12316.44625	977.081506	12659.42805	634.0997059	0.023889925	0.000700863	0.000302842	0.000380716	0.000977748	8.65264E-05	0.0003288	0	0.000415326	0.000588379	0.000372063	0.000674906	0.000925832	0.000380716	0.002093938	0.000250926	0	0.000830653	0.0009864	0.000250926	0.000562421	8.65264E-05	0.005018528
West Oxfordshire	104778	71439.93	1.466658772	0.07684778	0.022718387	0.000741882	0.018183109	0.057320885	0.019106962	0.037430048	0.039375738	0.009924422	0.00358343	0.004521281	0.001119822	0.008216693	0.00446529	19054.24599	9766.372951	10908.46534	4148.842251	4352.915799	44390.94495	3839.89738	43510.91889	4719.923438	0.040677531	0.001693731	0.00075588	0.000615902	0.002169655	0.000307951	0.000433931	0	0.000545913	0.000895858	0.000475924	0.001161815	0.001623742	0.000321949	0.003065513	0.000517918	0	0.001483764	0.001805713	0.000489922	0.000797873	0.000349944	0.010862273
West Somerset	34690	72534.51	0.478255109	0.046681228	0.007803182	0.000234371	0.004949368	0.027242205	0.004825289	0.015220341	0.014020912	0.002633229	0.001240789	0.001089137	0.000234371	0.0080927	0.000606608	5748.904901	2589.181343	1990.321572	888.6666498	2464.799169	13098.04119	583.8324406	12773.56116	908.3124709	0.020018058	0.000799619	0.00035845	0.000289517	0.001006417	0	0.000220585	0	0.000289517	0.000234371	0.000206798	0.000468742	0.000868552	6.89327E-05	0.001971475	0.000137865	0	0.00075826	0.000951271	0.00031709	0.000496315	0	0.003129545
Westminster	219361	2147.78	102.1338312	35.69918707	7.975677211	4.553073406	8.637290598	19.05223068	9.544273622	4.834759612	33.9820652	5.723118755	1.034556612	2.774492732	0.628555997	4.984681858	14.88839639	157036.1024	238083.5095	2390434.775	9897504.4	8064474.481	18674216.17	2073317.1	7205943.346	13541589.92	1.543919768	0.081479481	0.02514224	0.016761493	0.073564332	0.00465597	0.009777538	0.002327985	0.030263807	0.021417464	0.018158284	0.043300524	0.043300524	0.026073434	0.169477321	0.015830299	0	0.058665226	0.073098735	0.013967911	0.025607837	0.002793582	0.221158592
Weymouth and Portland	65113	4175.88	15.59264155	4.030288227	0.385308007	0.027539106	0.265572766	1.645880629	0.471517381	0.914058833	0.646091363	0.212410318	0.073038497	0.096985546	0.037357395	0.175531864	0.056275563	116557.9471	58805.56913	107067.9713	56255.44795	33876.21292	354388.5361	18174.6123	305698.6791	66864.46929	0.526835062	0.026581224	0.007423585	0.007663055	0.023228637	0	0.005986762	0.001197352	0.008381467	0.015326111	0.009578819	0.013649818	0.015565581	0.007663055	0.048133567	0.003592057	0	0.017241875	0.021552343	0.009578819	0.009099878	0.002394705	0.100817073
Wigan	317572	18819.15	16.87493856	3.348822875	0.767356655	0.056538154	0.625054798	1.504425014	0.420582226	0.997600848	0.628986963	0.122215934	0.116902198	0.083797621	0.032945165	0.397361199	0.055156583	57161.61463	60931.71052	38194.87065	4086.15692	25207.83351	169983.7665	15598.41969	87069.12905	98513.05718	0.513306924	0.02013906	0.007598643	0.005791973	0.02136122	0.000903335	0.005207462	0.001169022	0.00765178	0.01169022	0.004729225	0.009777275	0.01370944	0.006057659	0.060364044	0.003932165	0.000425099	0.01248728	0.015250423	0.00281628	0.006960995	0.001222159	0.082734874
Wiltshire	469490	325534.12	1.442214414	0.172104847	0.035219042	0.000983	0.026276815	0.097261694	0.027542428	0.054292312	0.044001532	0.011221558	0.005212971	0.005449506	0.001535937	0.01415827	0.002660243	18053.26274	7903.939532	7840.843227	2548.989335	3129.367822	35250.00697	4226.395685	36197.55435	3278.848312	0.041525601	0.001529794	0.000611303	0.000503787	0.002168743	0.000101372	0.000454637	0.000107516	0.000469997	0.000949209	0.000531434	0.00116424	0.001551297	0.000457709	0.003336056	0.000359409	4.915E-05	0.001502147	0.001634237	0.000439278	0.000734178	0.000211959	0.008140468
Winchester	116612	66097.46	1.764243286	0.217497011	0.042013717	0.001800372	0.027656131	0.092076155	0.038806332	0.058595292	0.060198985	0.030560932	0.008578242	0.005567536	0.002617347	0.034101159	0.005885249	31247.3732	12213.31349	15257.48493	6950.009879	8576.925649	68214.40642	6030.700726	66758.20826	7486.898891	0.046779407	0.00239041	0.0007262	0.00074133	0.00237528	7.56459E-05	0.000378229	7.56459E-05	0.00054465	0.000847234	0.000756459	0.00146753	0.001981922	0.000529521	0.003419193	0.000393359	0	0.001860888	0.001981922	0.000529521	0.001180076	7.56459E-05	0.011150202
Windsor and Maidenhead	144407	19650.96	7.348597728	0.496260742	0.253677174	0.014248668	0.228436677	0.421964118	0.150577885	0.25459316	0.320391472	0.085237566	0.02997309	0.06182904	0.026105595	0.066103641	0.04819103	139983.1357	59802.06565	64573.28293	63288.35843	46384.60411	336082.0031	37949.44369	306597.7947	67433.6521	0.181008969	0.006819005	0.002798845	0.002544405	0.008956305	0.00025444	0.001781083	0.000508881	0.002239076	0.003460391	0.001984636	0.005037922	0.006513677	0.001730195	0.015571758	0.001424867	0.00025444	0.007734991	0.007022558	0.002289964	0.003155062	0.001017762	0.042695115
Wirral	319680	15704.94	20.35537863	3.573079553	0.662212017	0.043234804	0.590514832	1.58733494	0.666732888	1.123977551	0.518308252	0.290672871	0.101560401	0.09748525	0.032855904	0.29411128	0.044508288	88216.51022	109173.9924	45403.03879	22486.87356	16030.81578	273285.4121	8025.818628	248176.4337	33134.79708	0.668515766	0.034766131	0.010124203	0.007704582	0.030754654	0.001400833	0.00827765	0.00165553	0.009296438	0.01821083	0.007577234	0.018847573	0.022349656	0.009232764	0.071506163	0.005284961	0.000955113	0.021776587	0.024450905	0.005667007	0.0165553	0.003120037	0.139255546
Woking	99210	6359.57	15.60011133	2.326729637	0.391221419	0.021385094	0.241211277	1.177752584	0.345620852	0.574095418	0.494373047	0.163375826	0.081923778	0.131298185	0.023272014	0.333041385	0.026102394	279013.8327	118892.4723	114280.0535	114684.9551	85725.1355	666537.832	46058.61717	562121.0239	150475.4252	0.353483019	0.0141519	0.006761463	0.00613249	0.01509536	0	0.004874543	0	0.005818003	0.00707595	0.004402813	0.013837414	0.013522927	0.005503517	0.026731367	0.004874543	0	0.013994657	0.015409847	0.00424557	0.005346273	0.003459353	0.073432638
Wokingham	154284	17897.92	8.620219556	0.392056731	0.171863546	0.00670469	0.138116608	0.287295954	0.125880549	0.207621891	0.233379074	0.053805135	0.023578159	0.039892904	0.006592945	0.034808514	0.01922011	172608.1019	78295.18737	53410.61978	28430.231	27048.84143	308125.3017	51667.67982	328443.0817	31349.89988	0.185775777	0.007710393	0.002961238	0.002961238	0.011006866	0.000279362	0.002179024	0	0.002402514	0.004581538	0.002570131	0.006313583	0.008213245	0.002290769	0.014135721	0.002234897	0.000279362	0.007486904	0.008716097	0.002011407	0.003575835	0.001285066	0.039557669
Wolverhampton	249507	6943.95	35.93156633	3.842481585	1.604418235	0.300261379	1.369537511	3.527963191	1.475529058	1.678151484	1.225239237	0.449888032	0.20996695	0.237328898	0.100807177	0.544646779	0.146746448	102146.3288	121860.9005	58967.59049	19508.92504	39003.44905	302926.4324	38560.76153	314374.0954	27113.09845	1.075900604	0.052851763	0.016273159	0.008640615	0.052563743	0.000720051	0.012672902	0.003168226	0.01713722	0.025777835	0.01137681	0.023905702	0.035714543	0.016705189	0.100807177	0.009648687	0.000720051	0.03384241	0.038594748	0.007488533	0.028081999	0.007200513	0.218319544
Worcester	98840	3327.91	29.70032242	8.849998948	0.943535132	0.097057913	0.691424948	3.790066438	1.596197013	1.735022882	1.269866072	0.496407655	0.208539293	0.333542674	0.095855958	0.78337455	0.154150803	168625.3535	151887.8215	133079.921	66903.55208	73949.71619	544208.8278	50237.53647	516463.1856	77983.17863	0.765345217	0.03816209	0.011118089	0.007812711	0.038763068	0	0.006911245	0	0.013221511	0.021034223	0.010216622	0.0162264	0.023438134	0.008714178	0.070314402	0.005108311	0	0.029447912	0.029147423	0.007512222	0.018329823	0.003004889	0.109077469
Worthing	104628	3248.21	32.21097158	4.949187399	0.748720064	0.091434975	0.516284354	3.05306615	1.116922859	1.535615	1.111997069	0.420847174	0.180714917	0.432545925	0.096052903	0.659747984	0.119758267	269092.2077	225298.8569	207770.7414	267547.3569	59800.32079	947555.7307	81953.75299	774761.484	254747.9997	1.208049972	0.050797208	0.016932403	0.015085232	0.05603086	0.001539309	0.014469508	0.001539309	0.016008817	0.022473916	0.013545922	0.027707568	0.040637767	0.010467304	0.100362969	0.008620132	0	0.040637767	0.036019839	0.014469508	0.028323292	0.005233652	0.333722265
Wrexham	134393	50377.45	2.667721371	0.529661585	0.123924494	0.004605235	0.066021603	0.305017423	0.114297171	0.188814638	0.112133504	0.030608933	0.016019072	0.01443106	0.004644935	0.034777465	0.005895495	8590.847691	5013.651941	2904.275623	618.1138585	2377.651112	18257.39493	1247.1453	18238.65638	1265.883843	0.081147418	0.004843437	0.000932957	0.001012358	0.004108981	0.000297752	0.000873407	0.000297752	0.001210859	0.001726963	0.001171159	0.002044566	0.002004865	0.00125056	0.008356914	0.000893257	0	0.002798871	0.003235575	0.001032208	0.001667413	0.000655055	0.014272259
Wychavon	116874	66354.12	1.761367644	0.264610547	0.061623905	0.002245527	0.051963616	0.125433055	0.035687309	0.061834894	0.060478535	0.01567348	0.007535327	0.005485718	0.002185245	0.014467828	0.003104555	27630.65805	9344.724939	5966.004824	1858.528152	4968.282301	42020.08858	7748.109688	46858.64269	2909.555578	0.054103649	0.002471587	0.000753533	0.00069325	0.002863424	7.53533E-05	0.000843957	0.000150707	0.000708321	0.001461853	0.00046719	0.001733125	0.002094821	0.000542544	0.004536267	0.000542544	0	0.001883832	0.002049609	0.000617897	0.001326218	0.000301413	0.008891686
Wycombe	171710	32457.21	5.290349972	0.265488007	0.108111572	0.009489417	0.119911724	0.274299609	0.125519107	0.181808603	0.217763634	0.050466445	0.023692733	0.013864408	0.009889944	0.03305891	0.024339738	76937.72817	46011.96468	30591.41559	23515.82283	17896.36263	180435.441	14517.85289	166360.0476	28593.24631	0.115321064	0.005638193	0.002033446	0.001663729	0.005607383	0.000308098	0.001324821	0	0.001663729	0.002218305	0.001263202	0.003789605	0.00449823	0.001294011	0.008842411	0.001263202	0.000154049	0.004344181	0.005021997	0.001232392	0.002649642	0.000462147	0.01959503
Wyre	107574	28255.43	3.807197413	0.781301152	0.106988285	0.003893057	0.08405464	0.258286637	0.084196206	0.161880389	0.132186981	0.021199465	0.011856128	0.022402774	0.002795923	0.020173114	0.006335066	24004.8373	20467.11022	7760.242898	2214.370831	4481.439497	53182.48563	5745.51511	49561.80104	9366.1997	0.156253152	0.004530103	0.002902097	0.00173418	0.007255243	0.000353914	0.001875746	0.000353914	0.00198192	0.003645317	0.00148644	0.003680708	0.004884017	0.001804963	0.015147531	0.0012387	0	0.004423928	0.005379497	0.001203309	0.00322062	0.000530871	0.028030011
Wyre Forest	97930	19540.66	5.011601451	1.124322311	0.194619834	0.011156225	0.205366656	0.516359222	0.193749853	0.22015633	0.190884034	0.052812955	0.025382971	0.019651332	0.01187268	0.062485095	0.013305589	33236.44135	20966.53849	15107.47334	3625.56843	5879.228235	73720.18141	5095.068437	74004.10222	4811.147628	0.165808115	0.007881003	0.003019345	0.002047014	0.008443932	0.000255877	0.002456417	0.00076763	0.002763469	0.00527106	0.002047014	0.004656956	0.005885165	0.002251715	0.014738499	0.001688786	0	0.005015184	0.006294567	0.001893488	0.003326397	0.000255877	0.027788212
York	197808	27193.63	7.274056461	1.719888077	0.20526866	0.010553942	0.133744557	0.509567866	0.294480729	0.291428544	0.269585193	0.09608868	0.034897879	0.157867854	0.010737809	0.070678317	0.039163584	44696.90144	44327.21928	46941.65509	22878.92422	23473.43845	166216.1322	16102.00624	153410.1185	28908.02	0.197766903	0.00886237	0.003383145	0.002390266	0.010112662	0.000735466	0.002647679	0.000367733	0.002721226	0.004302478	0.001544479	0.004523118	0.006655971	0.001948986	0.01606994	0.001618026	0.000367733	0.006435331	0.00676629	0.001838666	0.004376025	0.000845786	0.036920411
[truncated: 21 more columns]
