# Supplementary material for: Rural–urban scaling of age, mortality, crime and property reveals a loss of expected self-similar behaviour
Source: Sci Rep. 2020 Oct 8;10:16863. doi: 10.1038/s41598-020-74015-x (PMC7545192; doi:10.1038/s41598-020-74015-x)
Supplement: Supplementary file 3 — Supplementary file3 [file 41598_2020_74015_MOESM3_ESM.csv]

Subdivision	Population	Area	Anti-Social Behaviour	Burglary	Robbery	Vehicle Crimes	Violent Crimes	Shoplifting	Criminal Damage & Arson	Other Theft	Drugs	Other Crimes	Bike Theft	Weapons	Order	Theft From Person	Detached	Semi-Detached	Terraced	Flats/Maisonettes	Other Property	Old	New	Freehold	Leasehold	Other Mortality	LC01 Accidents	LC02a Malignant neoplasm of bladder	LC02b Malignant neoplasm of brain	LC02c Malignant neoplasm of colon, sigmoid, rectum and anus	LC02d Malignant neoplasm of gallbladder and other parts of biliary tract	LC02e Malignant neoplasm of kidney, except renal pelvis	LC02f Malignant neoplasm of larynx	LC02g Malignant neoplasm of liver and intraheptic bile ducts	LC02h Malignant neoplasm of oesophagus	LC02i Malignant neoplasm of ovary	LC02j Malignant neoplasm of pancreas	LC02k Malignant neoplasm of prostate	LC02l Malignant neoplasm of stomach	LC02m Malignant neoplasm of trachea, bronchus and lung	LC02n Malignant neoplasm of uterus	LC02o Malignant neoplasms of bone and articular cartilage	LC02p Malignant neoplasm of breast	LC02q Malignant neoplasms, stated or presumed to be primary of lymphoid, haematopoietic and related tissue	LC02r Melanoma and other malignant neoplasms of skin	LC09 Cardiac arrhythmias	LC10 Cardiomyopathy	LC18 Dementia and Alzheimer disease	LC19 Diabetes
Adur	61167	4,180.71	8169	1362	96	1176	4512	942	2464	1619	737	310	331	127	985	154	379400000	551515000	406263000	249166000	59648000	1593984000	52008000	1386694000	259298000	2,149	75	27	27	104	0	30	5	30	47	30	65	61	20	172	15	0	92	77	37	45	10	387	32
Allerdale	96468	124,158.29	14763	2376	58	1295	7086	2731	5543	2680	1198	487	224	142	1201	112	530909000	323395000	337230000	54963000	133093000	1238488000	141102000	1217803000	161787000	3,296	186	45	41	159	5	53	0	53	67	38	65	98	47	340	31	0	101	115	33	68	20	620	64
Amber Valley	122313	26,538.48	23017	3621	154	2845	5978	3179	4971	3658	1251	440	222	172	463	230	1016438000	516336000	354855000	37102000	162847000	1870476000	217102000	2042502000	45076000	3,776	138	48	51	227	20	42	5	67	116	49	83	114	50	364	23	5	115	154	28	73	20	764	66
Arun	149529	22,070.82	21552	3417	234	3235	12194	4346	6364	4809	1505	831	1159	350	2599	360	2335118000	986077000	918464000	596394000	193213000	4515253000	514013000	4408808000	620458000	6,323	250	97	73	271	5	62	12	84	138	67	184	262	50	611	43	0	230	251	78	103	34	1,259	108
Ashfield	119509	10,955.69	18713	4959	315	4048	10670	3642	6270	4542	1133	655	597	273	1401	211	710500000	441396000	287527000	29676000	155908000	1350717000	274290000	1548701000	76306000	3,510	151	58	49	156	10	47	16	50	81	34	105	128	57	422	36	0	133	121	27	66	10	727	93
Ashford	117942	58,061.67	10066	4154	299	2705	11672	3709	5873	5072	809	595	989	145	1295	253	1503022000	754601000	702634000	193985000	396579000	3136092000	414729000	3304877000	245944000	3,136	124	62	37	148	0	46	0	40	82	38	94	133	37	282	23	0	126	141	40	107	10	510	58
Aylesbury Vale	174057	90,275.35	12882	3992	239	4642	10159	3938	5473	5154	1583	902	795	270	1223	715	2610631000	1375600000	1345949000	475494000	477437000	5339697000	945414000	5735989000	549122000	4,155	203	79	56	204	0	48	0	50	92	53	120	150	55	355	28	0	167	174	66	86	20	801	76
Babergh	87643	59,377.66	7671	2629	44	2009	5667	1165	3120	2228	719	407	172	82	1329	119	1166101000	438118000	414899000	49462000	290412000	2245204000	113788000	2294102000	64890000	2,787	124	49	53	144	6	26	5	29	72	33	59	130	15	208	24	0	93	111	32	78	10	657	51
Barking and Dagenham	185974	3,609.04	28236	8626	2980	11659	24932	4090	8478	10231	4162	1186	1059	390	4065	1594	34905000	326361000	1841183000	557911000	267177000	2804175000	223362000	2401650000	625887000	3,750	102	51	35	158	5	47	5	74	65	26	91	96	58	428	35	10	129	143	32	64	37	641	80
Barnet	356064	8,673.72	42659	18554	3074	18481	28270	6707	10134	18577	4039	1785	1138	491	6053	3152	2783005000	3906785000	2423472000	4905014000	1154539000	13277838000	1894977000	9776372000	5396443000	7,402	236	113	101	277	20	53	15	104	123	78	176	189	83	614	58	5	264	316	59	86	45	1,310	104
Barnsley	230498	32,905.31	57531	10064	612	8898	19831	7880	14216	10697	2965	1502	604	516	4122	686	946371000	721145000	530146000	57488000	201523000	2109174000	347499000	2263944000	192729000	7,318	265	100	84	285	20	88	15	81	180	83	183	173	107	835	66	0	207	264	52	84	49	1,203	103
Barrow-in-Furness	69105	7,796.05	18013	1545	78	803	7897	2172	4436	2049	956	415	363	185	1233	92	169478000	268928000	317560000	14542000	49192000	783339000	36361000	804491000	15209000	2,396	112	34	28	97	0	21	5	30	62	20	49	62	25	242	20	5	62	69	21	47	5	360	38
Basildon	174571	11,002.46	30849	9370	851	9640	17994	5728	9750	6737	2496	1093	972	476	3311	898	1412929000	1052887000	1170881000	492445000	808302000	4605583000	331861000	4046268000	891176000	4,580	154	83	59	212	18	52	5	68	111	75	126	176	53	517	50	15	172	177	41	65	35	749	81
Basingstoke and Deane	167791	63,380.74	25550	4680	345	3377	11358	4453	7300	4628	2282	883	874	411	3966	369	1892399000	932912000	1189635000	470297000	508856000	4641309000	352790000	4365777000	628322000	3,791	152	47	59	207	5	48	0	68	76	37	125	136	42	367	23	0	139	176	49	78	28	800	105
Bassetlaw	112863	63,787.08	15865	5468	199	5291	9280	3898	5468	5386	868	666	622	235	1522	209	823201000	400091000	187195000	23831000	148771000	1423106000	159983000	1505664000	77425000	3,432	150	54	54	176	15	43	0	52	66	51	91	138	62	398	27	0	130	133	41	87	21	693	83
Bath and North East Somerset	175710	34,574.08	24734	4099	291	3226	11931	5080	5902	5680	1367	436	868	119	4083	465	1689479000	1175513000	1763702000	984271000	554654000	5560012000	607607000	4871691000	1295928000	4,842	201	87	62	250	5	63	17	59	91	60	142	180	47	358	46	0	173	201	55	84	28	1,070	92
Bedford	156619	47,641.20	30044	5309	613	5350	14048	5520	7069	6182	1784	594	2080	358	2435	591	1591082000	1069371000	834406000	320291000	401186000	3462146000	754190000	3772939000	443397000	4,054	189	75	67	213	5	56	10	64	86	43	98	166	44	342	41	0	167	137	48	116	22	794	126
Bexley	231935	6,055.95	23816	6893	1151	9048	17675	4328	7650	7661	2979	1157	596	281	3396	750	590432000	2177953000	1750338000	988063000	493829000	5669865000	330750000	4938922000	1061693000	5,680	180	96	60	271	24	66	10	78	128	76	181	219	91	635	63	0	204	236	64	133	29	1,212	104
Birmingham	1070912	26,778.82	145338	46635	15212	58311	104124	35890	50334	44828	13247	6316	6545	3264	18348	8342	2505058000	3676861000	3513730000	1849115000	2727833000	13374938000	897659000	10770439000	3502158000	25,161	1,428	335	302	1,131	74	258	67	434	540	236	600	722	386	2,512	232	32	756	916	157	465	132	4,489	649
Blaby	93808	13,046.66	6987	3511	109	4648	4295	2223	3493	3556	384	432	382	89	593	113	1016594000	627632000	218755000	56503000	187996000	1693963000	413517000	2014153000	93327000	2,383	96	48	35	135	0	47	0	44	78	32	74	95	39	255	25	0	69	113	25	53	0	459	34
Blackburn with Darwen	147382	13,701.18	45386	6251	352	6007	15284	4854	9140	7685	1401	658	543	170	1770	595	331836000	289629000	389446000	30596000	229856000	1209647000	61716000	815762000	455601000	3,901	173	50	45	172	15	40	15	71	97	32	91	82	48	416	30	0	108	100	30	64	13	606	65
Blackpool	141941	3,488.10	64352	8381	707	5336	26243	6806	12799	12327	2291	920	1993	345	2280	1609	205327000	540461000	374369000	70356000	251492000	1399297000	42708000	1254342000	187663000	5,688	285	84	53	265	15	42	10	99	125	53	120	147	56	591	41	0	122	153	44	101	24	990	107
Blaenau Gwent	69775	10,876.16	16949	2914	67	2402	6226	1566	5902	2881	844	529	124	73	1217	90	60991000	60845000	115978000	2476000	32747000	266789000	6248000	266399000	6638000	2,527	102	47	24	130	5	23	5	34	64	20	45	62	38	215	21	0	67	71	15	46	5	389	54
Bolsover	75836	16,033.04	15728	2348	95	2431	4122	1351	3367	2539	752	290	179	104	315	58	387514000	271389000	142590000	6014000	132520000	821828000	118199000	924758000	15269000	2,521	95	45	52	134	10	30	0	39	63	30	58	88	43	285	29	0	88	87	26	65	5	468	47
Bolton	276550	13,980.34	56986	14189	1411	12122	31484	7627	16807	13793	2377	2345	1060	773	9871	1302	919388000	841431000	752892000	158998000	551791000	3061319000	163181000	1328472000	1896028000	7,626	335	108	91	336	12	92	26	114	186	62	186	217	112	802	57	10	214	250	61	131	40	1,453	105
Boston	64646	36,153.77	10812	2368	144	1440	5026	3509	2861	2522	1502	460	1110	274	636	157	477339000	176514000	111697000	29321000	88409000	818184000	65096000	852016000	31264000	2,258	83	43	29	87	0	18	0	33	39	20	53	90	44	220	21	0	62	69	29	45	0	375	46
Bournemouth	183194	4,617.88	54150	8613	603	7631	18629	7963	10129	11120	2347	736	3169	430	2335	1656	2071739000	548370000	330484000	1933092000	503673000	5125439000	261919000	3363561000	2023797000	5,691	258	84	73	270	0	57	5	87	125	64	160	213	46	463	46	0	189	199	61	122	21	1,480	121
Bracknell Forest	112652	10,938.54	7662	1909	161	2095	6237	2660	3420	3198	957	395	600	146	619	308	1337176000	693462000	1036556000	478395000	753864000	3885593000	413860000	3670934000	628519000	1,996	101	47	41	119	0	32	5	33	65	31	65	79	32	213	11	5	79	87	25	42	15	347	31
Bradford	521483	36,641.72	100252	33926	2831	31838	60892	18486	34246	30552	6079	5821	1722	1356	12497	3087	1630273000	1791792000	1609610000	386433000	550868000	5421543000	547433000	5424268000	544708000	13,561	448	179	149	546	38	151	26	199	247	134	327	369	131	1,371	114	15	371	485	95	288	71	2,721	239
Braintree	147108	61,170.84	16823	4564	218	3461	9555	2258	4848	4428	950	561	662	163	1748	377	1451052000	905700000	831716000	309288000	333393000	3634967000	196182000	3487174000	343975000	4,106	164	70	42	199	15	53	0	58	90	60	118	154	48	386	31	0	154	177	54	80	15	934	80
Breckland	130483	130,511.64	16666	2746	113	1901	10157	2035	5020	3328	1442	908	384	154	1911	185	1649776000	545958000	436108000	48098000	243345000	2668335000	254950000	2815324000	107961000	4,257	195	74	55	254	15	61	5	76	116	73	119	167	42	415	46	0	155	174	50	116	13	1,110	83
Brent	311109	4,323.52	46917	14021	5064	15573	36462	6056	10481	15840	11041	1522	2070	855	6999	3615	531177000	1418309000	1926256000	3477909000	1232741000	7485437000	1100955000	4688103000	3898289000	5,219	204	62	72	239	11	45	22	86	94	48	167	166	83	465	52	0	177	205	41	65	46	653	114
Brentwood	73574	15,311.75	9083	3383	152	3405	4494	1154	2445	2827	484	330	305	82	816	267	1321460000	769868000	440315000	462303000	324946000	3200290000	118602000	2831236000	487656000	2,206	78	47	27	111	0	25	0	26	48	28	64	73	26	173	20	0	86	90	21	45	10	582	34
Bridgend	138958	25,074.74	16371	3375	120	3052	13266	3636	6604	4765	2365	1172	243	205	3035	254	490431000	369622000	229407000	35478000	69190000	1026122000	168006000	1124532000	69596000	4,431	201	49	50	219	15	38	0	62	103	47	122	139	64	434	44	5	132	167	49	117	10	1,016	90
Brighton and Hove	273312	8,266.71	60118	8143	1380	8865	31112	9960	13565	18756	4450	2085	4204	1037	7670	4519	1502095000	1551549000	2582017000	3599968000	865197000	9782718000	318108000	6228915000	3871911000	6,080	399	94	94	317	5	54	23	78	137	103	205	148	64	606	61	5	212	248	73	126	31	1,040	111
Bristol, City of	427405	10,960.76	87855	20124	2614	20837	53725	23122	23663	24564	5924	2817	7226	788	17746	3280	761681000	2173057000	4323555000	2984178000	1615962000	11120652000	737781000	7903552000	3954881000	9,832	570	150	136	458	23	90	27	136	210	81	272	309	123	955	84	5	330	419	102	158	82	1,825	200
Broadland	124588	55,239.88	8533	1605	53	1021	7313	720	2982	2204	625	405	242	78	936	61	1587175000	743234000	365409000	66643000	151847000	2627750000	286558000	2823632000	90676000	4,072	160	72	55	202	16	36	5	42	98	47	123	156	41	296	35	0	148	167	36	86	15	1,148	86
Bromley	309267	15,015.45	31219	13128	2286	13648	26342	8446	10668	14056	3849	1410	907	455	5902	1441	3418539000	3248954000	2648795000	2780723000	942807000	12439915000	599903000	9894950000	3144868000	7,522	216	136	117	397	26	95	21	116	168	95	220	299	113	657	65	10	262	316	89	214	35	1,514	127
Bromsgrove	93618	21,696.91	13011	3555	207	3731	6031	1589	2951	3213	1214	532	194	141	704	162	1269693000	611433000	344591000	118315000	175346000	2263705000	255673000	2327291000	192087000	3,066	130	38	44	148	5	28	0	41	76	37	72	138	35	241	31	0	111	119	31	55	10	939	48
Broxbourne	93520	5,143.56	14506	2895	367	3621	7215	3341	4050	3360	1910	700	543	755	1811	471	603900000	605987000	795718000	468391000	128799000	2453415000	149380000	2105179000	497616000	2,168	88	31	27	104	0	30	10	47	45	33	61	86	25	224	21	0	68	114	18	41	0	301	25
Broxtowe	109661	8,009.84	11448	3712	251	3236	6046	3034	3525	3168	803	362	695	160	748	148	762687000	529541000	265157000	62220000	114616000	1681056000	53165000	1641043000	93178000	3,114	122	55	44	151	5	32	0	53	86	36	82	97	39	298	17	0	134	111	24	75	15	714	78
Burnley	86988	11,070.03	30653	6923	240	4438	10632	3037	7200	5246	1084	465	454	163	1135	358	167214000	216578000	294670000	21117000	136275000	776908000	58946000	410308000	425546000	2,782	135	42	25	116	10	37	5	45	65	33	53	78	35	361	21	0	79	68	22	38	0	448	40
Bury	184903	9,948.44	33196	8216	979	6678	18177	5701	9309	7712	1631	1449	761	399	5848	957	777471000	857721000	651953000	155624000	286384000	2550740000	178413000	1196280000	1532873000	5,350	278	82	56	202	15	55	10	99	126	64	118	142	55	594	45	10	145	186	46	77	16	1,165	72
Caerphilly	178557	27,745.02	31607	5473	163	4815	13633	2937	10440	6805	2059	1086	309	221	2879	191	334310000	343104000	308223000	16244000	120708000	1071485000	51104000	1074701000	47888000	5,532	221	89	54	252	10	57	10	94	120	66	126	153	97	549	65	0	176	180	46	71	29	788	87
Calderdale	203543	36,392.21	27456	10536	583	9182	21768	5475	12073	11213	2002	1665	610	399	4542	960	695835000	685604000	949094000	156745000	316400000	2664583000	139095000	2453456000	350222000	5,843	217	93	68	258	22	61	20	81	137	70	142	188	70	648	44	0	172	203	45	120	22	992	95
Cambridge	123798	4,069.94	22483	4681	507	3678	11435	5619	5408	7896	2619	720	10633	313	2835	1694	728713000	807412000	1386235000	897858000	433821000	3453786000	800253000	3229827000	1024212000	2,372	118	27	33	114	5	22	10	41	52	29	59	88	23	190	20	0	100	100	26	67	10	678	50
Camden	220382	2,179.60	47448	14357	5553	14331	27899	7270	8525	32240	7535	1251	5166	583	7057	17841	820280000	1077112000	2673269000	8785088000	5548746000	17385108000	1519387000	8972810000	9931685000	3,189	178	47	43	180	15	39	15	73	55	34	102	116	41	384	46	5	135	145	27	51	27	510	53
Cannock Chase	97477	7,888.09	15077	2351	173	2050	8954	2113	3830	2783	906	488	248	167	945	167	575511000	425621000	204249000	40237000	136287000	1219766000	162139000	1280745000	101160000	2,572	125	52	34	131	5	28	5	38	62	46	70	74	43	295	29	0	79	92	18	71	15	507	58
Canterbury	151115	30,885.19	20236	4754	416	3095	16488	5335	7847	6841	1255	760	1519	226	1923	599	1548643000	956075000	824750000	493305000	269409000	3916634000	175548000	3575750000	516432000	4,738	211	77	47	219	10	65	10	54	103	56	153	156	48	384	40	0	159	190	35	89	5	945	58
Cardiff	345624	14,038.20	61424	14732	999	18824	38811	19097	20393	20859	7033	2989	6672	768	10580	3824	796561000	949244000	1305074000	641126000	869884000	4352629000	209260000	3644466000	917423000	8,338	323	112	95	403	27	80	25	171	162	81	214	210	124	850	76	10	261	269	74	137	29	1,539	134
Carlisle	107513	103,929.92	23777	2748	121	1816	10005	4927	6882	3581	1652	633	531	213	2136	241	527870000	427564000	352129000	76991000	144877000	1335929000	193502000	1409167000	120264000	3,351	177	45	46	156	5	34	0	53	71	41	89	142	48	355	31	0	117	143	29	50	10	586	57
Carmarthenshire	183470	237,035.46	35435	2806	78	2223	12104	3523	7161	4939	4829	709	361	244	1748	139	723828000	326217000	210976000	16647000	191316000	1315297000	153687000	1410315000	58669000	6,829	286	78	66	295	16	59	16	80	152	78	158	205	93	575	59	5	194	227	53	130	31	1,054	140
Castle Point	87896	4,506.86	9829	2866	235	2188	5684	1105	2626	2116	575	345	314	121	1067	167	1027218000	750986000	150939000	122360000	41511000	2004132000	88882000	1963891000	129123000	2,987	93	49	30	147	0	35	0	37	65	40	79	122	35	348	41	0	119	101	48	70	0	639	60
Central Bedfordshire	253299	71,566.45	37980	9781	681	10267	14336	5069	10217	8279	1276	690	1316	304	2288	421	3045441000	2063051000	1990686000	572381000	579368000	6888715000	1362212000	7505444000	745483000	5,909	257	103	92	300	15	71	0	77	142	100	174	239	69	552	44	0	241	245	70	99	20	934	136
Ceredigion	75846	178,545.43	9889	894	24	517	4513	936	2517	1871	1676	239	119	75	665	65	334266000	91339000	86379000	20508000	125733000	640824000	17401000	636300000	21925000	2,399	89	34	29	111	0	26	0	29	49	31	72	88	34	227	22	0	77	88	29	39	10	277	37
Charnwood	166016	27,905.68	15108	7549	365	6554	9909	5010	6562	6250	956	630	1718	254	1590	458	1618728000	859345000	588748000	103711000	188019000	2744450000	614101000	3227236000	131315000	4,058	176	62	64	217	10	46	0	63	97	55	120	158	56	413	30	0	137	188	39	103	28	932	62
Chelmsford	168201	33,877.56	20613	5398	399	4247	14017	4973	6032	6423	1930	1033	1733	327	2670	1019	2026866000	1224766000	1030357000	729721000	627148000	5078601000	560257000	4839820000	799038000	4,153	153	67	50	210	5	48	15	53	102	64	117	175	49	342	41	0	165	149	48	82	10	863	77
Cheltenham	115658	4,661.37	26918	5821	357	4491	7335	4922	5813	4836	1211	796	1678	153	965	560	919132000	990289000	921066000	671107000	412803000	3627579000	286818000	3179217000	735180000	3,326	177	54	39	155	10	41	0	40	76	32	79	109	30	261	19	5	119	124	42	36	15	690	67
Cherwell	141835	58,876.86	9851	3027	219	3040	8473	5887	5227	6085	2021	900	948	280	1299	785	1708427000	1092962000	995152000	288706000	499712000	3858516000	726443000	4241977000	342982000	3,437	144	61	60	175	15	41	5	45	94	38	111	123	26	338	35	0	131	140	30	65	31	785	77
Cheshire East	369953	116,637.63	58506	8175	333	6132	22658	9019	13529	9958	2770	1689	1620	378	7679	1035	4801674000	2096198000	1581311000	505319000	777120000	8848897000	912725000	7688878000	2072744000	10,968	522	168	142	525	28	128	28	165	263	143	286	402	161	1,004	92	10	377	363	123	237	58	2,522	154
Cheshire West and Chester	329222	91,665.60	60440	8306	340	5690	22847	10152	12993	9698	3299	1722	2110	387	8370	1096	3124908000	1820613000	1121520000	443204000	890934000	6392122000	1009057000	6138513000	1262666000	9,500	488	140	127	499	22	123	20	162	243	120	252	361	156	1,068	83	5	345	333	99	203	46	2,033	136
Chesterfield	103733	6,603.52	27412	3157	210	2591	6891	4380	5046	3981	1565	407	312	205	825	406	518094000	444228000	201453000	43254000	222221000	1369926000	59324000	1330816000	98434000	3,471	171	42	41	167	5	45	0	61	71	31	65	102	65	339	31	0	118	115	23	73	14	711	59
Chichester	113758	78,623.08	11861	2782	87	1826	6685	2538	3676	3894	1034	481	732	164	1467	226	2375668000	782976000	814441000	418801000	427135000	4420507000	398514000	4311675000	507346000	4,203	133	65	62	207	15	47	0	54	91	51	133	191	41	307	32	0	155	173	47	79	34	863	68
Chiltern	92866	19,634.81	5434	2261	86	1791	3443	902	2448	2281	563	255	198	67	333	267	2619279000	775307000	590753000	394941000	275682000	4384301000	271661000	4209307000	446655000	2,303	115	33	50	139	0	26	0	29	45	27	71	100	15	173	25	5	111	115	39	63	10	432	19
Chorley	107108	20,279.69	21186	2996	109	2709	7802	2105	4678	3962	829	524	395	99	588	172	961658000	435340000	332129000	55632000	92703000	1492479000	384983000	1163461000	714001000	3,193	107	44	36	138	5	36	5	53	85	35	72	78	37	332	16	5	91	120	18	50	0	614	55
Christchurch	47734	5,038.96	6674	1321	44	884	2254	957	1674	1479	249	76	344	43	270	95	964778000	238822000	311410000	265905000	143659000	1815518000	109056000	1588114000	336460000	1,980	65	41	15	96	5	26	0	39	48	28	83	72	15	184	20	0	69	87	35	39	0	416	41
City of London	7355	289.78	5105	1306	256	888	4076	3319	1160	8853	1635	698	1707	154	1016	2229	0	12700000	53111000	1211128000	6411809000	7230354000	458394000	4571026000	3117722000	153	0	0	0	0	0	0	0	5	0	0	0	0	0	5	0	0	5	0	0	0	0	5	0
Colchester	173059	32,908.17	27452	5816	472	4099	19303	5928	8168	7248	1719	986	1843	324	3392	879	1913282000	1077393000	965120000	555491000	471711000	4434348000	548649000	4370598000	612399000	4,529	166	82	58	217	19	54	5	42	93	71	128	184	50	414	48	5	146	184	49	116	10	838	99
Conwy	115207	112,582.88	18568	3081	113	1361	10737	3556	5388	4029	1219	439	439	136	1181	197	569153000	288876000	140972000	134544000	121859000	1180193000	75211000	1034986000	220418000	4,519	231	92	50	245	5	61	0	57	104	56	114	137	60	470	50	0	134	137	43	110	22	793	68
Copeland	70608	73,173.94	12461	1275	37	553	5675	1190	3823	1933	723	362	159	95	1039	63	274467000	217232000	173596000	19844000	39851000	668056000	56934000	660493000	64497000	2,246	106	34	27	89	5	34	0	42	50	28	75	60	42	271	18	0	85	81	33	38	5	411	50
Corby	61257	8,028.28	15588	2257	390	1675	7862	2521	3892	2592	850	425	610	249	657	226	435901000	285418000	266584000	34717000	175532000	933898000	264254000	1140936000	57216000	1,677	103	27	16	80	0	16	10	21	45	16	41	42	31	222	21	0	37	49	15	14	0	254	29
Cornwall	531056	354,618.74	67865	9087	377	5099	36411	9994	19088	15532	4625	1670	797	634	5630	884	6191374000	2214775000	2969189000	1111838000	1083266000	12466658000	1103784000	12260083000	1310359000	18,609	926	264	217	821	42	214	30	240	390	245	520	728	181	1,566	154	5	593	671	236	383	73	2,976	257
Cotswold	82837	116,451.96	9975	3628	73	1655	2760	1284	2390	2655	380	279	182	43	277	140	1830374000	628630000	664673000	185795000	458869000	3199802000	568539000	3473895000	294446000	2,649	148	43	36	125	0	34	10	34	51	36	83	116	25	191	33	0	100	125	33	37	25	492	38
County Durham	512870	222,606.26	102729	15560	458	10517	44899	12858	30399	16897	4433	3001	1582	708	8055	706	1939582000	1325410000	1364862000	129951000	608632000	4627579000	740858000	4897333000	471104000	16,307	760	272	186	719	46	223	57	276	343	185	400	508	286	2,057	128	18	466	526	146	314	57	2,699	286
Coventry	318495	9,864.42	37842	15510	2684	15032	26544	9587	16235	11474	2878	1851	3068	724	4210	1521	811920000	1124149000	1704138000	371527000	528137000	4032659000	507212000	3942032000	597839000	8,149	431	130	92	347	31	88	15	111	170	80	174	266	125	838	68	0	231	307	85	179	54	1,445	199
Craven	55453	117,738.81	6398	1423	11	958	2158	871	1450	1555	493	238	87	42	274	119	414393000	294720000	405882000	68596000	77577000	1187939000	73229000	1177938000	83230000	1,792	66	39	32	82	0	20	0	22	47	22	49	77	25	165	16	0	63	81	20	62	5	432	40
Crawley	106542	4,497.07	20344	2982	327	3314	13145	5253	5366	7671	2181	994	1005	789	3243	1059	430473000	413352000	900063000	375227000	538708000	2503484000	154339000	2190836000	466987000	2,197	94	36	37	93	10	31	0	41	44	27	63	63	20	229	27	0	77	82	11	60	5	350	39
Croydon	363443	8,651.89	46469	15185	5686	16747	40721	8790	14576	18159	7693	1951	1320	980	7204	2746	1818789000	2073018000	2556428000	3015195000	1360947000	9969509000	854868000	7507381000	3316996000	7,270	269	88	93	339	31	50	18	117	118	87	209	238	107	650	86	5	272	237	67	129	36	1,375	171
Dacorum	144812	21,247.56	18004	4375	309	4961	9284	3526	6330	5073	2554	1029	596	969	2068	632	1815818000	1038475000	1433406000	835273000	443810000	5140832000	425950000	4687616000	879166000	3,498	135	49	51	175	0	41	5	52	75	47	88	149	45	348	29	0	141	139	46	83	20	718	59
Darlington	105468	19,747.51	24406	5093	174	3899	10721	4811	6964	4870	1024	805	1014	182	1977	354	412246000	463823000	293972000	65283000	208286000	1288603000	155007000	1352066000	91544000	3,271	119	57	34	149	5	33	10	59	59	32	67	128	50	350	28	0	118	120	27	55	17	636	66
Dartford	97447	7,276.85	13510	3990	424	4722	12787	6319	6507	5571	846	756	391	154	1657	398	527071000	763959000	1078900000	577129000	285588000	2553376000	679271000	2634612000	598035000	2,396	105	47	32	108	10	30	5	41	62	36	65	101	34	227	29	0	116	82	28	53	5	705	43
Daventry	77892	66,259.01	13479	3036	163	2737	6454	1230	3085	2645	693	528	232	97	460	140	1322365000	463782000	308632000	42325000	248105000	1953311000	431898000	2292417000	92792000	1,963	91	27	37	119	0	19	5	31	55	29	50	76	24	200	20	0	80	80	27	66	5	410	29
Denbighshire	93641	83,674.27	17068	2427	153	1224	10852	2594	4794	3484	1105	441	350	189	1297	209	410440000	180294000	80048000	17612000	87495000	738248000	37641000	734348000	41541000	3,607	157	66	27	154	5	32	5	43	69	51	90	102	50	356	24	0	117	114	24	102	30	741	55
Derby	248659	7,803.11	75658	11971	1801	10737	24293	13229	13180	12061	4710	1689	2827	815	2777	1500	1231627000	1044139000	640030000	151918000	393339000	3133983000	327070000	3263350000	197703000	6,615	300	106	74	336	29	83	25	100	153	55	158	226	78	650	59	5	195	228	64	119	49	1,314	146
Derbyshire Dales	71166	79,245.21	6986	1638	51	1199	2445	660	1611	1832	830	314	81	51	234	168	855951000	327875000	299861000	81685000	126187000	1575590000	115969000	1591371000	100188000	2,379	102	39	29	115	5	23	0	38	75	30	76	92	27	204	26	0	81	99	27	48	21	401	37
Doncaster	302145	56,799.22	82688	16896	1085	13190	32189	14599	20535	15934	3488	3303	1617	862	5494	1373	1293053000	1079470000	504165000	61136000	341489000	2887504000	391809000	3154048000	125265000	8,871	320	149	109	395	37	108	23	152	236	104	259	291	154	1,200	73	0	274	325	77	183	26	1,857	131
Dover	111676	31,485.09	17314	2999	324	2651	13585	2668	6289	4123	668	789	425	142	1586	196	904406000	629122000	796736000	207228000	127450000	2422261000	242681000	2455496000	209446000	3,826	137	72	35	166	0	43	0	52	110	38	106	143	43	395	36	0	101	139	58	73	12	694	70
Dudley	312789	9,795.66	31621	11705	1607	13286	19359	9240	12531	8839	1924	1254	835	494	2831	712	1224653000	1320600000	703799000	195802000	294086000	3433092000	305848000	3377877000	361063000	9,026	451	163	97	479	15	108	22	100	273	139	224	319	142	888	81	10	371	325	87	270	44	1,568	193
Ealing	338559	5,552.50	51301	14149	3722	18112	36515	8194	11545	17776	6718	1806	2794	652	7643	2916	705050000	1909140000	3053729000	3392212000	2255561000	10487830000	827862000	7597183000	3718509000	5,638	229	63	70	273	25	52	20	105	81	81	126	172	73	538	66	15	242	226	50	95	32	997	107
East Cambridgeshire	83879	65,128.21	7454	2134	36	1556	3566	962	2005	2021	646	202	238	66	653	127	1028755000	451120000	399549000	60779000	77902000	1874796000	143309000	1945512000	72593000	1,968	124	33	27	138	0	25	0	46	43	32	73	75	25	179	23	0	69	105	26	54	10	377	39
East Devon	132384	81,434.66	11571	2173	50	1364	7134	1540	3642	3142	487	310	289	106	1271	134	2303939000	777547000	848740000	470380000	229141000	4145100000	484647000	4112315000	517432000	5,476	248	90	58	290	26	49	0	76	119	69	152	242	49	393	49	5	200	228	69	111	25	1,231	83
East Dorset	87183	35,436.57	7538	2080	25	1376	3016	884	2240	2046	356	99	222	46	343	72	2257006000	303864000	267793000	229062000	315736000	3243618000	129843000	3132365000	241096000	3,153	95	62	47	171	0	34	10	51	70	50	91	132	31	272	29	0	121	142	58	91	15	713	51
East Hampshire	115734	51,444.15	11092	3279	77	1871	4993	1501	3535	2870	729	501	279	132	1688	168	2373967000	761528000	671600000	309193000	220014000	3919315000	416987000	3975978000	360324000	3,120	125	53	38	158	10	37	0	41	67	33	82	142	28	256	28	0	113	140	48	87	5	971	75
East Hertfordshire	137703	47,568.68	13309	3787	199	3302	7356	3257	4477	4036	1590	645	730	663	1720	468	2002453000	1151092000	1306772000	833079000	282722000	5016622000	559496000	4692988000	883130000	3,195	129	58	50	125	5	48	5	51	67	38	76	123	26	255	26	0	91	127	43	56	15	582	43
East Lindsey	136384	176,025.58	20008	5543	175	2168	8709	3165	5157	5143	1468	561	611	292	1094	308	1409650000	397923000	211079000	41150000	261125000	2256092000	64835000	2268391000	52536000	5,782	206	93	52	274	15	78	5	72	137	80	150	205	65	580	42	0	179	168	66	91	24	852	136
East Northamptonshire	86760	50,978.80	13863	2996	192	2409	5036	1927	3621	2082	517	280	198	116	289	110	1034418000	497997000	428171000	59570000	175112000	1863043000	332225000	2121277000	73991000	2,376	96	47	38	117	5	38	10	39	64	30	63	70	34	208	21	0	77	94	20	35	15	589	38
East Riding of Yorkshire	333937	240,767.65	20085	10345	283	5297	20417	6322	11752	9754	1834	1508	1722	256	2850	399	2927150000	1713155000	958205000	201963000	431513000	5693431000	538555000	5994360000	237626000	11,249	359	174	139	524	27	132	20	153	258	140	303	417	146	1,138	78	0	402	430	76	272	41	2,133	234
East Staffordshire	113582	38,696.29	15956	2566	260	2283	10597	2193	4578	3703	1168	746	624	189	1129	219	947253000	451584000	352253000	48615000	222009000	1770177000	251537000	1920749000	100965000	3,126	204	57	32	152	20	39	10	48	108	41	90	109	43	299	34	0	124	129	36	81	10	610	79
Eastbourne	99373	4,415.89	19202	2343	290	1659	10693	3954	5121	4172	1409	616	580	278	2383	514	587242000	443615000	712555000	833341000	387658000	2910270000	54141000	2106443000	857968000	3,905	145	58	53	183	0	43	0	48	91	38	107	135	37	312	29	0	130	140	38	68	15	776	57
Eastleigh	125185	7,977.76	16884	2871	172	2501	6915	2964	4323	3173	960	494	801	202	2408	269	1400548000	699007000	752054000	379072000	394194000	3281121000	343754000	3143759000	481116000	2,985	111	44	53	165	0	34	5	46	66	46	83	115	29	300	26	0	123	129	40	84	11	589	57
Eden	52504	214,235.65	5711	966	14	722	2298	640	1554	1541	602	158	80	47	459	74	419620000	205715000	186025000	41106000	138778000	916532000	74712000	924633000	66611000	1,586	88	23	23	82	0	25	0	16	49	20	54	69	20	134	10	0	52	78	15	40	0	242	29
Elmbridge	130863	9,506.07	15435	3881	145	2939	7865	1617	4424	4845	941	590	927	158	2235	190	4879522000	1745016000	1293879000	1222479000	691519000	9413213000	419202000	8522743000	1309672000	3,295	112	59	33	139	0	35	0	39	59	55	96	105	38	252	26	0	111	123	37	58	10	653	33
Enfield	312450	8,082.94	40819	14516	4420	17979	29303	5612	10173	14930	5684	1546	1213	731	5001	2427	749838000	1630762000	2592495000	1960886000	742445000	7389725000	286701000	5436110000	2240316000	6,272	195	93	59	267	20	69	15	118	105	68	188	172	82	583	77	5	231	263	43	88	32	982	105
Epping Forest	124719	33,898.56	17686	5680	483	6981	9298	2184	4694	5069	1079	640	250	216	2053	371	1863718000	1257801000	1069483000	784407000	398784000	5088652000	285541000	4536117000	838076000	3,658	148	60	40	164	10	36	5	48	76	45	106	118	39	344	39	0	129	144	34	67	10	890	46
Epsom and Ewell	74953	3,407.29	10746	2082	168	2227	5293	1456	2934	2590	813	331	489	122	1390	173	1047544000	907209000	423496000	594714000	151885000	2955013000	169835000	2472702000	652146000	1,776	64	27	26	74	0	24	0	21	32	43	54	65	19	148	25	0	72	78	15	21	0	345	27
Erewash	112021	10,962.93	22578	3945	266	3519	7094	3889	4998	3494	1105	517	632	176	511	194	660815000	573635000	255077000	51111000	107376000	1568811000	79203000	1574403000	73611000	3,266	139	48	43	172	5	52	5	52	82	26	84	90	42	339	31	0	119	115	27	67	15	730	71
Exeter	117837	4,702.77	23198	3017	234	2313	12247	5274	5938	5604	1959	841	1336	300	2723	618	695750000	555365000	1067106000	411532000	400858000	2763505000	367106000	2526606000	604005000	2,982	169	45	31	161	5	34	0	39	72	42	77	115	38	291	25	0	95	129	39	59	20	722	42
Fareham	111590	7,423.27	13432	1743	81	1750	5378	3527	3299	2561	740	416	736	129	1878	203	1401940000	753072000	538055000	231887000	397529000	3127551000	194932000	2956598000	365885000	3,291	127	68	45	199	10	42	5	60	71	43	102	129	26	289	34	0	128	152	49	87	5	887	45
Fenland	95369	54,644.96	15704	3049	217	2496	7850	2697	4883	3927	1081	499	793	178	1189	186	960060000	385613000	245283000	27831000	131386000	1661321000	88852000	1721001000	29172000	3,222	167	48	31	159	10	42	0	47	85	33	95	126	35	351	35	0	110	131	36	83	15	568	63
Flintshire	152419	43,753.91	21501	4316	112	2433	11379	3537	7070	4662	1137	639	588	181	1045	136	706492000	398549000	152920000	23219000	223900000	1274076000	231004000	1361454000	143626000	4,357	223	78	51	232	5	43	10	64	131	59	122	147	71	474	36	0	139	153	51	109	22	643	72
Folkestone and Hythe	108019	35,670.31	14741	3033	336	2018	12800	3111	5811	4380	916	693	365	292	1490	232	1026001000	610029000	588166000	399735000	218671000	2594841000	247761000	2418086000	424516000	3,752	182	59	37	182	10	44	5	53	98	39	110	167	42	366	34	0	146	137	43	81	15	582	78
Forest Heath	59711	37,771.06	6454	1910	91	1996	5199	1280	2598	2462	802	398	421	134	1106	198	625130000	279418000	365394000	102135000	277776000	1449132000	200721000	1501519000	148334000	1,488	92	31	20	85	0	22	0	28	32	27	38	54	17	143	10	0	54	52	21	33	15	282	35
Forest of Dean	81991	52,650.63	12975	2056	50	1350	3513	762	2416	2037	453	258	135	58	375	52	878447000	333853000	195620000	29584000	92672000	1424726000	105450000	1474005000	56171000	2,734	109	46	36	154	0	43	5	31	56	23	86	92	29	212	17	0	77	112	29	24	21	527	43
Fylde	75802	16,568.86	12572	1963	63	1268	4501	1571	2619	2549	393	260	371	38	298	117	706202000	451390000	247794000	232708000	102835000	1542771000	198158000	795728000	945201000	3,138	110	43	25	124	5	49	0	38	50	37	74	111	30	279	22	5	92	109	34	73	18	693	51
Gateshead	199953	14,234.74	39975	6488	494	5353	16892	7323	12643	8154	2211	1564	893	543	5411	446	400092000	672121000	589816000	250921000	316282000	2005490000	223742000	1643439000	585793000	6,399	312	79	72	276	10	58	15	115	124	69	148	175	109	894	43	5	161	239	52	123	26	1,152	83
Gedling	113513	11,997.63	10834	2863	334	2420	7175	2406	4187	2821	1038	394	286	180	883	160	956744000	509868000	238995000	94605000	88514000	1760764000	127962000	1780735000	107991000	3,289	123	48	37	183	15	36	5	57	76	39	83	117	54	368	28	5	123	138	32	85	5	657	73
Gloucester	121655	4,053.68	39606	5171	610	4141	11289	6531	6240	6024	2042	1010	1895	343	1614	562	622973000	744439000	523212000	191519000	257972000	2136693000	203422000	2107297000	232818000	3,399	203	40	40	173	0	44	5	34	64	37	86	99	39	302	28	5	100	123	29	31	17	529	56
Gosport	82625	2,532.09	17019	2488	140	2287	6703	2576	4685	2952	852	504	1330	157	2006	140	322483000	358263000	526962000	283612000	65068000	1472280000	84108000	1246749000	309639000	2,336	112	46	34	122	0	42	0	25	70	24	58	67	26	249	27	0	75	100	30	45	10	482	45
Gravesham	101704	9,901.87	16552	4930	538	4309	13753	2490	6904	4924	902	774	366	174	1810	384	495779000	543574000	641450000	188452000	120608000	1936867000	52996000	1789000000	200863000	2,655	95	39	35	123	5	39	5	34	58	25	76	101	35	267	27	0	91	101	25	49	10	465	52
Great Yarmouth	97289	17,418.83	20714	2606	300	1638	12741	2716	6211	4159	1518	738	909	280	2882	341	654007000	300199000	385579000	34261000	164417000	1455499000	82964000	1427600000	110863000	3,311	144	54	35	144	20	35	0	78	83	41	99	127	37	378	34	0	121	138	32	62	24	631	62
Greenwich	254549	4,734.38	32315	10409	2472	12850	32558	7057	10869	14101	4683	1905	1557	550	6550	2523	337463000	1017759000	2432263000	3767924000	756301000	6637722000	1673988000	4231204000	4080506000	4,556	216	76	53	206	5	45	12	66	84	49	122	134	77	544	44	0	174	163	32	96	21	994	84
Guildford	137251	27,093.26	23020	3665	160	2129	9809	4047	5699	6002	1917	816	762	218	2920	334	2552223000	1382083000	732283000	753705000	616339000	5736664000	299969000	5152332000	884301000	3,134	115	52	45	159	0	44	5	44	53	45	85	108	36	216	27	0	134	142	48	69	23	690	43
Gwynedd	121637	253,493.94	17919	2423	73	1422	10215	3197	5638	3942	1364	510	324	190	1437	133	437896000	172589000	264439000	40826000	162035000	1011519000	66266000	1022854000	54931000	4,023	213	70	45	198	6	28	15	52	78	49	89	140	46	378	51	0	106	145	39	62	15	589	79
Hackney	246138	1,906.35	44916	13518	5441	13511	34371	4359	9191	21160	6111	1231	6825	888	7200	12640	48752000	191498000	1980670000	5321956000	1463745000	7582786000	1423835000	3394035000	5612586000	3,204	185	40	38	163	16	31	10	55	50	41	78	100	68	364	51	0	121	127	23	43	17	399	108
Halton	125500	7,909.52	29398	3939	268	3176	11254	4890	7065	3625	1907	866	765	295	4012	500	566484000	379254000	268124000	44359000	240884000	1278762000	220343000	1144394000	354711000	3,501	144	62	45	161	20	42	10	48	89	35	84	104	49	503	36	0	108	116	29	63	20	687	55
Hambleton	89118	131,116.95	12490	1789	32	1122	3856	1168	2456	2180	574	292	162	62	440	97	997694000	371084000	321021000	68995000	133599000	1723641000	168752000	1805700000	86693000	2,667	115	44	34	135	16	33	0	41	65	31	85	114	32	241	26	0	87	120	34	54	15	444	62
Hammersmith and Fulham	182531	1,640.40	30347	8033	2256	14006	21999	7838	6705	15712	6841	1421	4220	496	6299	3540	108355000	401670000	4802523000	6671611000	2084504000	12266761000	1801902000	6708616000	7360047000	2,542	130	33	32	138	5	32	5	53	50	36	85	82	32	341	31	0	87	103	25	53	15	430	58
Harborough	85454	59,177.75	4890	2473	62	2303	3196	1662	2327	2195	297	300	215	51	404	135	1445676000	475474000	336493000	84553000	322821000	2250073000	414944000	2555763000	109254000	2,261	89	39	34	114	0	38	5	30	55	31	63	106	26	193	25	0	82	99	28	63	10	487	34
Haringey	255368	2,958.85	41382	13016	6135	17157	32125	6256	10267	17058	5844	1412	2207	786	6207	7319	570129000	739794000	3227313000	3130211000	679123000	8022599000	323971000	4928752000	3417818000	3,470	176	55	43	193	5	31	15	86	64	32	104	109	71	328	51	5	156	137	20	50	32	390	75
Harlow	81964	3,053.75	18815	3089	406	3757	9623	4570	4466	3871	1445	495	755	258	2038	478	348311000	231425000	764897000	234869000	289865000	1710107000	159260000	1604796000	264571000	2,177	93	40	23	82	0	11	0	27	42	29	54	45	28	234	15	0	75	71	19	35	10	349	34
Harrogate	157871	130,793.68	25800	3476	155	1865	7596	4214	5313	4776	1518	599	726	160	897	420	1953661000	1105431000	900673000	531972000	475863000	4730230000	237370000	4336529000	631071000	4,650	161	70	65	232	10	60	10	68	96	42	103	190	54	398	17	0	179	163	46	124	30	1,058	88
Harrow	238950	5,046.91	25316	9549	1777	8169	17723	3734	5510	7942	2974	883	651	286	2739	1486	1191419000	1840612000	1274343000	1706883000	589307000	6037744000	564820000	4787289000	1815275000	4,636	167	82	55	186	10	48	10	95	83	63	134	152	61	392	49	15	188	205	39	59	24	482	74
Hart	91036	21,526.53	9592	2082	37	1324	3527	753	2849	1979	533	305	241	93	1284	116	1821743000	669471000	620012000	336203000	222928000	3180480000	489877000	3302467000	367890000	1,916	82	30	37	116	0	31	0	27	37	23	60	88	24	176	15	0	84	102	30	39	16	350	29
Hartlepool	91818	9,386.11	36271	4077	232	3493	9476	5746	7564	5232	1564	576	803	258	1363	189	342893000	259844000	169881000	28782000	83910000	733690000	151620000	838986000	46324000	2,960	124	60	32	112	0	37	10	47	77	29	69	83	38	412	25	0	99	87	22	66	20	497	45
Hastings	90260	2,972.40	20366	3097	408	2864	12324	3234	6136	4373	1729	664	488	415	2398	418	530802000	402164000	557299000	408251000	110681000	1956641000	52556000	1585160000	424037000	3,227	124	51	38	144	0	32	15	40	65	36	72	71	19	263	16	5	95	109	35	26	5	375	44
Havant	120589	5,536.97	23235	3030	154	2652	10007	4405	6372	3494	1162	790	943	283	3467	224	1184237000	700506000	581913000	242726000	196855000	2569319000	336918000	2578997000	327240000	3,805	154	74	48	187	10	56	0	59	98	54	117	171	41	401	30	0	135	163	39	88	20	805	71
Havering	237245	11,236.35	24221	10578	1804	11380	21678	5625	8040	10905	3147	1059	725	366	4118	1777	1120628000	2300153000	1745548000	1052605000	388659000	6203476000	404117000	5459212000	1148381000	6,682	169	128	81	343	11	79	17	111	161	79	154	241	95	671	59	0	255	309	82	115	36	1,509	116
Herefordshire, County of	183202	217,973.24	33126	4872	196	2778	15576	3544	6275	6298	2342	947	932	331	2087	350	1950417000	700265000	578283000	137295000	293237000	3499626000	159871000	3495745000	163752000	6,082	267	93	83	298	13	67	5	87	131	77	159	220	53	450	60	0	199	259	72	184	10	1,008	146
Hertsmere	100068	10,116.00	13206	3303	279	3394	6611	2269	3829	4627	1570	749	284	627	1615	380	1341780000	1015675000	776988000	823840000	456802000	3988635000	426450000	3535435000	879650000	2,730	87	46	29	125	5	30	0	38	49	41	71	80	29	257	10	0	113	112	28	50	10	500	42
High Peak	90864	53,914.69	15526	2376	92	2017	4572	1560	3373	2228	1013	398	153	125	468	134	552644000	393762000	445272000	100193000	125706000	1519991000	97586000	1038795000	578782000	2,462	151	41	30	133	10	31	0	46	71	33	66	95	29	262	27	0	66	90	31	44	11	464	38
Hillingdon	273933	11,569.87	45113	12376	2333	15747	30607	8732	11621	18173	4371	4605	1560	726	6546	2109	1552096000	2056271000	1680514000	1668128000	2241386000	8537654000	660741000	6931906000	2266489000	5,631	203	91	82	264	5	56	15	92	100	67	172	171	63	557	57	5	172	255	56	79	29	935	120
Hinckley and Bosworth	105168	29,734.91	7411	3580	114	3829	5584	2146	3696	3275	493	375	441	100	821	147	1144629000	608503000	343706000	69420000	262972000	2104859000	324371000	2345123000	84107000	2,819	120	40	50	144	5	36	5	36	81	47	74	93	38	265	25	0	109	112	27	89	0	585	50
Horsham	131421	53,027.07	12239	2814	110	2088	7407	1712	3899	3197	735	549	465	185	1619	228	2579678000	1064814000	897700000	575903000	440198000	4772070000	786223000	4859314000	698979000	3,717	155	68	47	170	5	42	5	45	70	43	115	157	27	291	32	0	157	165	60	79	21	825	61
Hounslow	253906	5,598.62	38946	10143	2094	14201	29499	7566	9960	14131	5605	2028	2813	501	6049	2052	341179000	1648403000	2101001000	2850901000	1349147000	7281796000	1008835000	5214487000	3076144000	4,443	181	64	60	180	15	41	5	72	89	50	94	127	50	440	40	10	156	178	41	63	34	725	93
Huntingdonshire	169514	90,618.31	20187	4817	265	4034	9743	2902	6126	6090	1465	682	1379	238	1509	430	2067723000	913149000	827125000	303147000	359825000	4104456000	366513000	4091818000	379151000	4,037	172	62	68	199	10	47	5	55	97	63	143	136	47	347	33	0	164	207	28	94	27	737	54
Hyndburn	80718	7,299.32	26661	3819	139	3253	7485	2315	5438	4271	659	304	244	100	734	226	151677000	204852000	274471000	11710000	130052000	736988000	35774000	346554000	426208000	2,581	84	43	23	106	0	34	5	37	53	23	50	59	37	279	17	0	70	71	15	28	5	436	35
Ipswich	133416	3,941.46	27207	4793	645	5231	17888	8118	9210	6306	2255	1296	2490	474	4450	763	485137000	741637000	559282000	250143000	390827000	2335690000	91336000	2135441000	291585000	3,469	143	61	46	168	5	38	5	47	100	38	105	119	32	332	31	0	110	162	38	70	23	616	67
Isle of Anglesey	69730	71,124.11	8681	1057	38	538	5130	1210	2846	1788	620	314	92	93	565	73	374248000	96066000	90140000	21157000	89521000	651255000	19877000	644752000	26380000	2,535	96	48	30	101	5	29	5	31	51	33	57	90	39	250	20	0	82	95	17	44	10	339	59
Isle of Wight	138182	38,016.10	23226	2194	162	1423	10320	3005	6561	4459	2139	746	432	324	3290	603	1554501000	761330000	529915000	444634000	182824000	3284591000	188613000	2868474000	604730000	5,569	204	111	54	254	10	62	10	78	122	77	129	171	37	435	45	5	154	187	66	90	52	734	56
Islington	206072	1,485.95	37000	11522	5543	12554	29268	6570	9168	20886	6351	1380	4978	706	7713	19044	103628000	281034000	2604109000	5536440000	2138212000	9801557000	861866000	4671185000	5992238000	3,024	165	43	43	153	5	27	15	49	74	33	82	101	53	392	24	0	114	136	24	57	16	479	66
Kensington and Chelsea	158755	1,212.95	26766	8148	2617	12890	16867	8175	4899	21206	5621	1145	2766	481	4532	5989	492702000	977407000	8082511000	14177896000	2865282000	24509655000	2086143000	11321919000	15273879000	2,205	128	38	33	118	0	15	5	51	47	36	94	80	42	270	41	0	107	109	31	60	22	327	52
Kettering	93483	23,349.24	21912	4206	453	3361	9280	3718	4958	3385	1008	442	457	229	808	377	883685000	525333000	439474000	78573000	232199000	1862011000	297253000	2001060000	158204000	2,522	106	43	30	110	10	29	0	24	47	45	62	71	31	268	31	0	109	80	18	54	15	513	37
King's Lynn and West Norfolk	147352	142,879.40	17978	3306	185	1980	10962	3033	5648	4486	1983	731	1010	230	2095	257	1753104000	668189000	488057000	108773000	281706000	3137586000	162243000	3154297000	145532000	5,104	221	80	56	233	15	75	10	54	124	82	133	220	58	468	54	5	155	233	59	132	31	861	96
Kingston upon Hull, City of	256066	7,144.92	39060	18065	1495	10869	36927	17802	21765	15167	3879	2520	5435	747	6652	1310	330422000	553753000	876039000	77009000	463771000	2010038000	290956000	2141717000	159277000	7,433	345	121	80	331	20	74	28	84	141	78	169	199	121	1,039	62	5	228	238	60	119	34	1,221	129
Kingston upon Thames	160055	3,724.69	19151	5143	675	4494	12686	5176	4912	7107	3222	542	1622	208	2640	1724	1340428000	1967127000	1181078000	1793325000	715028000	6806821000	190165000	5125499000	1871487000	3,210	124	35	50	155	0	38	0	57	73	43	94	115	28	262	21	0	110	114	28	73	29	627	34
Kirklees	422071	40,859.65	67285	19587	1450	16014	39557	12067	22127	19664	3628	2957	985	1006	8671	2010	1823394000	1318799000	1322858000	178901000	381000000	4689923000	335029000	4085474000	939478000	11,455	314	183	106	475	38	135	30	172	254	105	282	339	140	1,194	103	10	340	349	94	228	50	1,984	236
Knowsley	145735	8,646.93	29762	4574	440	4554	11043	3735	9421	3925	4637	877	543	367	2375	263	321449000	467686000	214735000	42834000	141961000	1022183000	166482000	855410000	333255000	4,455	169	61	66	189	20	46	15	72	114	41	88	137	70	681	37	5	129	155	31	83	20	817	59
Lambeth	303183	2,682.14	54817	15378	7666	16733	41773	6701	12798	26893	10331	1872	5306	1371	8899	10429	224780000	1004077000	3236619000	7769320000	1676264000	12505876000	1405184000	5398668000	8512392000	4,061	240	55	50	186	15	36	25	78	79	38	120	155	68	446	57	0	147	213	33	62	33	669	122
Lancaster	138376	57,585.64	36425	5749	230	3551	12458	4217	8727	5810	1255	676	1401	197	1116	340	625295000	674920000	523235000	203056000	165278000	1963755000	228029000	1838668000	353116000	4,407	151	69	44	192	5	40	10	63	104	44	98	130	44	458	52	5	113	152	51	79	25	978	73
Leeds	749399	55,172.44	117367	46721	4389	38418	86678	29606	48046	51239	10519	8357	5953	1836	16794	10533	3436112000	3958518000	2802257000	1350455000	2054632000	12438675000	1163299000	11785717000	1816257000	19,553	770	275	231	868	72	220	53	289	374	154	487	629	273	2,320	159	21	555	629	162	432	126	3,580	334
Leicester	329286	7,331.48	50791	16306	2393	16663	37509	14186	21355	18528	4556	2295	6137	1254	6853	3063	532585000	892878000	1080540000	280823000	797170000	3285761000	298235000	3216605000	367391000	7,656	347	103	76	297	35	64	17	106	143	58	139	180	109	672	68	7	226	240	53	141	29	1,645	165
Lewes	97460	29,207.10	11842	1838	86	1419	6518	1333	3666	2712	600	541	236	155	1485	223	1294055000	669493000	607242000	383902000	206702000	3029997000	131397000	2700454000	460940000	3,204	127	44	40	180	5	39	0	37	66	39	98	138	32	261	31	0	109	149	44	74	0	599	49
Lewisham	276000	3,514.54	38259	12198	4731	12787	34333	5601	11167	14367	6413	1469	1719	888	6588	2778	301783000	988749000	3056752000	4049457000	820778000	8317546000	899973000	4914652000	4302867000	4,522	198	86	54	247	0	38	15	71	87	44	114	142	79	508	66	0	167	176	28	72	31	655	100
Lichfield	100734	33,129.71	10871	2053	147	1724	6216	1319	2809	2773	779	469	241	106	642	136	1188430000	506730000	315642000	151989000	222769000	2229896000	155664000	2128230000	257330000	3,040	151	55	46	146	0	29	0	35	79	38	84	80	43	261	35	0	110	122	34	77	6	690	70
Lincoln	93460	3,568.80	25122	5238	324	3984	9068	8002	6116	5108	1964	1009	2269	359	2065	529	379813000	350501000	466936000	112178000	161526000	1386515000	84439000	1353494000	117460000	2,635	111	42	23	114	5	27	5	31	54	28	67	83	32	264	24	0	78	79	21	48	0	519	60
Liverpool	465378	11,184.35	112215	24916	3477	21043	50551	19066	32002	22776	18421	3781	3835	1484	11650	6049	738640000	1301415000	1439956000	931056000	5460037000	9158935000	712169000	3417339000	6453765000	12,881	759	180	138	574	26	125	64	212	324	140	274	332	204	1,873	111	5	354	411	96	207	53	2,289	223
Luton	202751	4,335.33	40799	10290	1768	10083	21255	7277	10272	9925	2147	1757	1007	737	3442	1241	505242000	1147606000	815988000	316582000	348043000	2988488000	144973000	2705052000	428409000	4,258	186	67	36	202	5	50	5	59	110	49	93	148	70	446	33	5	143	183	47	67	21	757	100
Maidstone	155135	39,333.34	17862	4870	375	3753	16799	4917	7297	6979	1791	1023	605	262	2162	585	1525463000	1212585000	1009017000	421407000	468791000	4151472000	485791000	4182403000	454860000	4,190	185	74	63	233	10	43	0	59	92	64	131	134	35	370	31	0	173	162	47	74	27	1,022	61
Maldon	61599	35,876.76	5260	1574	64	1396	3452	410	1706	1757	295	147	116	53	557	159	1037724000	358197000	242548000	79604000	98686000	1696368000	120391000	1725497000	91262000	1,867	76	37	25	103	0	25	0	23	49	32	47	57	24	179	25	0	77	79	26	30	0	337	37
Malvern Hills	74706	57,707.13	10463	2228	84	1484	5036	1080	2160	2217	520	263	164	90	701	111	996599000	392264000	163265000	126202000	163282000	1666456000	175156000	1663102000	178510000	2,882	129	50	29	147	0	30	10	37	53	32	78	113	18	195	21	0	94	134	33	58	5	772	58
Manchester	502388	11,564.49	147158	37586	9988	31789	78828	21608	38761	41418	8979	5823	9036	2618	27628	18382	436655000	1726301000	1710847000	2290135000	2616021000	8083074000	696885000	4472170000	4307789000	10,634	619	132	84	460	36	99	37	193	225	99	202	262	140	1,444	85	10	278	328	63	122	58	1,706	153
Mansfield	104498	7,671.65	18309	3342	266	3789	12737	3877	6006	4738	2198	621	505	338	1661	390	568630000	376147000	169759000	25775000	103479000	1126861000	116929000	1202335000	41455000	3,206	161	67	37	135	5	45	0	65	82	44	88	108	57	358	37	0	116	136	31	70	10	572	73
Medway	263430	19,203.31	44074	8783	1123	10995	36091	9666	15508	11682	2597	1866	1202	506	4267	804	1029241000	1335130000	2062796000	486374000	311117000	4856560000	368098000	4568659000	655999000	6,344	234	133	74	349	24	90	21	106	145	90	166	210	105	736	70	0	222	214	70	111	30	1,151	109
Melton	50349	48,137.68	2907	1716	59	1111	2672	1199	1773	1577	246	168	115	43	350	81	528227000	249307000	142364000	13552000	66671000	947242000	52879000	981977000	18144000	1,323	65	24	15	72	0	11	0	10	39	23	50	47	26	126	15	0	56	56	26	33	0	254	25
Mendip	109248	73,943.51	12668	2995	103	2553	6885	2278	3890	4498	1005	301	261	95	2003	380	1184237000	607233000	738740000	160214000	214895000	2596192000	309127000	2723989000	181330000	3,395	160	52	49	181	0	44	5	36	77	30	83	115	29	271	29	5	110	129	39	71	6	659	74
Merthyr Tydfil	58626	11,139.29	9850	1877	80	2435	6391	2167	3778	2558	1101	500	98	108	1924	164	112356000	59337000	101747000	3063000	45038000	275001000	46540000	299826000	21715000	1,877	115	28	27	80	5	22	0	39	43	26	32	41	32	232	25	0	37	48	15	23	5	294	19
Merton	199777	3,760.87	21074	7684	1625	8307	15803	4220	6360	8351	2393	769	1801	331	3078	1185	1176505000	1375814000	3447018000	2304872000	590072000	8529472000	364809000	6419983000	2474298000	3,628	145	53	40	164	15	24	5	57	69	47	115	132	66	308	45	5	139	155	24	71	17	646	80
Mid Devon	77822	91,293.48	6187	1368	39	662	3996	879	1791	1664	449	209	99	62	586	64	828000000	347639000	389264000	59659000	129666000	1608701000	145527000	1691201000	63027000	2,281	96	36	27	142	0	37	0	44	72	27	69	92	24	171	28	0	68	93	21	44	12	325	46
Mid Suffolk	96738	87,107.11	7340	2152	40	1707	5506	555	2860	2157	520	352	220	109	1024	86	1359818000	493573000	342771000	60332000	171632000	2274282000	153844000	2353633000	74493000	2,696	116	45	43	155	5	31	0	29	77	34	78	119	32	226	27	0	101	148	34	66	20	571	59
Mid Sussex	139814	33,402.39	13386	2837	128	2221	7171	1678	4156	4253	947	519	282	155	1587	281	2270542000	1291244000	872753000	652859000	352374000	4722237000	717535000	4761104000	678668000	3,956	168	60	57	189	10	43	5	49	93	47	110	142	36	287	33	0	155	173	45	74	0	919	52
Middlesbrough	138068	5,387.47	65590	8346	718	5441	19779	10762	13328	8925	3155	987	1769	427	3687	975	490063000	480501000	228974000	35468000	205338000	1152493000	287851000	1337688000	102656000	4,380	204	55	35	190	15	47	10	73	79	31	87	128	74	541	36	0	137	137	39	58	5	727	60
Milton Keynes	247666	30,862.53	25620	6633	765	9625	20150	11876	11840	12650	3343	1385	2674	738	2735	1725	2516716000	1338169000	1423140000	700296000	887239000	5795602000	1069958000	5952901000	912659000	4,998	253	88	66	288	15	70	20	83	104	54	153	156	52	534	43	5	180	196	53	95	37	864	97
Mole Valley	85312	25,832.26	9521	2101	65	1398	4811	997	2652	2831	817	343	257	92	1240	96	1891676000	808371000	432815000	411512000	238356000	3673028000	109702000	3337676000	445054000	2,507	95	46	31	120	10	30	0	36	58	40	66	99	32	206	20	0	89	105	30	41	10	539	24
Monmouthshire	91042	84,914.94	10410	2596	46	1804	4576	1783	2878	3113	802	362	191	63	915	111	729853000	243436000	169347000	48861000	235648000	1308921000	118224000	1354677000	72468000	2,989	119	46	33	155	5	30	0	38	71	32	48	87	36	233	28	0	106	103	22	68	10	470	55
Neath Port Talbot	139609	44,125.95	15959	4186	127	3349	12006	3410	6427	4551	1640	796	457	208	2769	256	293248000	251520000	181625000	11521000	95823000	749804000	83933000	771085000	62652000	4,850	250	63	44	232	0	54	10	71	107	52	112	123	57	522	36	0	140	158	49	99	25	882	86
New Forest	176453	75,313.48	20218	5688	129	3727	8527	2619	6887	4644	1135	649	762	222	2725	239	3307562000	890732000	797580000	587468000	385190000	5792256000	176276000	5234238000	734294000	6,090	276	98	91	320	5	55	10	97	139	85	187	268	53	518	62	10	210	242	75	150	33	1,472	105
Newark and Sherwood	114769	65,131.85	14493	3494	155	2915	8928	3195	4999	4278	1035	548	1058	235	1177	165	1148883000	470976000	281577000	63025000	125471000	1894921000	195011000	1998764000	91168000	3,453	168	62	50	173	10	32	0	61	77	43	101	132	52	378	39	0	130	126	34	76	5	681	87
Newcastle upon Tyne	279607	11,343.86	102690	11183	1199	8314	34233	19904	22032	17746	6143	2579	3700	1198	10856	3110	682251000	986201000	1080272000	714215000	1051649000	4065353000	449235000	3254225000	1260363000	7,297	347	86	97	303	26	74	30	148	136	68	177	202	106	1,026	50	5	213	261	61	106	45	1,267	98
Newcastle-under-Lyme	124021	21,095.75	19782	2555	235	2328	12494	2049	5496	4944	1008	660	394	213	1180	227	623302000	528177000	257532000	56636000	325807000	1681184000	110270000	1712477000	78977000	3,605	193	58	52	179	5	59	10	55	104	54	99	129	79	366	33	0	129	122	30	59	19	782	48
Newham	307858	3,622.36	51414	11830	8624	20829	39655	8750	11173	21393	7766	2110	2223	982	6354	7269	38405000	119085000	2146418000	2802173000	1193210000	4932947000	1366344000	2846859000	3452432000	3,962	165	45	41	165	10	39	5	64	66	35	93	121	64	376	59	5	148	143	26	45	25	550	156
Newport	145628	19,051.60	36834	6063	548	5144	14163	7728	11039	8012	3709	1250	1053	242	3622	687	635363000	427012000	356366000	87346000	322486000	1423282000	405291000	1566252000	262321000	4,382	167	67	39	195	5	57	10	55	82	41	111	146	70	450	43	0	115	159	45	59	24	733	66
North Devon	93601	108,605.10	10764	1577	71	1060	7531	2033	3505	2736	1337	367	291	153	1357	172	1131968000	365875000	492796000	160135000	236793000	2196770000	190797000	2168355000	219212000	3,323	182	43	58	161	5	40	5	41	61	45	84	123	22	285	41	0	105	120	57	65	23	584	85
North Dorset	68576	60,921.76	6232	1366	19	927	2984	811	1907	1716	322	166	85	42	248	56	967072000	369552000	338397000	71008000	115354000	1793796000	67587000	1776731000	84652000	2,113	77	30	35	113	5	28	0	20	62	27	66	95	10	161	16	0	76	73	34	45	5	400	41
North East Derbyshire	99232	27,560.03	14811	2197	86	2017	3181	782	2890	2205	549	257	93	78	234	55	747022000	384397000	154590000	22383000	99991000	1320013000	88370000	1241508000	166875000	3,221	146	37	41	138	0	60	10	44	76	35	74	136	52	302	27	0	116	125	24	66	10	715	63
North East Lincolnshire	159430	19,184.49	21940	10767	887	6348	21087	9610	14762	8271	1530	1356	2284	448	2907	575	611778000	552976000	353716000	49921000	117101000	1554040000	131452000	1594805000	90687000	4,957	206	88	50	195	25	58	15	58	130	45	133	189	66	560	40	0	161	201	57	151	23	916	123
North Hertfordshire	127207	37,537.51	12912	3312	206	2473	7376	2964	4608	3618	1537	660	579	719	1596	485	1417858000	978901000	956407000	545003000	217493000	3780193000	335469000	3290839000	824823000	3,597	121	60	44	174	5	46	0	35	64	49	67	107	33	296	35	0	128	151	38	73	15	915	75
North Kesteven	107849	92,244.28	9490	2197	48	1487	3075	1392	2249	2326	467	257	317	61	312	72	1464097000	434903000	216612000	28822000	157141000	2062282000	239293000	2241441000	60134000	3,181	90	56	45	161	5	32	5	38	84	30	88	119	47	300	32	0	109	125	28	76	15	721	56
North Lincolnshire	167262	84,631.29	15185	8406	597	4943	14741	4763	8363	7118	1548	1203	1271	300	2039	383	1005151000	557171000	188806000	23554000	215649000	1897788000	92543000	1937852000	52479000	5,206	227	85	52	224	10	57	10	67	127	53	129	182	65	583	38	6	172	177	44	114	15	854	133
North Norfolk	101561	96,333.07	9355	1330	41	739	5706	848	2745	2376	768	401	151	87	1213	102	1628970000	510376000	476957000	172029000	127887000	2740570000	175649000	2723832000	192387000	4,183	160	58	42	207	0	61	0	58	94	51	108	181	43	339	38	0	161	163	42	121	15	765	62
North Somerset	202403	37,378.60	26167	5075	335	4403	15904	5399	6962	6902	1367	628	894	234	4510	416	2299160000	1335455000	910581000	772064000	360783000	5311506000	366537000	4756673000	921370000	6,776	270	100	80	327	26	72	20	86	165	66	206	249	77	557	55	10	251	299	67	111	56	1,512	139
North Tyneside	200488	8,239.10	44534	4694	284	3255	16559	6549	10946	6987	1872	1275	1288	509	5363	388	754786000	969596000	880831000	368618000	511217000	3047276000	437772000	2623815000	861233000	6,524	353	100	70	250	10	74	10	113	148	77	160	215	83	856	45	0	174	233	59	74	30	1,073	77
North Warwickshire	61892	28,426.69	9696	2934	139	2795	4266	769	2270	2908	404	233	146	96	565	69	427626000	283564000	220199000	58228000	115444000	991003000	114058000	1008934000	96127000	2,016	86	33	23	72	5	26	0	32	48	28	42	47	27	160	22	0	57	64	18	32	10	441	48
North West Leicestershire	93455	27,932.85	7640	3107	100	3051	5455	1856	3509	3993	502	406	285	120	754	307	1104069000	450416000	287629000	41799000	218834000	1676443000	426304000	2035352000	67395000	2,587	108	42	35	129	5	33	0	31	69	28	79	84	41	256	15	0	76	95	21	73	15	557	41
Northampton	212086	8,076.17	60724	10999	1931	10524	29292	9999	14224	10399	3597	1559	2304	807	2802	1846	1260600000	982930000	1321333000	316746000	411640000	3970169000	323080000	3873664000	419585000	5,161	239	76	72	258	0	67	10	56	102	62	121	176	73	479	47	0	181	201	44	107	27	892	132
Northumberland	315634	501,301.83	60280	8344	245	5302	20798	6411	15788	9821	2076	1698	1133	558	5427	383	2255559000	1118147000	1049848000	247728000	397402000	4424269000	644415000	4377304000	691380000	10,434	551	148	139	432	29	118	29	193	246	126	275	358	114	1,175	83	10	286	433	97	175	45	1,864	177
Norwich	132513	3,902.60	32589	4346	653	3339	20174	9555	9444	7013	3586	1486	3264	453	5125	965	401786000	413231000	1012016000	490417000	377462000	2560251000	134661000	2173891000	521021000	3,210	190	45	28	165	5	37	15	50	78	38	83	117	36	339	30	0	87	115	33	82	15	492	60
Nottingham	305237	7,461.16	84213	15107	3237	12431	43402	19162	20726	20636	8444	2683	4458	1764	6988	3607	751972000	777258000	798697000	439011000	1054224000	3569458000	251704000	3047599000	773563000	6,978	293	111	73	312	31	66	10	140	143	69	175	189	94	774	44	10	206	209	64	182	28	1,214	184
Nuneaton and Bedworth	125251	7,895.14	28089	4782	442	5782	13213	4643	6666	5421	1517	725	883	302	1793	358	677782000	555042000	355440000	64121000	208386000	1666790000	193981000	1736716000	124055000	3,483	175	59	38	141	15	39	5	48	85	47	90	90	49	398	34	5	125	117	33	79	23	693	81
Oadby and Wigston	56239	2,352.33	4631	1559	80	1417	2898	1907	1844	1645	250	212	387	75	458	67	341073000	312915000	125483000	22206000	56251000	814019000	43909000	830987000	26941000	1,668	68	35	21	82	0	22	0	19	37	20	49	64	21	152	15	0	61	79	10	53	0	395	30
Oldham	224633	14,236.49	55309	12867	1700	11002	27842	6740	15432	10891	2312	1882	851	612	8298	1066	467581000	668549000	634706000	68219000	185940000	1903940000	121055000	753779000	1271216000	6,301	314	108	64	261	10	55	25	105	139	66	146	176	94	770	41	5	205	184	41	95	18	1,152	106
Oxford	151900	4,559.58	15834	4810	519	4489	12028	7086	7146	12159	2991	810	8305	474	2670	2839	661643000	1160917000	1317267000	676755000	415904000	4143402000	89084000	3436631000	795855000	2,669	153	41	31	135	15	30	5	44	52	32	70	103	28	242	23	0	83	94	27	49	15	525	72
Pembrokeshire	122149	161,873.87	23174	1486	40	1064	8531	2081	4880	3051	2224	440	172	145	955	76	613969000	188600000	189393000	62088000	158177000	1133188000	79039000	1136857000	75370000	4,191	169	60	52	215	15	55	5	51	88	43	123	155	65	423	47	5	148	155	38	125	27	741	84
Pendle	89476	16,936.37	22004	3769	145	3011	6917	1948	4335	4390	832	321	282	111	688	167	218767000	206183000	388860000	13665000	125708000	905423000	47760000	670642000	282541000	2,607	109	49	32	104	0	28	5	41	68	35	69	85	25	308	15	0	81	85	23	44	15	452	37
Peterborough	182974	34,337.82	44465	7784	1273	8534	22251	8937	12821	11551	3138	1699	3854	703	4362	1422	1209568000	750049000	677227000	196176000	672721000	3004006000	501735000	3143872000	361869000	4,511	228	64	48	204	5	52	15	64	92	50	117	155	59	434	33	0	126	198	45	77	29	813	99
Plymouth	255985	7,983.36	49774	6084	552	5020	30946	8396	13618	9829	4886	1526	795	643	5569	968	729192000	1041709000	1536836000	532088000	451191000	3896559000	394457000	3538360000	752656000	7,197	359	106	88	310	15	94	29	108	146	91	188	244	92	751	58	5	203	258	99	131	35	1,271	125
Poole	147454	6,475.33	24018	4649	127	4332	8992	4830	5952	5271	1024	371	1190	185	1021	365	2716026000	667045000	541914000	1253073000	352698000	5163715000	367041000	4221870000	1308886000	4,616	190	84	68	250	0	63	10	75	110	60	144	200	50	393	31	0	170	180	67	110	26	1,292	106
Portsmouth	204772	4,041.14	53295	6996	723	7583	23149	12011	13703	9391	3571	1699	5065	765	8712	1194	250870000	490481000	1945541000	814285000	488232000	3838615000	150794000	2909256000	1080153000	4,991	225	82	57	215	10	48	20	63	105	67	130	156	66	531	40	0	176	203	49	97	35	1,083	113
Powys	132790	518,037.01	17821	1953	49	1265	7727	1286	3928	3311	2994	541	199	168	1070	88	650594000	190945000	170875000	12716000	188386000	1183472000	30044000	1199297000	14219000	4,656	195	66	54	216	25	52	10	57	109	64	119	174	64	360	30	0	145	165	55	106	15	749	98
Preston	140266	14,229.40	47816	6405	605	5570	16141	6227	10493	8073	1815	790	1824	313	1776	762	512342000	481395000	336018000	81848000	298109000	1545676000	164036000	1403715000	305997000	3,726	143	55	48	162	5	31	15	64	98	31	68	93	39	403	24	0	122	130	21	44	5	600	65
Purbeck	45006	40,441.57	4847	1189	13	927	1947	343	1514	1463	183	83	103	28	211	57	662307000	209671000	221226000	173332000	62988000	1246902000	82622000	1148803000	180721000	1,451	57	25	29	79	0	26	0	16	43	22	45	66	17	123	17	0	52	68	20	35	5	305	44
Reading	155140	4,039.86	18363	4871	758	5331	14994	7334	7631	8908	2715	986	3470	499	1888	2333	688792000	944139000	1384575000	1133552000	1167642000	4840938000	477762000	3988887000	1329813000	3,191	186	46	37	152	5	31	5	51	78	35	82	111	27	284	25	0	114	118	32	64	36	666	47
Redbridge	278927	5,641.14	34040	12818	3708	16710	26059	5032	7889	13316	5806	1462	858	443	4532	2602	517041000	1460129000	2777983000	1455159000	610808000	6594465000	226655000	5290167000	1530953000	5,338	170	82	56	224	10	59	5	79	91	76	134	149	59	435	41	0	227	227	32	102	16	997	127
Redcar and Cleveland	134902	24,489.51	49224	6542	262	4064	10161	6255	10831	6358	1184	592	852	245	1357	261	469598000	522506000	240505000	45938000	131379000	1212820000	197106000	1305864000	104062000	4,506	166	71	61	210	17	53	10	80	105	45	94	141	70	588	46	0	144	150	39	70	25	733	62
Redditch	84173	5,424.98	18039	2317	265	2387	9231	2770	3653	2964	944	436	297	201	1174	306	571174000	321929000	300290000	72561000	176859000	1370663000	72150000	1262224000	180589000	1,948	95	34	33	106	0	21	5	30	47	23	48	64	35	209	6	0	72	69	26	37	10	326	34
Reigate and Banstead	137874	12,913.41	19748	3305	197	2908	10997	2372	5634	4558	1818	1022	501	248	2815	220	2500697000	1443079000	898851000	1054541000	422187000	5736743000	582612000	5205325000	1114030000	4,019	151	47	67	175	5	40	0	43	84	59	101	132	41	353	39	0	120	137	42	73	7	946	45
Rhondda Cynon Taff	234209	42,412.97	32417	6440	195	5424	24003	5135	11886	7622	3006	1327	378	277	6305	290	473359000	375353000	500852000	25836000	125808000	1296265000	204943000	1439189000	62019000	7,708	405	88	90	383	26	71	12	122	170	62	164	164	115	778	88	0	220	233	65	102	21	1,296	104
Ribble Valley	57306	58,316.11	8038	1261	25	1258	2376	486	1599	1667	217	97	81	19	174	52	605392000	262266000	293082000	35729000	89346000	1116117000	169698000	919512000	366303000	1,738	71	32	27	89	0	15	0	33	44	21	48	59	10	152	10	0	52	67	22	32	0	359	29
Richmond upon Thames	186986	5,741.52	18724	8430	832	8640	12126	3315	5477	7467	1835	683	3385	154	2887	962	1636388000	2989583000	4098808000	3349487000	1076613000	12698748000	452131000	9527715000	3623164000	3,516	144	52	47	193	0	31	5	57	70	47	114	139	37	331	37	0	154	145	47	76	20	684	46
Richmondshire	51997	131,867.12	6661	1008	25	631	2239	558	1238	1275	298	174	85	41	223	48	390028000	213111000	192676000	20411000	122408000	875338000	63296000	911824000	26810000	1,311	55	21	27	70	5	23	0	15	31	20	39	57	10	120	5	0	44	50	10	30	5	288	31
Rochdale	211527	15,808.07	49650	12891	1184	10544	27626	5762	14853	10171	2373	2016	847	563	7755	807	619976000	605891000	518155000	52722000	435936000	2006547000	226133000	1020059000	1212621000	6,045	317	81	52	212	17	65	12	91	128	62	135	171	80	732	54	0	177	150	39	97	26	1,072	91
Rochford	83290	16,949.84	7626	2026	106	1759	4171	1314	2486	1714	421	251	178	119	656	144	966323000	854061000	213545000	127257000	69972000	2075796000	155362000	2098598000	132560000	2,313	64	41	32	130	5	37	0	28	52	38	70	112	33	221	27	0	98	100	26	50	5	491	39
Rossendale	67965	13,804.82	14114	2799	90	1980	4923	1039	3130	2511	395	200	136	52	378	76	313127000	177935000	265622000	26149000	114296000	827293000	69836000	523688000	373441000	2,045	88	30	15	81	0	22	0	26	40	30	40	61	29	204	15	0	58	50	17	30	0	294	28
Rother	90574	50,943.05	9886	2469	114	1401	5699	1337	3237	2615	659	393	178	155	1211	132	1715932000	512414000	392444000	425087000	150762000	3075404000	121235000	2765120000	431519000	4,276	116	65	37	216	10	49	0	51	92	45	121	157	37	334	39	0	153	158	47	59	22	626	40
Rotherham	257070	28,653.77	73009	12261	824	10459	21836	8564	15747	13049	2587	1611	700	619	4485	675	1059069000	984686000	377031000	76481000	330859000	2479804000	348322000	2386828000	441298000	7,984	283	94	88	360	29	95	16	103	182	94	203	247	123	941	86	0	239	293	58	128	34	1,367	114
Rugby	100029	35,111.41	15952	3810	260	3591	8057	2762	4036	3711	935	517	795	209	1091	252	929015000	525350000	453543000	96814000	173319000	1892699000	285342000	2056066000	121975000	2,645	139	35	43	135	16	35	5	44	62	26	83	95	28	249	28	5	99	113	25	54	10	567	64
Runnymede	80450	7,804.32	11991	2707	108	1848	6234	1305	3129	3502	1249	431	475	152	1817	123	1411338000	801762000	529417000	469314000	348989000	3394919000	165901000	3075896000	484924000	2,122	71	39	38	101	0	30	5	23	51	27	67	78	29	198	24	0	73	89	29	32	15	354	33
Rushcliffe	111121	40,923.64	7261	2805	135	2259	4207	1539	2258	2896	551	221	611	123	578	134	1663691000	695524000	317683000	157828000	146673000	2684758000	296641000	2787491000	193908000	2,923	114	39	40	170	10	40	0	56	72	50	87	137	35	229	27	0	118	131	49	85	10	665	59
Rushmoor	93809	3,904.46	17030	2108	157	2115	7281	3178	4651	2631	1292	493	740	241	2749	305	483001000	665193000	636362000	445510000	487251000	2538190000	179127000	1985323000	731994000	1,940	96	34	24	104	0	28	0	35	35	15	37	52	31	188	25	0	65	78	21	30	11	496	41
Rutland	37340	38,151.51	1353	943	15	739	1332	199	813	892	101	154	65	17	127	28	676706000	177518000	188988000	28595000	57270000	978753000	150324000	1094875000	34202000	1,042	46	20	10	56	0	0	0	20	25	10	32	51	10	75	0	0	43	41	20	32	0	228	15
Ryedale	51751	150,659.41	5857	981	9	551	2254	382	1194	1276	333	163	112	54	246	61	562347000	231849000	233569000	39576000	166574000	1105014000	128901000	1189060000	44855000	1,797	65	17	22	94	5	21	0	25	51	27	51	69	21	144	20	0	55	82	16	38	0	264	23
Salford	233228	9,719.02	43749	11082	1577	10701	23136	5262	16984	9164	3484	1985	2464	787	7894	1045	590220000	1004945000	806713000	1078683000	585312000	3293851000	772022000	1521669000	2544204000	6,541	301	92	60	296	25	74	13	102	146	73	157	156	87	791	57	5	164	199	42	85	30	1,264	79
Sandwell	307135	8,556.73	31898	13373	3353	16868	24960	8709	13926	11586	3275	1550	1221	659	4032	1018	454586000	945451000	762295000	171149000	427547000	2501621000	259407000	2465171000	295857000	8,669	416	126	71	376	27	101	17	151	193	93	215	240	125	906	101	10	290	271	66	206	36	1,521	209
Scarborough	108772	81,654.13	33537	3286	186	1692	10866	4226	6158	4607	2057	611	568	260	1790	398	614362000	532068000	440702000	276862000	177789000	1898445000	143338000	1819124000	222659000	4,318	148	60	40	213	15	51	5	59	99	36	102	136	59	416	29	0	100	152	39	100	0	629	35
Sedgemoor	114620	56,436.28	17633	2941	157	1935	10524	3007	4547	4027	943	347	624	127	2964	177	1073673000	589726000	495500000	110097000	213014000	2265777000	216233000	2360107000	121903000	3,563	140	63	58	190	10	51	15	46	87	38	114	138	38	312	34	5	115	136	40	74	46	609	86
Sefton	273670	15,313.61	44961	10530	822	6838	19194	7949	13053	8037	6327	1408	2153	482	3330	758	1065159000	1540097000	429991000	394862000	285641000	3548415000	167335000	2566327000	1149423000	9,083	437	161	114	438	30	119	28	169	200	121	202	328	151	1,097	90	5	317	322	102	223	26	2,047	165
Selby	83417	59,931.19	14595	2419	55	1323	4558	1333	2798	2362	930	325	346	100	525	126	917165000	395630000	275113000	34575000	121258000	1509513000	234228000	1671912000	71829000	2,265	79	37	35	106	10	27	0	22	43	16	50	68	32	215	33	0	60	70	26	43	10	484	44
Sevenoaks	114946	36,919.86	9828	5189	194	4176	7815	2176	5141	3973	702	495	208	93	1041	161	2039497000	907498000	875840000	391819000	350167000	4264460000	300361000	4097014000	467807000	3,002	127	45	42	132	5	47	0	53	80	43	91	124	35	271	27	0	118	149	42	92	5	615	48
Sheffield	552197	36,794.79	186071	27063	3304	25428	41958	21837	33530	27736	5448	2882	3021	1821	8732	5203	1705467000	2160305000	1742703000	745962000	1791173000	7731688000	413922000	4225092000	3920518000	14,219	609	221	152	700	45	170	38	219	298	164	374	463	246	1,614	135	10	443	518	110	209	89	3,039	219
Shropshire	305854	319,730.32	46771	7930	368	5110	21514	5717	9495	9176	2149	1269	1207	414	2236	521	3085417000	1321794000	918897000	291338000	628988000	5544033000	702401000	5867023000	379411000	9,821	375	177	119	512	33	119	15	148	238	122	279	357	129	777	80	10	349	386	91	211	32	2,133	196
Slough	139593	3,253.61	16986	5428	839	7180	14269	5145	7320	7086	2042	884	1583	483	1824	1134	312004000	597640000	818282000	741248000	540135000	2618362000	390947000	2215130000	794179000	2,446	114	38	26	88	10	31	5	47	55	30	52	74	31	252	26	0	87	89	25	40	17	336	62
Solihull	206551	17,828.78	20407	8855	1377	11541	12052	6364	7716	8563	1538	868	1161	413	2137	652	2199507000	1444764000	663290000	573855000	913583000	5393117000	401882000	4711594000	1083405000	5,702	271	94	88	284	20	84	10	121	159	81	158	200	95	537	49	10	200	224	64	107	16	1,209	110
South Bucks	66698	14,127.52	4146	2798	139	2963	3288	1217	2508	4280	505	284	256	63	406	260	2170094000	548620000	394646000	484966000	321351000	3584847000	334830000	3359322000	560355000	1,945	77	40	15	110	0	29	0	27	36	15	54	64	25	173	0	0	94	75	20	39	10	385	35
South Cambridgeshire	148816	90,162.77	11347	5293	107	3548	6024	897	3551	4169	762	394	1064	104	1186	136	2413804000	1020953000	815066000	188846000	311717000	4266862000	483524000	4501302000	249084000	3,338	111	58	57	204	5	41	0	61	75	48	116	164	37	272	29	0	127	185	54	83	16	677	59
South Derbyshire	94628	33,812.06	13418	2433	131	2172	4413	1194	2901	2537	715	340	145	104	286	88	1064162000	453468000	315571000	55570000	195564000	1686654000	397681000	1975759000	108576000	2,491	121	42	40	120	0	40	10	37	69	24	74	86	39	232	15	0	84	103	29	59	6	480	47
South Gloucestershire	262202	49,694.56	28790	7246	371	5366	15504	7343	8766	7715	1424	754	1071	142	4417	309	2067010000	1697516000	1693912000	547581000	871614000	6043541000	834092000	6075555000	802078000	6,418	267	105	125	333	29	73	10	95	164	81	177	233	78	582	54	0	206	290	81	102	41	1,173	124
South Hams	83078	88,649.78	7346	1185	18	897	3360	845	2097	2211	489	214	91	60	681	73	1446150000	492426000	654532000	291883000	227989000	2915476000	197504000	2778480000	334500000	2,722	103	49	38	137	5	31	0	39	57	40	85	120	33	202	25	0	93	120	53	63	10	501	33
South Holland	88219	74,238.31	10537	2529	67	1546	4388	1696	2955	2578	817	366	424	139	547	91	978017000	298944000	160784000	21311000	93744000	1473100000	79700000	1529587000	23213000	3,261	120	49	32	146	15	34	5	37	81	44	86	138	37	273	36	0	104	111	42	56	15	511	57
South Kesteven	133848	94,259.45	16180	3580	126	2689	6204	3518	4147	4194	1414	645	694	221	1270	221	1627117000	615546000	524534000	105267000	334631000	2933959000	273136000	2947886000	259209000	4,025	151	63	42	197	15	58	5	60	107	52	108	169	42	358	38	5	139	186	39	108	15	763	81
South Lakeland	103642	153,362.00	11668	1742	52	914	5593	1495	3567	2707	724	323	275	106	811	109	1029348000	543218000	583482000	255285000	276891000	2578612000	109612000	2351052000	337172000	3,506	165	66	35	157	10	44	5	38	91	39	89	126	35	286	23	0	116	151	47	60	6	796	52
South Norfolk	124029	90,770.68	10180	2485	69	1489	6795	1255	3604	3209	794	463	292	124	1432	152	2004430000	702018000	452346000	105682000	155009000	2848590000	570895000	3303106000	116379000	3,706	168	70	55	196	5	53	5	55	93	53	104	182	38	304	31	0	172	162	41	96	5	757	62
South Northamptonshire	85137	63,401.85	9101	2509	82	2275	3632	819	1960	2107	298	226	86	45	224	88	1558932000	592052000	382655000	92475000	268108000	2462631000	431591000	2744488000	149734000	2,097	81	32	27	145	0	34	0	27	53	24	77	106	30	171	21	0	78	85	11	51	5	399	36
South Oxfordshire	134234	67,853.37	6852	3025	94	2669	5082	2133	3827	4481	1037	404	540	123	727	393	2510270000	1228022000	1017580000	369868000	501876000	5159532000	468084000	5213234000	414382000	3,445	143	48	50	198	10	41	5	38	46	55	109	132	29	276	31	5	115	147	40	81	25	744	62
South Ribble	108994	11,295.57	18614	2975	131	2499	6515	1926	4236	3258	590	369	725	88	534	105	645275000	623234000	220569000	33536000	173029000	1566719000	128924000	1370447000	325196000	3,020	103	53	27	155	0	39	0	46	76	33	82	80	42	321	27	5	79	134	31	51	5	478	50
South Somerset	161214	95,904.23	16262	3712	185	2466	11455	4116	6122	4500	924	458	331	141	3037	154	1704537000	792503000	826719000	150756000	280102000	3473042000	281575000	3550875000	203742000	5,137	217	73	65	271	11	56	5	81	123	54	132	219	51	408	47	0	187	208	46	157	42	1,085	119
South Staffordshire	108105	40,731.52	9574	2573	164	2294	6059	737	2837	2950	1022	710	144	111	480	150	936820000	465630000	210913000	51605000	150704000	1693255000	122417000	1730783000	84889000	3,210	151	54	33	173	0	39	5	52	90	55	91	149	61	307	28	0	139	131	37	94	25	752	54
South Tyneside	147940	6,441.31	32472	3652	253	2594	14453	4799	10010	5806	2005	1306	854	448	4362	283	326447000	500383000	356878000	113769000	112008000	1165165000	244320000	1176358000	233127000	4,899	231	81	63	179	10	57	16	70	106	45	112	167	74	687	25	0	154	166	26	56	21	1,037	78
Southampton	236006	4,988.93	69273	12662	1385	10607	26016	12070	16656	11417	4074	1891	4519	951	10026	1916	774273000	1010931000	920467000	1147933000	889716000	4397707000	345613000	3106605000	1636715000	5,367	280	102	77	255	25	69	10	80	98	70	159	155	54	612	33	5	168	213	44	116	28	1,042	89
Southend-on-Sea	173509	4,175.60	35947	7066	1054	7533	20677	5921	9160	7709	2362	1082	1953	579	4196	1095	1067237000	1335590000	898739000	1087990000	361046000	4572628000	177974000	3552931000	1197671000	5,586	195	91	53	259	5	72	0	63	102	66	131	179	52	522	49	5	205	193	46	103	11	1,364	89
Southwark	288219	2,885.41	45668	15465	7804	15384	36800	6798	12165	25903	10356	1610	5996	1016	7458	8585	296310000	726598000	2509936000	7907208000	3152517000	12028876000	2563693000	5091045000	9501524000	3,945	224	49	40	206	20	47	20	94	75	37	121	108	50	484	54	0	140	159	31	64	40	518	115
Spelthorne	95596	4,488.44	15886	3001	139	2674	7649	2197	4145	3658	1292	651	560	151	2273	206	780018000	987062000	650110000	618213000	424859000	3239210000	221052000	2734300000	725962000	2,529	100	51	33	137	0	26	10	28	61	32	71	88	5	243	28	0	91	120	30	48	20	574	32
St Albans	175059	16,117.63	34357	7277	417	5246	15389	5859	11558	5791	3389	887	835	394	2839	489	544112000	642751000	365034000	43281000	240933000	1572709000	263402000	1010160000	825951000	3,255	123	47	40	169	5	38	0	45	71	44	95	131	27	274	40	0	112	130	44	78	20	594	54
St Edmundsbury	140683	65,696.41	14773	3686	279	3989	8067	3223	4419	5520	1533	1056	650	709	1877	651	2519370000	1703439000	1442415000	1035617000	408343000	6753921000	355263000	6026983000	1082201000	2,965	142	48	35	144	5	41	0	44	80	46	79	105	10	275	33	5	113	122	38	74	10	675	67
St. Helens	111032	13,638.25	12657	2825	162	2137	9621	3000	5284	3471	1409	793	450	231	2264	306	1198756000	499738000	678706000	145593000	217685000	2553004000	187474000	2532405000	208073000	5,660	187	88	71	248	10	56	15	73	135	67	118	163	90	633	50	5	154	171	48	96	25	1,126	65
Stafford	130823	59,817.26	16263	2518	212	1960	9780	2478	4133	3871	1289	639	765	174	1167	168	1277561000	585520000	394131000	97701000	199146000	2183407000	370652000	2417462000	136597000	3,754	171	65	49	187	10	36	0	70	114	51	99	150	65	351	33	0	136	121	45	72	23	702	64
Staffordshire Moorlands	97059	57,584.71	9859	1406	84	1226	7494	771	3253	2356	617	445	110	112	605	111	684328000	395990000	210045000	29447000	100902000	1362808000	57904000	1365271000	55441000	3,181	138	57	36	164	12	43	5	57	85	51	87	116	54	298	37	0	96	114	21	69	15	666	45
Stevenage	83999	2,596.40	13740	2114	294	2051	9277	5059	4736	3534	1814	685	826	884	2248	583	325718000	268488000	766458000	292581000	238156000	1694090000	197311000	1571933000	319468000	2,188	81	33	34	104	0	34	0	24	49	23	59	73	29	227	25	0	97	90	24	40	5	473	44
Stockport	283053	12,606.18	53261	15372	1436	12586	22107	8118	14603	9291	1825	1534	1524	399	5855	914	1888778000	2148376000	1060040000	356710000	568390000	5747079000	275215000	4104960000	1917334000	7,902	477	138	106	385	30	96	15	143	203	96	220	267	95	872	61	0	260	305	83	105	26	1,649	90
Stockton-on-Tees	191244	20,393.06	63221	6810	511	4345	16414	9101	11673	9025	2191	1030	1542	348	2331	488	1084900000	754015000	365838000	64672000	254094000	2122624000	400895000	2405310000	118209000	5,402	242	87	64	207	11	68	22	100	122	53	130	137	84	632	50	10	152	195	54	83	21	1,019	103
Stoke-on-Trent	248675	9,345.02	64504	7391	1351	6950	40472	8991	18437	12072	3360	2242	1294	862	4808	742	591236000	809965000	584605000	52581000	955418000	2813526000	180279000	2868161000	125644000	7,138	413	124	88	318	30	100	20	131	176	92	215	199	137	919	71	5	218	237	56	115	29	1,364	89
Stratford-on-Avon	120502	97,786.63	12982	3575	158	3395	6688	2222	3235	5292	1035	409	520	153	765	326	2157518000	875887000	712208000	252692000	513124000	3914453000	596976000	4113655000	397774000	3,764	171	75	51	209	15	62	0	60	80	48	110	166	41	293	38	0	145	190	40	81	20	828	61
Stroud	112906	46,065.47	16828	3318	126	2115	4627	1828	3554	2992	744	478	307	80	398	101	1399134000	669497000	565080000	152703000	317355000	2917799000	185970000	2903952000	199817000	3,681	180	62	40	169	5	46	5	42	74	50	106	140	40	268	25	0	121	151	45	45	15	843	59
Suffolk Coastal	124308	89,156.43	11156	2796	82	2033	6760	1607	3898	3727	828	642	564	122	1305	204	2000787000	708172000	608036000	228105000	170590000	3380550000	335140000	3460487000	255203000	4,249	139	78	54	255	5	35	8	46	105	60	114	184	33	295	32	0	144	157	61	124	29	829	88
Sunderland	274991	13,746.17	62488	8607	491	6886	26070	10891	18923	14077	3788	2472	1601	885	8604	751	666201000	804339000	600432000	115450000	363024000	2194682000	354764000	2024545000	524901000	8,744	418	133	115	401	22	133	31	135	175	90	198	268	124	1,193	72	0	241	305	68	114	42	1,567	118
Surrey Heath	86171	9,509.28	10767	1805	69	1133	5359	1622	2752	2659	784	481	255	70	1344	93	1705814000	605171000	375499000	372573000	421448000	3327404000	153101000	3070235000	410270000	2,052	81	35	28	109	5	24	0	34	34	29	65	91	34	185	25	0	85	100	26	42	16	608	31
Sutton	190189	4,385.02	16806	6502	1048	7377	15543	3945	6254	6374	1961	640	635	222	2858	745	958378000	1498360000	1548839000	1697654000	482914000	5866052000	320093000	4374969000	1811176000	4,351	136	60	64	221	18	34	5	67	90	54	112	148	67	440	38	0	162	180	47	89	27	850	60
Swale	135870	37,338.55	19560	6169	365	4996	16418	5160	8501	5943	866	1133	670	210	2009	203	929090000	749478000	892108000	175183000	187911000	2648086000	285684000	2740045000	193725000	3,728	134	72	47	216	5	57	10	55	76	51	107	122	52	431	40	0	132	173	43	84	14	688	69
Swansea	238831	37,974.42	33794	7439	367	8407	23403	7988	12778	9935	4122	1531	1271	414	6079	1113	653915000	504945000	413955000	166447000	377575000	1959685000	157152000	1620102000	496735000	7,875	419	93	87	345	16	70	22	111	177	88	144	239	95	725	61	0	200	226	94	137	31	1,344	130
Swindon	208533	23,010.36	41060	8091	621	6532	22799	8810	11161	8440	2309	1105	2140	505	3927	863	1449237000	1095995000	1449825000	450686000	587431000	4335920000	697254000	4337729000	695445000	5,021	196	86	71	237	7	73	10	88	138	70	138	162	72	501	42	0	186	193	44	103	33	900	86
Tameside	219197	10,317.14	54326	12036	1176	9496	25130	6092	13836	9227	2376	1716	1115	602	7171	785	498190000	775170000	727017000	77787000	165328000	2060508000	182984000	1400746000	842746000	6,486	374	101	55	244	21	62	24	96	160	70	148	180	102	857	53	0	199	194	40	72	21	1,411	80
Tamworth	76867	3,084.62	10841	1766	210	1793	7768	2259	3652	2638	985	448	424	160	837	150	377193000	306019000	202318000	48219000	112567000	974293000	72023000	905064000	141252000	1,817	82	30	16	81	0	6	5	36	49	23	46	47	32	238	10	0	61	74	22	43	15	293	39
Tandridge	82982	24,818.98	10719	3243	107	2712	4850	876	4640	3620	725	497	115	101	1271	79	1765474000	759159000	459222000	525812000	215612000	3451132000	274147000	3186047000	539232000	2,378	92	28	27	112	5	30	5	29	42	28	71	82	26	192	29	5	87	94	32	51	10	584	32
Taunton Deane	110169	46,236.29	17464	2615	178	1915	9772	4422	4261	3504	842	342	916	109	3088	204	1173159000	561495000	646706000	214321000	329585000	2421513000	503753000	2679880000	245386000	3,747	162	52	46	194	5	49	0	44	92	39	88	133	32	261	29	0	123	158	38	101	28	892	100
Teignbridge	124163	67,387.00	13376	1922	60	1690	7617	1963	3677	3307	854	461	222	135	1240	170	1638895000	590277000	725814000	242135000	202696000	3015873000	383944000	3149917000	249900000	4,507	185	71	50	206	15	50	5	69	116	45	115	184	55	378	35	0	140	168	54	66	28	925	68
Telford and Wrekin	165917	29,031.32	40503	6549	544	4157	21051	6350	8751	6987	1886	1072	672	414	2347	353	1149052000	645979000	473743000	79342000	192245000	2021415000	518946000	2412135000	128226000	4,205	148	77	61	203	0	60	0	56	120	51	120	132	80	459	32	0	153	149	38	73	21	769	104
Tendring	138049	33,764.12	22780	6182	499	3879	16565	5027	7085	5457	1365	883	764	432	2747	453	1718416000	808628000	376725000	260359000	255543000	3223835000	195836000	3098051000	321620000	6,308	195	103	43	307	18	66	5	72	137	80	152	224	59	657	48	5	191	265	65	184	15	1,136	147
Test Valley	116560	62,757.99	15101	3629	135	2099	6202	2838	3922	3241	1137	598	455	204	2156	230	1840032000	661463000	685545000	275776000	395548000	3316451000	541913000	3457368000	400996000	2,976	141	53	64	162	0	48	5	40	76	58	100	139	33	246	27	0	131	135	42	72	24	754	53
Tewkesbury	81898	41,441.83	11947	2614	71	1984	2831	1067	2378	2329	523	315	334	50	305	86	1085758000	599707000	424729000	84741000	296643000	2084781000	406797000	2313527000	178051000	2,539	114	41	30	117	0	32	0	30	58	21	84	101	22	232	20	0	90	95	27	28	5	419	31
Thanet	134186	10,333.53	27073	6028	796	4741	22823	5238	10316	7442	1746	1029	1140	341	2497	446	921392000	820974000	801147000	500988000	192051000	3106927000	129625000	2725666000	510886000	5,016	209	83	43	255	11	60	6	65	135	63	171	178	62	560	54	0	179	185	64	86	26	822	94
Three Rivers	87467	8,881.34	8823	2127	98	2091	3956	892	2635	2365	1001	392	247	432	790	131	1469719000	941418000	572589000	435775000	262650000	3446458000	235693000	3210080000	472071000	2,291	77	31	34	127	0	20	0	30	50	33	76	92	31	216	25	5	86	111	29	58	10	436	34
Thurrock	157566	16,337.60	26947	7093	699	9220	15408	6684	7945	6808	1716	1032	1101	391	3016	667	601804000	1007008000	1163874000	528347000	274473000	3136968000	438538000	2909444000	666062000	3,586	114	60	46	156	0	38	15	47	90	45	99	124	45	407	33	0	139	139	32	44	38	666	58
Tonbridge and Malling	120668	24,013.56	11739	3307	158	2808	9588	2572	5255	4260	1180	572	353	142	1318	225	1638586000	1113628000	909449000	401184000	276558000	3763708000	575697000	3895609000	443796000	2,882	115	51	44	159	10	39	0	45	77	42	89	115	26	260	34	0	108	117	32	61	5	514	50
Torbay	130772	6,287.40	24816	3497	264	2738	16236	3993	6847	5413	2075	704	312	328	2752	532	1076358000	617351000	717007000	549164000	199245000	2945259000	213866000	2595445000	563680000	5,364	216	73	67	239	10	59	0	70	107	48	134	182	52	461	34	0	142	179	62	100	23	1,150	93
Torfaen	90814	12,564.08	19906	3536	95	2636	7609	3078	5529	3861	1217	681	254	112	1728	150	221035000	134264000	172883000	12749000	43720000	519127000	65524000	538557000	46094000	3,017	96	44	27	117	15	35	15	52	64	33	79	85	50	288	36	0	93	95	25	42	21	454	58
Torridge	63897	98,385.32	5854	814	21	381	4028	815	1997	1266	391	206	56	61	715	57	843489000	225684000	390309000	78953000	121004000	1514106000	145333000	1577276000	82163000	2,362	103	40	40	124	5	27	5	43	42	25	65	84	25	203	15	0	85	102	35	54	20	401	36
Tower Hamlets	254162	1,976.90	75338	13084	6150	14622	36381	5426	11111	19642	9170	1587	6213	801	8414	7026	25773000	37483000	1044934000	9426432000	2706380000	10043100000	3197902000	2539208000	10701794000	3,127	187	49	26	134	20	21	20	68	68	35	58	62	58	390	29	0	78	124	25	25	20	408	95
Trafford	226234	10,603.73	30488	9154	1140	5959	15952	7157	8786	7679	1942	1088	1986	284	5092	1090	1550500000	2107277000	1090971000	937326000	562561000	6055332000	193303000	4090043000	2158592000	5,906	325	90	79	272	21	56	5	103	125	54	137	181	76	644	46	0	191	204	76	100	31	1,118	75
Tunbridge Wells	115061	33,132.82	10927	2754	164	1740	8964	2574	4105	3837	1010	461	251	96	1111	214	1581901000	998189000	775030000	689208000	338228000	4170962000	211594000	3634822000	747734000	2,968	128	52	47	131	5	33	5	43	63	37	77	113	26	232	29	0	113	114	35	86	20	590	48
Uttlesford	79395	64,118.28	7996	2712	47	2146	3653	1461	2310	3874	578	352	123	2034	853	445	1820403000	649639000	560564000	169077000	341079000	3001060000	539702000	3312169000	228593000	1,999	80	43	29	107	0	29	0	34	54	47	73	79	20	160	27	0	83	83	23	43	5	411	36
Vale of Glamorgan	126103	33,095.28	13531	3044	132	2846	10370	3111	5780	4351	1272	689	441	166	2403	232	756292000	415194000	465550000	133773000	138218000	1576208000	332819000	1728076000	180951000	3,782	153	62	56	212	10	51	10	79	88	38	102	116	58	327	28	0	109	153	45	70	5	706	53
Vale of White Horse	120997	57,761.77	7101	1953	61	1598	4659	1967	3503	2982	1094	297	726	123	805	347	2080645000	949327000	693485000	374330000	360335000	3589021000	869101000	4000662000	457460000	3,006	131	50	47	154	5	40	0	51	70	56	83	133	31	240	44	0	101	147	35	71	10	604	43
Wakefield	325212	33,861.24	60970	13850	678	13194	34796	12339	18846	16732	3249	2802	1769	588	8141	1433	1622183000	1345473000	835439000	120628000	493596000	3567201000	850118000	4053986000	363333000	9,645	369	154	102	436	38	122	29	139	225	83	215	306	152	1,195	93	10	277	331	71	195	28	1,831	167
Walsall	268800	10,395.49	30491	12845	1869	12864	21355	9662	13060	9404	2282	1302	1138	449	3466	872	869879000	915923000	582605000	171316000	270865000	2579937000	230651000	2490964000	319624000	7,890	395	147	91	353	16	95	24	109	208	97	172	257	154	831	76	15	278	278	61	146	27	1,254	228
Waltham Forest	258369	3,881.40	36926	11635	3749	15030	29303	5088	9046	14886	5764	1453	1631	692	5427	2991	129163000	751410000	3302438000	2030385000	495204000	6438810000	269790000	4487879000	2220721000	4,236	163	56	42	209	0	36	5	57	79	44	121	122	50	410	58	0	164	184	41	67	22	786	104
Wandsworth	306947	3,426.29	34485	12811	3332	18339	27222	6736	9016	17735	3840	1424	4888	492	5620	3636	724929000	1332144000	6770664000	12111053000	1697200000	18862292000	3773698000	9902060000	12733930000	4,498	198	64	66	213	10	39	0	77	62	58	135	132	78	425	62	0	181	199	47	72	33	685	100
Warrington	201918	18,065.39	39262	5514	235	4706	14566	6047	7944	5867	2182	1278	1764	269	5468	815	1346296000	1054851000	639323000	169991000	498688000	3420542000	288607000	2301145000	1408004000	5,580	254	95	66	245	18	66	15	60	110	64	127	185	68	611	56	0	205	201	51	122	20	1,230	83
Warwick	135757	28,288.30	21041	4103	310	4294	9988	3981	5168	5156	1334	543	1055	236	1340	518	1496408000	963151000	974107000	612631000	394732000	3913129000	527900000	3707082000	733947000	3,493	154	41	42	150	0	47	5	40	73	41	86	118	36	291	42	0	124	161	34	79	6	597	66
Watford	90179	2,142.48	16112	2536	459	3364	9209	4329	4445	4614	2706	641	1120	803	2416	1096	456088000	599992000	773616000	751584000	548261000	2962447000	167094000	2317328000	812213000	2,162	95	31	29	102	0	16	0	23	32	21	50	79	18	190	20	0	63	77	23	46	20	441	50
Waveney	115253	36,968.26	16816	3024	171	1908	11276	3005	6689	4003	1374	758	1301	240	2504	266	973895000	455464000	512191000	61803000	90352000	2023852000	69853000	2025005000	68700000	4,267	187	60	57	186	15	34	5	52	106	63	155	164	66	404	31	0	148	175	42	90	25	816	101
Waverley	121532	34,516.93	13598	2891	68	1562	5599	1293	3520	3721	617	406	283	92	1598	119	2961733000	1124873000	712793000	608636000	407546000	5471279000	344302000	5133322000	682259000	3,342	121	45	40	182	5	38	5	47	72	42	103	128	27	217	26	0	129	170	40	76	23	918	41
Wealden	148911	83,316.94	11496	3214	87	2411	6931	1149	3831	3748	689	527	145	129	1465	174	2724561000	1165653000	600463000	336463000	314874000	4815866000	326148000	4784921000	357093000	5,095	191	71	80	272	10	64	0	73	120	57	151	215	53	400	40	5	218	224	61	84	15	903	67
Wellingborough	75359	16,303.94	18058	4240	520	3177	7055	3439	4496	2886	1018	438	460	235	517	246	511060000	355271000	309530000	45499000	132965000	1243144000	111181000	1269035000	85290000	2,086	66	35	22	83	5	31	5	25	55	28	65	66	20	230	23	0	73	89	22	39	16	368	33
Welwyn Hatfield	110479	12,955.42	18175	3348	348	3164	9179	3722	4791	4341	1948	776	927	832	2082	656	1246212000	657850000	926703000	465702000	404138000	3418387000	282218000	3023394000	677211000	2,719	134	40	49	137	5	29	10	40	68	33	68	98	31	232	30	0	91	122	28	74	11	601	39
West Berkshire	153687	70,416.82	10191	3937	163	3695	8216	3905	6065	5209	2401	668	702	238	1163	499	2156023000	1101124000	832405000	548209000	655803000	4949295000	344269000	4641556000	652008000	3,490	145	49	55	192	5	32	0	49	93	48	104	126	39	329	40	5	116	165	42	52	12	698	41
West Devon	53516	115,963.56	4411	660	18	513	2697	590	1312	1111	341	220	39	31	457	35	664231000	218890000	253260000	60536000	82041000	1224737000	54221000	1211744000	67214000	1,801	90	37	22	75	5	25	0	30	43	15	47	77	26	158	7	0	60	88	36	31	16	345	30
West Dorset	99362	108,147.42	11134	2357	51	1611	4728	1961	3297	3022	570	145	262	75	486	123	1405330000	527854000	693156000	377325000	311362000	3053169000	261858000	2909102000	405925000	4,027	138	51	47	193	5	52	0	48	93	47	97	160	37	263	40	0	131	167	60	91	18	786	68
West Lancashire	110646	34,678.96	20265	3517	187	2272	6350	1801	4812	2975	812	334	399	127	490	181	737202000	477801000	183919000	56472000	119420000	1466120000	108694000	1296147000	278667000	3,335	117	50	30	166	5	45	0	53	86	39	79	110	59	384	23	0	111	115	36	79	20	777	47
West Lindsey	89230	115,571.73	11242	4037	110	1964	3506	1852	3357	3253	550	325	299	144	444	104	950945000	269539000	200008000	17898000	97966000	1423433000	112923000	1463072000	73284000	2,761	81	35	44	113	10	38	0	48	68	43	78	107	44	242	29	0	96	114	29	65	10	580	74
West Oxfordshire	104778	71,439.93	5490	1623	53	1299	4095	1365	2674	2813	709	256	323	80	587	319	1361234000	697709000	779300000	296393000	310972000	3171286000	274322000	3108417000	337191000	2,906	121	54	44	155	22	31	0	39	64	34	83	116	23	219	37	0	106	129	35	57	25	776	54
West Somerset	34690	72,534.51	3386	566	17	359	1976	350	1104	1017	191	90	79	17	587	44	416994000	187805000	144367000	64459000	178783000	950060000	42348000	926524000	65884000	1,452	58	26	21	73	0	16	0	21	17	15	34	63	5	143	10	0	55	69	23	36	0	227	32
Westminster	219361	2,147.78	76674	17130	9779	18551	40920	20499	10384	72986	12292	2222	5959	1350	10706	31977	337279000	511351000	5134128000	21257662000	17320717000	40108108000	4453029000	15476781000	29084356000	3,316	175	54	36	158	10	21	5	65	46	39	93	93	56	364	34	0	126	157	30	55	6	475	65
Weymouth and Portland	65113	4,175.88	16830	1609	115	1109	6873	1969	3817	2698	887	305	405	156	733	235	486732000	245565000	447103000	234916000	141463000	1479884000	75895000	1276561000	279218000	2,200	111	31	32	97	0	25	5	35	64	40	57	65	32	201	15	0	72	90	40	38	10	421	38
Wigan	317572	18,819.15	63022	14441	1064	11763	28312	7915	18774	11837	2300	2200	1577	620	7478	1038	1075733000	1146683000	718795000	76898000	474390000	3198950000	293549000	1638567000	1853932000	9,660	379	143	109	402	17	98	22	144	220	89	184	258	114	1,136	74	8	235	287	53	131	23	1,557	116
Wiltshire	469490	325,534.12	56026	11465	320	8554	31662	8966	17674	14324	3653	1697	1774	500	4609	866	5876953000	2573002000	2552462000	829783000	1018716000	11475080000	1375836000	11783539000	1067377000	13,518	498	199	164	706	33	148	35	153	309	173	379	505	149	1,086	117	16	489	532	143	239	69	2,650	249
Winchester	116612	66,097.46	14376	2777	119	1828	6086	2565	3873	3979	2020	567	368	173	2254	389	2065372000	807269000	1008481000	459378000	566913000	4508799000	398614000	4412548000	494865000	3,092	158	48	49	157	5	25	5	36	56	50	97	131	35	226	26	0	123	131	35	78	5	737	52
Windsor and Maidenhead	144407	19,650.96	9752	4985	280	4489	8292	2959	5003	6296	1675	589	1215	513	1299	947	2750803000	1175168000	1268927000	1243677000	911502000	6604334000	745743000	6024941000	1325136000	3,557	134	55	50	176	5	35	10	44	68	39	99	128	34	306	28	5	152	138	45	62	20	839	57
Wirral	319680	15,704.94	56115	10400	679	9274	24929	10471	17652	8140	4565	1595	1531	516	4619	699	1385435000	1714571000	713052000	353155000	251763000	4291931000	126045000	3897596000	520380000	10,499	546	159	121	483	22	130	26	146	286	119	296	351	145	1,123	83	15	342	384	89	260	49	2,187	187
Woking	99210	6,359.57	14797	2488	136	1534	7490	2198	3651	3144	1039	521	835	148	2118	166	1774408000	756105000	726772000	729347000	545175000	4238894000	292913000	3574848000	956959000	2,248	90	43	39	96	0	31	0	37	45	28	88	86	35	170	31	0	89	98	27	34	22	467	22
Wokingham	154284	17,897.92	7017	3076	120	2472	5142	2253	3716	4177	963	422	714	118	623	344	3089326000	1401321000	955939000	508842000	484118000	5514802000	924744000	5878448000	561098000	3,325	138	53	53	197	5	39	0	43	82	46	113	147	41	253	40	5	134	156	36	64	23	708	41
Wolverhampton	249507	6,943.95	26682	11141	2085	9510	24498	10246	11653	8508	3124	1458	1648	700	3782	1019	709299000	846196000	409468000	135469000	270838000	2103506000	267764000	2182998000	188272000	7,471	367	113	60	365	5	88	22	119	179	79	166	248	116	700	67	5	235	268	52	195	50	1,516	202
Worcester	98840	3,327.91	29452	3140	323	2301	12613	5312	5774	4226	1652	694	1110	319	2607	513	561170000	505469000	442878000	222649000	246098000	1811078000	167186000	1718743000	259521000	2,547	127	37	26	129	0	23	0	44	70	34	54	78	29	234	17	0	98	97	25	61	10	363	24
Worthing	104628	3,248.21	16076	2432	297	1677	9917	3628	4988	3612	1367	587	1405	312	2143	389	874068000	731818000	674883000	869050000	194244000	3077860000	266203000	2516588000	827475000	3,924	165	55	49	182	5	47	5	52	73	44	90	132	34	326	28	0	132	117	47	92	17	1,084	65
Wrexham	134393	50,377.45	26683	6243	232	3326	15366	5758	9512	5649	1542	807	727	234	1752	297	432785000	252575000	146310000	31139000	119780000	919761000	62828000	918817000	63772000	4,088	244	47	51	207	15	44	15	61	87	59	103	101	63	421	45	0	141	163	52	84	33	719	61
Wychavon	116874	66,354.12	17558	4089	149	3448	8323	2368	4103	4013	1040	500	364	145	960	206	1833408000	620061000	395869000	123321000	329666000	2788206000	514119000	3109264000	193061000	3,590	164	50	46	190	5	56	10	47	97	31	115	139	36	301	36	0	125	136	41	88	20	590	52
Wycombe	171710	32,457.21	8617	3509	308	3892	8903	4074	5901	7068	1638	769	450	321	1073	790	2497184000	1493420000	992912000	763258000	580866000	5856431000	471209000	5399583000	928057000	3,743	183	66	54	182	10	43	0	54	72	41	123	146	42	287	41	5	141	163	40	86	15	636	60
Wyre	107574	28,255.43	22076	3023	110	2375	7298	2379	4574	3735	599	335	633	79	570	179	678267000	578307000	219269000	62568000	126625000	1502694000	162342000	1400390000	264646000	4,415	128	82	49	205	10	53	10	56	103	42	104	138	51	428	35	0	125	152	34	91	15	792	57
Wyre Forest	97930	19,540.66	21970	3803	218	4013	10090	3786	4302	3730	1032	496	384	232	1221	260	649462000	409700000	295210000	70846000	114884000	1440541000	99561000	1446089000	94013000	3,240	154	59	40	165	5	48	15	54	103	40	91	115	44	288	33	0	98	123	37	65	5	543	46
York	197808	27,193.63	46770	5582	287	3637	13857	8008	7925	7331	2613	949	4293	292	1922	1065	1215471000	1205418000	1276514000	622161000	638328000	4520020000	437872000	4171778000	786114000	5,378	241	92	65	275	20	72	10	74	117	42	123	181	53	437	44	10	175	184	50	119	23	1,004	98
Isles of Scilly	2,158	2,284.90	36	15	0	15	61	10	30	73	11	0	20	3	0	0	8420000	5934000	5711000	9539000	10254000	39623000	235000	24497000	15361000	91	0	0	0	0	0	0	0	0	0	0	0	0	0	0	0	0	0	5	0	0	0	10	0
[truncated: 20 more columns]
