# Supplementary material for: Rural–urban scaling of age, mortality, crime and property reveals a loss of expected self-similar behaviour
Source: Sci Rep. 2020 Oct 8;10:16863. doi: 10.1038/s41598-020-74015-x (PMC7545192; doi:10.1038/s41598-020-74015-x)
Supplement: Supplementary file 4 — Supplementary file4 [file 41598_2020_74015_MOESM4_ESM.csv]

Subdivision	Anti-social behaviour	Burglary	Robbery	Vehicle Crime	Violent Crime	Shoplifting	CD and A	Other Theft	Drugs	Other Crime	Bike Theft	Weapons	Order	Theft From Person	Detached	Semi-detached	Terraced	Flats/Maisonettes	Other Property	Old	New	Freehold	Leasehold	Other Mortality	Accidents	Bladder Cancer	Brain Cancer	CSR&A Cancer	Gallbladder Cancer	Kidney Cancer	Larynx Cancer	Liver Cancer	Oesophagus Cancer	Ovary Cancer	Pancreas Cancer	Prostate Cancer	Stomach Cancer	Lung Cancer	Uterus Cancer	Bone Cancer	Breast Cancer	Lymphoid Cancer	Skin Cancer	Cardiac arrhythmias	Cardiomyopathy	Dementia	Diabetes	Homicide	Suicide
Adur	-0.083435757	-0.20884264	-0.257688928	-0.227797116	-0.082180622	-0.324905219	-0.103434156	-0.199130316	-0.013567658	-0.048163163	-0.079264931	-0.004572749	-0.008869491	-0.109095291	0.111281733	0.259245843	0.23505755	0.532301967	-0.271331566	0.145646187	-0.272774501	0.11143971	0.148557624	0.10276858	0.019425182	-0.004899515	0.108798211	0.117425734		0.183151688	0.078136007	0.068351234	0.085219709	0.179780499	0.170602935	0.047113304	-0.047161485	-0.012450323	0.022255272		0.211523708	0.089280347	0.355432433	0.156647143	0.141767076	0.076614954	0.059046854		-0.126675679
Allerdale	0.138355968	0.039123781	-0.01848529	-0.042488884	0.136709927	0.298485805	0.258329792	-0.001772453	0.175512787	0.134322265	0.000185498	0.157495379	0.218268924	-0.045880976	-0.235461386	-0.129262591	-0.03103286	-0.221026622	-0.150072029	-0.201856811	-0.101223251	-0.204737797	0.135155221	0.029399997	0.161653784	-0.039302288	0.010968866	0.010150829	-0.197972439	0.148934837		0.108981247	-0.031371214	-0.010438203	-0.119856533	-0.08849233	0.150795572	0.118007962	0.025494133		-0.022002737	-0.038864423	-0.033479604	4.07965E-05	0.181960013	0.019945236	0.058728248		-0.035021019
Amber Valley	0.129493926	-0.004806314	-0.095286272	-0.010767815	-0.17409181	0.043643835	-0.017922938	-0.076698838	0.080396051	-0.12454919	-0.377836947	-0.05124479	-0.504320371	-0.078682189	-0.046201416	-0.054129093	-0.119673666	-0.556017746	-0.147685595	-0.101599095	0.021661092	-0.045695246	-0.759050424	0.022504908	-0.038102474	-0.078952756	0.05202399	0.118562318	0.368180492	-0.00453595	-0.193132961	0.112942131	0.148015495	0.054510511	-0.060624227	-0.038789298	0.059564551	0.024906647	-0.137988897	0.075239405	-0.022504811	0.048238655	-0.12219261	0.011483187	0.117061901	0.046060155	0.031763926	0.170626557	0.006659697
Arun	-0.007666206	-0.144036697	-0.08692484	-0.087021797	0.019278143	0.045077469	-0.02512468	-0.068282609	0.01835073	0.040174321	0.193990773	0.129167885	0.11317575	-0.023774689	0.322660068	0.134191906	0.204423683	0.549616114	-0.156818996	0.199133448	0.317123804	0.209335315	0.241370194	0.167182069	0.139839355	0.146987334	0.131204474	0.120559496	-0.306594735	0.08831274	0.08992484	0.125030132	0.145725038	0.115606023	0.210014489	0.254204846	-0.030937102	0.158344967	0.061481794		0.201271931	0.186851381	0.254042753	0.091860435	0.268522214	0.184071293	0.171971802		-0.039160005
Ashfield	0.001923133	0.081910499	0.033068703	0.052289257	0.022807248	0.007404736	0.032065141	-0.024377057	-0.075718849	0.00425437	-0.069305259	0.068052665	-0.112855848	-0.223272317	0.020552724	-0.1242477	-0.204688643	-0.67256769	-0.147886322	-0.221161949	0.152076302	-0.137648547	-0.634628163	0.018829546	0.02702087	0.03044181	0.068607465	-0.006745191	0.109733584	0.078892992	0.299947765	-0.001549436	0.023452103	-0.066248279	0.078734634	0.063744141	0.119275866	0.089688155	0.100164716		0.073083487	-0.015758683	-0.086427026	0.01828927	-0.155414455	0.053205522	0.221146494		-0.05910165
Ashford	-0.168496987	0.127618417	0.391735848	0.07838261	0.193906665	0.226608563	0.128218599	0.130256811	-0.064672155	0.073725676	0.41154082	-0.022674471	0.052760037	0.089983798	-0.000576266	0.137953956	0.196341239	0.206334332	0.246453442	0.127465065	0.300690439	0.161823014	0.102304879	-0.059442889	-0.083926962	0.031706257	-0.094254698	-0.077569941		0.027470091		-0.097685168	-0.007115822	-0.066616835	-0.016613458	0.003872392	-0.048490315	-0.061105831	-0.154048737		0.01170605	-0.00342116	0.009059942	0.15482174	-0.185739372	-0.131377593	-0.037430202	-0.016664736	0.005512217
Aylesbury Vale	-0.227502991	-0.055052185	0.137096361	0.149963225	-0.031487969	0.089984298	-0.067750834	-0.028667203	0.056881366	0.088665543	0.155630842	0.08383333	-0.135083431	0.379244102	0.077225602	0.230437617	0.30984261	0.428482394	0.157493703	0.188858208	0.488386846	0.231152799	0.28903342	-0.107359507	-0.039841641	-0.033118966	-0.084737736	-0.10889101		-0.124553557		-0.169952039	-0.1274569	-0.092836162	-0.08122863	-0.115463674	-0.044912407	-0.129574247	-0.239670483		-0.036325139	-0.082970939	0.05500868	-0.111539763	-0.054851495	-0.105466495	-0.090906688	-0.263674872	-0.119124758
Babergh	-0.13985667	0.08010353	-0.240178325	0.115275932	0.033077238	-0.108318987	0.005040018	-0.07887339	0.007208465	0.057790742	-0.170560414	-0.107396517	0.229833282	-0.065191865	0.061267624	0.035258853	0.097882576	-0.247228471	0.236887613	0.106927088	-0.138993417	0.125497087	-0.305050474	0.011605879	0.0391111	0.052110478	0.181917464	0.029281095	-0.052910114	-0.10044722	-0.019115284	-0.109337819	0.057445258	-0.009271381	-0.10001076	0.107290027	-0.308956538	-0.060818575	-0.019033499		0.000481001	0.010267537	0.025723622	0.131467587	-0.063638377	0.100662749	0.024405953	0.341444633	-0.018391703
Barking and Dagenham	-0.097498796	0.022288083	0.244601476	0.139131509	0.082602518	-0.177549352	-0.000705777	0.042974506	0.075349972	-0.027372731	-0.248808071	-0.133829143	-0.021535088	-0.123232347	-1.097761315	-0.407922089	0.131931472	-0.36252831	-0.448345189	-0.224048755	-0.130424356	-0.106413701	-0.377295203	-0.005884924	-0.230185041	-0.037670405	-0.093766261	-0.051886117	-0.324758231	0.097571545	-0.270357889	0.082045796	-0.067480527	-0.213229164	-0.034888641	-0.086596211	0.056511742	0.045893879	-0.043736871	0.305523834	-0.00886184	-0.010123375	-0.018537015	-0.018837077	0.254042297	-0.011898373	0.018435955	0.237273165	-0.164222406
Barnet	-0.187769729	0.088652785	0.094000887	0.083554443	-0.127809508	-0.271262986	-0.234049968	0.033613392	-0.187253638	-0.117629964	-0.465025472	-0.291766322	-0.104453171	0.020756666	0.465792214	0.330023638	0.035335747	0.458865278	-0.013376818	0.260577533	0.546257563	0.216383706	0.467093867	-0.045350951	-0.188587796	-0.030667749	0.040764776	-0.137795688	-0.013353393	-0.20174476	-0.107816509	-0.080945438	-0.140040929	-0.070648237	-0.071938704	-0.128997222	-0.09547866	-0.116940298	-0.115294872	-0.288057332	-0.021444	0.01397145	-0.099399648	-0.24310016	0.052100152	-0.059879049	-0.157711246	-0.005949359	-0.054119703
Barnsley	0.228957171	0.134826034	0.135211744	0.160574122	0.040025358	0.111490822	0.133621415	0.088978067	0.120126296	0.107207458	-0.282078341	0.106266857	0.121682707	0.063764502	-0.249309002	-0.190106265	-0.222328597	-0.655429478	-0.326137813	-0.318922686	-0.04011032	-0.267358077	-0.458763132	0.043405964	-0.022178513	-0.027062333	0.005144436	-0.044440542	0.108782924	0.053411385	-0.001964578	-0.078607427	0.07400329	0.02174783	0.020758741	-0.112359042	0.11125349	0.105680432	0.060913518		-0.031561024	0.02202778	-0.1083831	-0.183069861	0.240013578	-0.022908772	-0.035379941	0.116298945	0.004973525
Barrow-in-Furness	0.234755573	-0.172230697	-0.28888643	-0.388215564	0.145600202	0.046194245	0.134351291	-0.119725038	0.118066056	0.056973188	-0.015888538	0.158970774	0.093518562	-0.317641471	-0.415119852	-0.098637596	0.077244425	-0.73732071	-0.413049913	-0.222716383	-0.492134413	-0.188580359	-1.069672181	0.086570092	0.131310327	0.032256325	0.057707173	0.018163845		-0.038997831	0.038022156	0.013880843	0.140110273	-0.065523128	-0.02091332	-0.023337309	0.000982232	0.08837088	0.074712439	0.353336852	-0.02587184	-0.02919043	0.03232635	0.098975851	-0.223005034	-0.018623264	0.063022601		0.126503897
Basildon	0.033688616	0.16762537	0.216396341	0.220989695	0.057026057	-0.006324232	0.032742396	-0.040236427	0.049163132	0.038552705	-0.079226102	0.105172461	0.052837243	0.190173335	0.246821322	0.083477806	0.238958504	0.369927318	0.406004322	0.152098071	0.078425764	0.122768865	0.218512941	-0.022365291	-0.122068789	0.028972662	-0.004920426	-0.026136404	0.214573443	-0.031114492	-0.379402778	-0.031476855	0.004998136	0.124890165	0.005162891	0.055808837	-0.08005434	0.009162596	0.092832666	0.454820669	0.029914096	-0.001805843	-0.051535649	-0.135293978	0.232119634	-0.090315499	0.00978545	-0.012169424	-0.049748457
Basingstoke and Deane	0.068260487	0.007875669	0.241599621	-0.009150829	0.009046783	0.120512405	0.05085593	-0.078540307	0.237447915	0.075450033	0.16443168	0.248596634	0.35516358	0.064752564	-0.050121612	0.073261202	0.2707836	0.428728827	0.204274299	0.148229874	0.083121059	0.135215118	0.321421911	-0.124638363	-0.143700526	-0.236419549	-0.03736125	-0.076500251	-0.392097336	-0.09961187		-0.019555152	-0.186656272	-0.222725548	-0.037576642	-0.126580055	-0.148776628	-0.102710193	-0.296847598		-0.091874785	-0.050799878	-0.043149196	-0.123112366	0.114000444	-0.083229673	0.076568302	-0.255008925	-0.114148199
Bassetlaw	0.055853029	0.275699676	0.264883996	0.404922822	0.123807535	0.284194561	0.126064506	0.183754373	-0.017513722	0.150462521	0.250270563	0.220790604	0.157961096	0.04491053	-0.22427519	-0.116550854	-0.358381498	-0.680426425	-0.161625437	-0.198452995	-0.096895472	-0.163399014	-0.362222503	-0.004035673	0.015302953	-0.0119208	0.085226557	0.01238753	0.242035919	0.013370129		0.034967849	-0.085688202	0.075817833	-0.015937939	0.032261156	0.195980857	0.109167664	-0.070665423		0.04081215	-0.014585983	0.032252248	0.077581876	0.152635125	0.017916523	0.132469732	-0.073568894	0.127826565
Bath and North East Somerset	-0.002000158	-0.115078847	0.001922061	-0.124874318	-0.038644249	0.077939915	-0.107601389	-0.048789562	-0.05238916	-0.29197206	0.042125534	-0.37892054	0.272469807	0.056420723	0.041220787	0.144470842	0.418955318	0.707014213	0.228212992	0.215534012	0.313428718	0.176559495	0.529297973	-0.024786589	-0.030299427	0.023945471	-0.017768519	0.006274975	-0.387514949	0.017011945	0.17851015	-0.099316216	-0.112304196	-0.011694446	0.018345266	0.007037167	-0.125455738	-0.140713531	0.00951863		5.66358E-05	0.010069217	0.018395021	-0.080288011	0.107962834	0.037140566	0.022129637	-0.289964583	0.016050432
Bedford	0.156552195	0.077504997	0.472776455	0.195416458	0.115000086	0.217239454	0.051505432	0.064110698	0.164419252	-0.080387862	0.537938839	0.195585439	0.148232501	0.269774147	-0.042178957	0.159435038	0.145737772	0.284377739	0.1331208	0.053813212	0.447734628	0.106324703	0.171235308	-0.061065341	-0.015148009	0.000775349	0.053789662	-0.027248878	-0.354001095	0.003419589	0.009208273	-0.01532111	-0.097683759	-0.120525049	-0.106505459	0.000509804	-0.100475301	-0.105814261	-0.007445016		0.023372164	-0.121959517	-0.011751388	0.089358634	0.043834875	-0.051891502	0.193307994	-0.230041625	-0.060272032
Bexley	-0.250904582	-0.150388138	-0.110451433	-0.032387782	-0.140396019	-0.28341364	-0.178785065	-0.160746233	-0.123374805	-0.115418793	-0.549194722	-0.340616811	-0.161282585	-0.376935507	-0.038482578	0.263387972	0.100369665	-0.00217525	-0.171190016	0.105077371	-0.02719884	0.104536383	0.005402874	0.009721536	-0.132470055	0.067462241	-0.012566177	0.024309008	0.249370885	0.058495847	-0.107667497	-0.028487955	0.042829293	0.088218313	0.113738191	0.104506526	0.12284308	0.072385572	0.1040805		0.040070324	0.061703999	0.102405577	0.110893702	0.04595873	0.06921878	0.026004124	-0.483757759	-0.041593235
Birmingham	-0.13217754	0.012520801	0.323832731	0.107395189	-0.037843307	-0.024085938	-0.019503656	-0.060467208	-0.145896324	-0.045410509	-0.179501491	0.055451955	-0.098040902	-0.019831684	-0.064572457	-0.174177409	-0.273949939	-0.424697628	-0.108823873	-0.203970032	-0.257031422	-0.220337988	-0.176945026	0.00173781	0.110326984	-0.043419652	0.033202869	-0.010521696	0.075635516	-0.000613609	0.060201552	0.057981187	0.01645849	-0.074092876	-0.022294366	-0.031419875	0.090863482	0.012372634	0.007522068	0.03869168	-0.04752901	-0.006438735	-0.15999751	0.003516563	0.040674714	-0.012007264	0.158352256	0.20658174	-0.035459502
Blaby	-0.297673448	0.066097572	-0.229519974	0.265939294	-0.235892059	-0.050861685	-0.087375987	-0.000463329	-0.380872343	-0.045189687	-0.094599595	-0.26933577	-0.332957659	-0.332606236	0.178635265	0.139637207	-0.21645139	-0.273405847	0.034375261	-0.023347709	0.426426434	0.07284663	-0.386738446	-0.052890291	-0.072242386	0.045125504	0.01608435	0.02230972		0.172196601		0.046864529	0.101899325	-0.00090788	0.018790236	0.019023326	0.063141415	-0.019326531	0.030752332		-0.11757728	0.04485894	-0.034761827	0.008581787		-0.050369761	-0.12539053	-0.025350327	0.059899548
Blackburn with Darwen	0.296432789	0.092394845	-0.006617751	0.134288822	0.088887724	0.042831218	0.105688774	0.113816051	-0.072555013	-0.083927276	-0.199394238	-0.22722091	-0.100749783	0.137821326	-0.404576655	-0.39808166	-0.163903556	-0.749871203	-0.070482956	-0.360302299	-0.587084898	-0.507391464	0.052208998	-0.026637311	-0.005212805	-0.125338205	-0.059807707	-0.05583198	0.194253206	-0.082586591	0.181234663	0.059653819	0.010348578	-0.184073774	-0.074898292	-0.221380199	-0.046283632	-0.007420544	-0.070604335		-0.108751278	-0.190085736	-0.132386907	-0.086776237	-0.132814978	-0.117202586	-0.025960001	-0.230775401	0.038199233
Blackpool	0.390687152	0.143540431	-0.140318052	-0.055516643	0.239956935	0.133502187	0.265657599	0.255441537	-0.032830163	-0.00551061	0.179093153	-0.044679257	-0.12805764	0.133153497	-0.269012708	-0.129488436	-0.373834262	-0.978913198	-0.272703892	-0.313699446	-0.70160803	-0.276142553	-0.58486252	0.237649262	0.291199717	0.237779423	0.158458061	0.240554728	0.26079757	0.09397462	0.114260266	0.295970341	0.26378475	0.158932116	0.159553452	0.159178373	0.132066638	0.264455041	0.133140567		0.04113259	0.096925159	0.170136883	0.223426837	0.178331202	0.21496501	0.253750642	-0.206409402	0.186581092
Blaenau Gwent	0.22203742	0.121626136	-0.286855603	0.121042958	0.06246699	-0.060526125	0.277025087	0.0435072	0.105977633	0.178476091	-0.437343525	-0.214766005	0.120981239	-0.28738987	-0.942788543	-0.743703424	-0.363002136	-1.499265499	-0.597205018	-0.699099039	-1.268273453	-0.679577741	-1.39104709	0.098751828	0.080515328	0.162254432	-0.022393396	0.130817155	0.022373062	-0.012876785	0.042140611	0.0630945	0.141700949	-0.080178266	-0.072285317	-0.043347453	0.181361946	0.036369201	0.079137397		-0.004770951	-0.032479411	-0.133560977	0.070242358	-0.234130909	0.003841418	0.200045025		0.107988303
Bolsover	0.170278931	0.012856739	-0.103280964	0.125516695	-0.129892563	-0.12356567	0.018640193	-0.029240509	0.063246476	-0.099633876	-0.267687875	-0.064894253	-0.466987658	-0.47291325	-0.25101017	-0.126235884	-0.308150144	-1.139546355	-0.029326693	-0.250819319	-0.034225907	-0.181685503	-1.025027507	0.055184121	0.007819472	0.101131538	0.268773353	0.09806691	0.275726334	0.057670957		0.085605631	0.091137552	0.049872313	-0.007859093	0.057654699	0.201441497	0.125961311	0.17128708		0.069550369	0.008757485	0.05446876	0.169890393	-0.276844562	0.041370714	0.092829283		0.010425796
Bolton	0.088194923	0.132698277	0.186916871	0.095044375	0.083604782	-0.108743849	0.053836069	0.057906983	-0.203378571	0.156437014	-0.274961095	0.092545836	0.301978012	0.121702826	-0.085285871	-0.21678078	-0.153573972	-0.408783081	0.037246338	-0.222071163	-0.424851005	-0.556084122	0.317345095	0.003866112	0.019737294	-0.052097042	-0.010418698	-0.018889898	-0.152997622	0.023141756	0.136443108	-0.00623201	0.034848248	-0.150442988	-0.018540211	-0.042255044	0.062322496	-0.002387226	-0.041487382	0.089088699	-0.069278086	-0.043791185	-0.068171724	-0.02036762	0.095040702	0.002435987	-0.069537726	-0.040927466	0.081765542
Boston	0.130745964	0.153531063	0.364052499	0.080534195	0.09870088	0.479259391	0.08602	0.095611036	0.462839188	0.231095925	0.742211376	0.528366977	0.019798855	0.161242407	-0.220364947	-0.230068146	-0.340669665	-0.348741816	-0.145531816	-0.196685806	-0.245175529	-0.168447515	-0.515444595	0.056370454	0.000494539	0.131373086	0.057532412	-0.051259864		-0.122516599		0.07951941	-0.071897029	-0.088371874	-0.008361667	0.089149313	0.288963051	0.093601174	0.062609218		-0.038456496	-0.057204116	0.124382961	0.033779804		-0.006547979	0.118530293	0.168200219	0.016217345
Bournemouth	0.206330028	0.046365315	-0.307018852	-0.007995944	-0.017757173	0.087924205	0.050026512	0.101414003	-0.129508233	-0.211627521	0.273578355	-0.057133673	-0.225571462	0.049399761	0.617805938	-0.233625535	-0.53138508	0.367073523	-0.072768952	0.14954519	-0.025308785	0.040900796	0.358481888	0.121176014	0.132623058	0.120660652	0.181816937	0.132535725		0.108027773	-0.301210831	0.125837125	0.145429696	0.124161228	0.169050395	0.203336082	-0.067028033	0.043450231	0.071321584		0.115784373	0.09601043	0.193993335	0.186771202	0.008990046	0.270246941	0.195451876	0.087059653	0.160089775
Bracknell Forest	-0.357029205	-0.303015325	-0.219901419	-0.201417385	-0.180394544	-0.096357397	-0.201448044	-0.147628654	-0.115152288	-0.186118972	-0.032709537	-0.171992454	-0.435300806	-0.025516295	0.306671316	0.098415251	0.378135213	0.562453552	0.561623224	0.262608008	0.355126489	0.261609051	0.314422115	-0.201855608	-0.123038142	-0.036370703	0.015262212	-0.10049863		-0.064029499	-0.178062231	-0.156513462	-0.047882471	-0.082565648	-0.105694003	-0.122991626	-0.105302217	-0.180948608	-0.391320507	0.148018773	-0.128972403	-0.135410531	-0.096959039	-0.155048547	0.045104571	-0.243581707	-0.232340832	-0.113073374	-0.024740657
Bradford	0.076296791	0.258712137	0.28743217	0.277231826	0.119365678	0.040543717	0.110765879	0.147599714	-0.023975137	0.296483867	-0.289575211	0.096092551	0.166967804	0.265957845	-0.193085372	-0.15935914	-0.097632871	-0.20688508	-0.236880001	-0.253814861	-0.181839646	-0.227505626	-0.456135314	-0.028475795	-0.135592814	-0.114682923	-0.080868485	-0.094020808	0.059713714	-0.0465018	-0.135873354	-0.040721439	-0.125588659	-0.1018535	-0.059357412	-0.103265474	-0.161410088	-0.041359489	-0.028728981	-0.025456857	-0.114330551	-0.04317535	-0.167099551	0.030804524	0.061709577	-0.007688151	0.000597512	0.106115747	-0.008488489
Braintree	-0.050771846	0.06078902	0.120834004	0.06982144	-0.001668854	-0.10553623	-0.062980707	-0.034823115	-0.087771862	-0.058388048	0.115535202	-0.08573309	0.067575026	0.144269647	-0.131979265	0.118884924	0.172891484	0.307155819	0.076805036	0.097911778	-0.11669956	0.092733639	0.129639285	-0.034845331	-0.055346715	-0.008197646	-0.130494852	-0.039553837	0.138531287	-0.002177562		-0.031787048	-0.058474133	0.041247006	-0.008502375	-0.020166321	-0.032842198	-0.022597152	-0.11381741		0.007270077	0.005373817	0.051554939	-0.05950183	-0.101994668	0.039082076	0.012214918		0.0518757
Breckland	0.04587195	-0.046728268	0.083658422	-0.036262323	0.142945634	0.008724681	0.066293666	-0.054040011	0.129470167	0.257888988	0.0647143	0.034806827	0.259708166	0.00659923	0.091726479	-0.036544393	-0.051622751	-0.418811746	-0.016647427	0.003760506	0.030028792	0.033360123	-0.20513062	0.014606803	0.055673491	0.050560958	0.01436702	0.09047085	0.157492348	0.085990384	-0.181940156	0.135091987	0.082085637	0.150091195	0.019559217	0.024164221	-0.031349875	0.070625902	0.075525236		0.039381189	0.018790565	0.027946992	0.112675122	-0.13088874	0.147158509	0.049343776		-0.096436425
Brent	-0.118933663	-0.013426172	0.078132192	0.002558112	-0.000881754	-0.191711065	-0.08982361	-0.085566034	0.22786313	-0.163453966	-0.232028256	-0.051815196	-0.047569415	-0.181952879	-0.056628259	0.182091471	-0.169049092	-0.025334659	-0.127334417	-0.155305053	0.059784333	-0.032344636	-0.086680233	-0.008377919	-0.092929968	-0.093431816	0.060140631	-0.025613505	-0.193195598	-0.042820442	0.197372557	-0.033971637	-0.031625089	-0.09336794	0.066196376	0.007846619	0.026247873	-0.086506739	-0.082275655		-0.033958138	-0.021091035	-0.039649869	-0.132013522	0.132300974	-0.115216505	-0.039438446	-0.087017043	-0.074964382
Brentwood	-0.055886882	0.183516298	0.110470902	0.283168663	-0.080400684	-0.180790228	-0.108286448	0.029627554	-0.117226398	-0.031355087	-0.025487748	-0.156633709	-0.042275289	0.20117826	0.298786656	0.339518241	0.194607411	0.758826325	0.373512046	0.352954984	-0.019253023	0.317745675	0.490337707	0.010696476	-0.06436684	0.133481187	-0.002278531	0.029939258		-0.007911208		-0.077288122	-0.013420644	0.033569922	0.048540728	-0.009583415	-0.00403538	-0.077860092	0.023682659		0.073126001	0.037192388	-0.024375815	0.024081207	0.037674342	0.149539507	-0.034083394		-0.028954068
Bridgend	-0.084103714	-0.103591743	-0.300222544	-0.05710803	0.102821674	0.0240249	0.036998535	-0.028363001	0.275209602	0.233949575	-0.422055955	-0.049986748	0.235566448	-0.116065171	-0.372716451	-0.257300489	-0.365323604	-0.63720606	-0.572984773	-0.415248697	-0.141067343	-0.35640956	-0.65026845	0.040409931	0.073216726	-0.121742732	-0.006876924	0.053457776	0.194786399	-0.09816914		0.024391764	0.045548859	-0.013032501	0.057060666	0.000928843	0.109809158	0.043851245	0.095493646	0.028321222	-0.013255316	0.034584304	0.074310615	0.169602802	-0.23542498	0.118435856	0.117549401	-0.190033429	0.154503936
Brighton and Hove	0.088085992	-0.13907781	-0.026632412	-0.095457653	0.044936224	-0.009835655	-0.019916749	0.165648831	0.000641725	0.07828733	0.250314465	0.170763798	0.138228153	0.415808362	0.259536878	0.046875355	0.240689396	0.591133338	0.053723279	0.294601625	-0.118624574	0.130923233	0.564419082	-0.066104157	0.115655103	-0.049469104	0.082889982	-0.009714879	-0.508711375	-0.144842646	0.161746173	-0.118352892	-0.042592349	0.115018498	0.069716483	-0.172225954	-0.117844514	-0.043449767	0.013058801	-0.183160297	-0.041369507	-0.012741625	0.046548362	-0.008000281	0.000475786	-0.117901102	-0.022182109	-0.52469064	0.198405697
Bristol, City of	0.049522711	0.048193059	-0.029032987	0.06232926	0.075594627	0.180944095	0.048425967	0.078713142	-0.092875917	0.004432334	0.266244181	-0.160179415	0.289299451	-0.01188288	-0.188920593	-0.003315166	0.222380639	0.199775781	0.071745826	0.124929047	0.056148068	0.043632719	0.29595835	-0.013286496	0.10587547	0.000275272	0.08080271	-0.009496195	-0.033906791	-0.066784542	0.060795595	-0.050244059	-0.002294063	-0.1454311	0.028435547	-0.007137596	-0.009743113	-0.012891384	-0.035754234	-0.369737243	-0.013232938	0.048554618	0.044456639	-0.074193762	0.23228729	-0.012453841	0.045161823	-0.110256757	0.091073909
Broadland	-0.269857903	-0.316458506	-0.406848323	-0.380733282	-0.040818868	-0.521920173	-0.197339099	-0.261804365	-0.198631117	-0.123709551	-0.239578213	-0.326857744	-0.124122191	-0.565851299	-0.014854758	0.106086431	-0.11186758	-0.285085746	-0.193228567	0.028280052	0.118613862	0.071874891	-0.368724667	0.032364577	0.004901255	0.074920585	0.056999588	0.037054669	0.23629861	-0.099816276	-0.182770158	-0.099994948	0.049080253	0.005276669	0.079656721	0.054457763	-0.028598352	-0.065024977	0.008553366		0.060505554	0.049993045	-0.055466325	0.041049237	-0.031211133	0.1994494	0.113521338		0.068582199
Bromley	-0.223951922	0.047576295	0.338882226	0.09328348	-0.045432987	-0.117945309	-0.194986148	0.015124076	-0.048392977	-0.115580615	-0.397367917	-0.19046705	0.025393649	0.111701259	0.446442941	0.320817785	0.335777504	0.757109099	0.206868959	0.338828673	0.092881649	0.268268875	0.483186664	-0.049814567	-0.218665846	0.000261449	0.051285511	0.00629152	0.135758548	-0.010333532	0.000902991	-0.047119669	-0.056915115	-0.012363792	0.007083491	0.050372608	0.022164177	-0.138001539	-0.03143813	0.042389567	-0.028902224	0.010833468	0.04927331	0.146114024	-0.01064482	-0.027390264	-0.034059528	-0.011230545	-0.119112346
Bromsgrove	0.001522534	0.107903812	0.164009321	0.230754758	-0.049187355	-0.133346209	-0.123622915	-0.012957805	0.192896186	0.078160057	-0.310237022	-0.014445278	-0.198603333	-0.105811056	0.150289915	0.136325633	-0.016023117	0.066005608	-0.000117356	0.096482394	0.20735684	0.125715678	-0.004639915	0.0467825	0.050854119	-0.065608554	0.102191768	0.046805174	-0.12025434	-0.066389595		0.015569963	0.078851376	0.046495248	-0.008336338	0.15707194	0.021331888	-0.037337272	0.105193906		0.076522167	0.05003126	0.034949213	0.001535783	-0.069269249	0.250319703	0.007250128		-0.013365668
Broxbourne	-0.030484883	-0.080872009	0.091763563	0.050970604	-0.079040191	0.013958491	-0.087369593	-0.079478764	0.184547011	0.107551327	-0.081762652	0.562127602	0.046137956	0.162452595	0.182283974	0.112715963	0.341685207	0.590411524	-0.119223402	0.151510306	0.005801569	0.112943612	0.218445487	-0.073261502	-0.091516863	-0.124966827	-0.069564572	-0.060019915		0.004945991	0.189194108	0.07958148	-0.112671086	0.043819503	-0.034513529	0.022527475	-0.12756657	-0.084514601	-0.007552725		-0.098502147	0.083041886	-0.131419837	-0.057950445		-0.212217301	-0.224889973		-0.118310736
Broxtowe	-0.186730678	-0.022328398	-0.078983963	-0.034010083	-0.20362355	-0.062354887	-0.196756288	-0.157138091	-0.220362082	-0.23018485	-0.000533833	-0.150746164	-0.374272892	-0.370854816	0.14464046	-0.011015339	-0.203495336	-0.321508092	-0.24188305	-0.085696469	-0.518202643	-0.070356412	-0.540656335	0.008930132	-0.024040889	0.049243644	0.065511118	0.023713078	-0.145374797	-0.044243597		0.061774963	0.092440684	0.003277377	0.015873842	-0.008229023	-0.010101902	-0.026565193	-0.17950464		0.119582065	-0.007786008	-0.089290754	0.121838325	0.062898838	0.087631091	0.190115565		-0.102196778
Burnley	0.372368396	0.387564786	0.126201097	0.268314843	0.183862399	0.106563286	0.2532599	0.195848809	0.089910582	0.01398768	-0.000347125	0.016819661	-0.028489082	0.188895812	-0.550584985	-0.290918926	-0.054675846	-0.671118955	-0.071686129	-0.327889977	-0.384894405	-0.583482333	0.293202702	0.0489765	0.110245214	0.021680499	-0.094800956	-0.007948501	0.235297362	0.103607397	-0.058831416	0.089666855	0.057698153	0.048111225	-0.090583733	-0.029479542	0.048176429	0.16344157	-0.008733852		-0.023713554	-0.139768913	-0.053221928	-0.09895375		-0.026203226	-0.018898131	0.005397376	0.014488105
Bury	0.031795529	0.074571279	0.216928155	0.018192719	0.024553066	-0.052695094	-0.023515347	-0.01601118	-0.183214757	0.126102733	-0.234564394	-0.01321857	0.256649176	0.171312917	0.00137878	-0.032749198	-0.040991942	-0.199573849	-0.068006153	-0.127334055	-0.212624168	-0.428088365	0.408101992	0.02345231	0.112412918	0.001883161	-0.048170234	-0.067039017	0.116390252	-0.027226606	-0.107410373	0.107144207	0.038991999	0.036157708	-0.043307322	-0.054646306	-0.07871116	0.042741897	0.028256097	0.261046807	-0.065111849	0.000393084	-0.018915243	-0.079249186	-0.129406559	0.079978146	-0.060761894		0.013611104
Caerphilly	0.0844251	-0.012934011	-0.309523455	0.014623075	-0.005464505	-0.195876067	0.116426726	0.008525875	0.084764346	0.082575629	-0.449363166	-0.142107728	0.086491744	-0.369104479	-0.611206372	-0.40062375	-0.346603321	-1.090508493	-0.438685945	-0.503314941	-0.763567911	-0.481833303	-0.941352309	0.03101743	0.008288705	0.031532178	-0.078200611	0.0102979	-0.084555149	-0.026717222	-0.064987355	0.096675689	0.006703175	0.030360564	-0.033104994	-0.058970665	0.180246493	0.035391322	0.161876892		0.006671614	-0.036430205	-0.0548198	-0.149186084	0.1212876	-0.0975909	-0.000795509	0.174771596	0.02216564
Calderdale	-0.02582469	0.224396943	0.218433834	0.254401045	0.151434939	0.034886001	0.132582819	0.176969941	0.035753073	0.220085597	-0.189507412	0.072482313	0.243818774	0.294346429	-0.384291846	-0.154886807	0.085566624	-0.158060918	-0.078471879	-0.166465395	-0.388652252	-0.183181449	-0.115503642	-0.005036331	-0.059121637	-0.009045261	-0.038855243	-0.040844983	0.195692818	-0.058133471	0.182769731	-0.025260352	0.00388773	-0.00550677	-0.04249287	-0.033249982	-0.017123077	0.052062313	-0.069920709		-0.063834313	-0.04608086	-0.128001973	0.015258742	-0.058577307	-0.057519577	-0.024417382	-0.356016898	0.060633223
Cambridge	0.009499401	-0.029781201	-0.074300524	-0.123887848	-0.039542863	0.075814357	-0.08589758	0.138867981	0.12627796	-0.034311143	1.009942528	0.003318243	0.059554122	0.381274429	0.26881083	0.108319509	0.338760867	0.390426262	0.1277204	0.185245493	0.624154604	0.187877253	0.341883593	-0.145277428	-0.076397791	-0.267977034	-0.04378101	-0.125519046	-0.167911749	-0.21631963	0.132046416	-0.064247119	-0.14410342	-0.110710773	-0.142435506	-0.064117852	-0.227724382	-0.216966132	-0.130537762		-0.03898302	-0.077246352	-0.068747812	0.057729418	-0.148728933	0.029765675	-0.027528458	-0.178837631	-0.062991622
Camden	0.016843175	0.122937606	0.091378327	0.076649301	0.007026413	0.076935673	0.013226857	0.219722201	0.163049692	-0.120217185	0.263108172	-0.10446549	0.066481425	0.466647625	0.365609554	0.39099667	0.024063705	0.288356167	0.553888582	0.223675906	0.065113453	0.406496707	0.183664773	0.006283536	0.058396985	0.020436822	0.051313612	0.072297524	0.104075167	0.14862685	0.229407706	0.087553484	-0.01370077	-0.014900351	0.063824196	0.083495362	-0.092061965	0.036187168	0.0274442	-0.038172692	0.060258751	0.0353822	0.025149864	0.017865148	0.057940115	0.041358393	-0.210339948	-0.079926409	0.01943956
Cannock Chase	-0.010318061	-0.162407519	-0.16656736	-0.16920144	0.025779678	-0.155790758	-0.102323046	-0.156105128	-0.102152449	-0.042894731	-0.381318307	-0.070128702	-0.209763651	-0.253309831	0.048261707	-0.053304418	-0.265246671	-0.456138666	-0.116551181	-0.175249812	0.014973608	-0.129024505	-0.440221942	-0.025105466	0.035762049	0.073996444	0.001846779	0.009884408	-0.09809118	-0.054000192	-0.119909243	-0.031869482	-0.001053634	0.157566327	-0.004923829	-0.079632495	0.084316059	0.021320595	0.099609619		-0.061405088	-0.041818114	-0.168013449	0.144367387	0.111850929	-0.01212499	0.10898702		-0.100492729
Canterbury	-0.02157726	0.017431885	0.231094634	-0.072974726	0.170190555	0.169342522	0.084276022	0.099751259	-0.018597693	0.017226115	0.356432475	-0.030841989	0.015341789	0.237048964	0.059557094	0.120756899	0.154505035	0.473809669	-0.020288839	0.128342252	-0.161137604	0.10693512	0.200254454	0.030480359	0.055572842	0.035650712	-0.073626028	0.013055166	-0.022428738	0.094993628	0.014525846	-0.07239755	0.006040243	0.022602347	0.115039688	0.008520433	-0.05050328	-0.044357719	0.012833121		0.027911097	0.049764284	-0.114238994	0.008526299	-0.575550732	0.047856418	-0.114079697	-0.223606652	0.07039256
Cardiff	0.011809442	0.036958283	-0.115896458	0.163908116	0.061185198	0.166276088	0.025526396	0.127566239	0.139620514	0.151259529	0.393844202	-0.030320198	0.2100086	0.409867043	-0.190498039	-0.264321615	-0.071817147	-0.053480561	0.059720869	-0.163073125	-0.408890212	-0.210017832	-0.123782709	-0.0496328	-0.088883087	-0.128780564	-0.071055881	-0.029763924	0.110612378	-0.128161266	0.053865119	0.083366026	-0.116560236	-0.12409684	-0.047567083	-0.142618143	0.034302267	-0.047052844	-0.004868218	0.002341123	-0.07420158	-0.101020075	-0.070562289	-0.087458405	-0.136757245	-0.06468869	-0.052738179	0.128300188	0.088455968
Carlisle	0.282400332	0.03530821	0.18983565	0.023997823	0.21792509	0.472663845	0.284985821	0.059824668	0.273232966	0.183159317	0.28437697	0.25613917	0.388203202	0.200896091	-0.323685272	-0.059088134	-0.060569148	-0.131579103	-0.157435396	-0.212138138	-0.00490351	-0.182393385	-0.078693371	-0.004517616	0.098336805	-0.080686772	0.021800907	-0.036055543	-0.23424862	-0.082797129		0.062747841	-0.046176151	-0.015250646	-0.021428716	0.039498302	0.110447333	0.08652288	-0.010451182		0.002213788	0.018884582	-0.122889276	-0.167115725	-0.160007327	-0.045436121	-0.028563893		0.117384388
Carmarthenshire	0.239643255	-0.167551604	-0.168148555	-0.086557674	0.090342589	0.13036122	0.090646339	-0.015220978	0.50166153	0.018496974	-0.071156667	0.113819591	0.102525725	-0.230747259	-0.379513033	-0.404617601	-0.513891356	-1.018811734	-0.271695967	-0.454958581	-0.343384257	-0.420260905	-0.584055846	0.066508564	0.069254487	-0.079677818	-0.061558543	-0.00072786	0.02785188	-0.083779265	0.181776195	0.008602333	0.045121358	0.02256761	-0.013414851	-0.047332888	0.168031029	0.067057151	0.025654385	-0.183058177	-0.017803129	-0.022853901	-0.107083059	0.002114165	0.093028137	-0.028870084	0.119360119	-0.265657774	0.111723457
Castle Point	-0.176473332	-0.063186136	-0.090567964	-0.149028612	-0.160959828	-0.448195929	-0.253551969	-0.257579377	-0.319907447	-0.177192098	-0.303373089	-0.213538625	-0.164776413	-0.270457078	0.457188461	0.231836118	-0.35363947	-0.014785109	-0.5834793	0.091557604	-0.191211733	0.111186228	-0.349810068	0.094313072	-0.039282698	0.102197681	0.005072423	0.119439545		0.100822977		0.002827571	0.075701873	0.156570696	0.106931021	0.20475547	0.053381927	0.132978651	0.312674455		0.173291439	0.059889793	0.324861102	0.2045966		0.143168987	0.184728687		-0.063441988
Central Bedfordshire	0.045469734	0.128951874	0.293178095	0.261133343	-0.09052659	-0.037594733	-0.002537383	-0.022264234	-0.189425945	-0.22874641	0.119103084	-0.092045875	-0.096122626	-0.096364603	0.04917303	0.234991867	0.314255775	0.325190181	0.084680753	0.144824133	0.497320256	0.197789238	0.178300039	-0.104683626	-0.08909866	-0.068769347	-0.015239581	-0.084937909	-0.082882985	-0.100198988		-0.143581629	-0.086854472	0.039607058	-0.063642626	-0.046377025	-0.114490502	-0.107504509	-0.182694005		-0.024200044	-0.07567525	-0.053128508	-0.184781619	-0.204763142	-0.188557549	0.020289875	-0.236400508	-0.146816541
Ceredigion	0.10223994	-0.23894058	-0.162337871	-0.266613681	0.090625154	0.011729806	0.062604349	-0.017112624	0.41471757	-0.03247367	-0.078143617	0.048780407	0.135705429	-0.095586646	-0.25040447	-0.565418458	-0.515496953	-0.523957718	-0.076381537	-0.391795986	-0.918905062	-0.394936029	-0.548319822	-0.016705443	-0.065199152	-0.068594487	-0.051705995	-0.060760643		-0.073093163		-0.050226984	-0.077753243	-0.013952969	0.009967832	-0.06032933	0.119719096	0.053664427	0.076280027		-0.051054981	-0.072120496	-0.014220662	-0.16534543	-0.027571776	-0.238574075	-0.096084542		0.052238435
Charnwood	-0.200169238	0.163823393	0.08977088	0.189298818	-0.106489252	0.077296545	-0.048054084	0.007926113	-0.205571499	-0.117355159	0.339294151	-0.041700254	-0.130651839	0.053048093	0.086086453	0.030847602	-0.033573098	-0.251046613	-0.215381416	-0.064290981	0.346129105	0.025679116	-0.461213671	-0.073565827	-0.06041938	-0.095402481	0.02503349	-0.025526743	-0.055894156	-0.090443177		-0.045716512	-0.056026	-0.019737783	-0.025146555	-0.017223938	-0.026047454	-0.055737221	-0.145345068		-0.072533652	0.011284456	-0.09867097	0.04032378	0.135988514	0.005225929	-0.119066892		-0.172392214
Chelmsford	-0.060893053	0.025066199	0.163181429	0.016223379	0.052055651	0.090514893	-0.07752246	0.024969007	0.119701721	0.103073113	0.364923093	0.081522779	0.109662306	0.419283157	0.133516271	0.181591641	0.204586306	0.596826418	0.300294924	0.194852106	0.296652271	0.192184988	0.341345774	-0.072968226	-0.130268042	-0.070994975	-0.09286893	-0.051222903	-0.369427185	-0.082782954	0.143719803	-0.126993249	-0.044355163	0.034547242	-0.047525012	0.012629358	-0.088192918	-0.14134532	-0.022394541		-0.002143016	-0.101802859	-0.022881687	-0.07288231	-0.320727628	-0.037768926	-0.037021781	0.206658446	-0.009823601
Cheltenham	0.128512438	0.108582754	-0.09139209	0.016065336	-0.187524709	0.051931912	-0.044674706	-0.03227882	-0.150056891	0.051588071	0.268627125	-0.256384978	-0.355417295	0.046530008	0.349000036	0.229381845	0.250009548	0.436356379	0.208651458	0.23332616	0.203627466	0.206260282	0.254440539	0.026817669	0.125459544	0.029977708	0.019202861	0.030938796	0.154969615	0.057181535		-0.071161852	0.030358717	-0.051752529	-0.004680814	0.048396924	-0.105697502	-0.083123865	-0.13119824	0.177096834	0.060334479	0.038353715	0.159257126	-0.192083407	0.052530671	0.062517793	0.121933558	-0.144637221	0.057394375
Cherwell	-0.26743739	-0.101810933	0.138290211	0.029146332	-0.038138781	0.32627642	-0.014559527	0.11897942	0.255955237	0.162636567	0.287076596	0.16490774	-0.045702929	0.478416837	-0.044789334	0.216334369	0.26665131	0.293042287	0.26843846	0.139707951	0.467733227	0.193717479	0.144008515	-0.096195979	-0.095943346	-0.052078766	0.040307667	-0.079461046	0.154449066	-0.097767772	-0.240770673	-0.126144576	-0.023693316	-0.141212102	-0.019154276	-0.101844898	-0.283271713	-0.064433846	-0.045191293		-0.047081829	-0.080557319	-0.187781868	-0.133744708	0.229165538	-0.020505071	0.011529164		0.019443056
Cheshire East	0.074677174	-0.105831186	-0.157539446	-0.114473118	-0.048002003	0.061536459	-0.037357046	-0.099996905	-0.018454142	0.002400371	0.06154076	-0.150308063	0.277870808	0.144697572	0.055398004	0.078939268	0.050229958	0.110328234	0.046601905	0.087566302	0.15651031	0.041450478	0.472435995	-0.002871069	0.052095403	-0.022991069	0.005708182	-0.009915355	0.01953335	-0.01187938	0.083984602	0.022575116	0.013584436	0.026881199	-0.015797291	0.009573238	0.089897818	-0.011013784	-0.031136024	-0.121622131	0.002765335	-0.073350342	0.021885743	0.024662772	0.090769806	0.075956432	-0.094106472	-0.30149397	-0.011520918
Cheshire West and Chester	0.132572615	-0.056913112	-0.125616891	-0.110755647	-0.003081656	0.148388738	-0.013041763	-0.068294801	0.107157378	0.053663639	0.208045344	-0.102617246	0.351601159	0.203316526	-0.049889237	0.066638772	-0.048858465	0.099749745	0.157863211	-0.001324677	0.253455313	-0.003070574	0.291353646	-0.012023879	0.075803775	-0.049042707	0.011326845	0.022653706	-0.029854451	0.02500889	-0.014679688	0.065630472	0.03297069	0.005406825	-0.01618489	0.019593297	0.125806163	0.065110825	-0.020354553	-0.366268128	0.018126658	-0.055731343	-0.015741693	0.01391232	0.043423393	0.035694213	-0.093049371	-0.554710986	-0.015960189
Chesterfield	0.208997236	-0.078089308	-0.163025398	-0.122402607	-0.133012686	0.10442437	-0.026553192	-0.042055216	0.073916888	-0.163790744	-0.345160941	-0.033564992	-0.32345889	0.072838082	0.034702884	-0.065102644	-0.299282258	-0.460005225	0.071170707	-0.148570624	-0.443462939	-0.134323398	-0.510924625	0.083070441	0.149276679	-0.040999779	0.062789473	0.095980075	-0.116051073	0.131865506		0.147369747	0.03674112	-0.033077766	-0.056554414	0.044462427	0.2347226	0.052037145	0.110890787		0.09206338	0.036618121	-0.077017828	0.140700677	0.060020373	0.112911284	0.097855249		0.09956131
Chichester	-0.062746892	-0.007207421	-0.052919745	-0.03714884	-0.006939523	0.119021189	-0.035593715	0.051540804	0.051369947	0.018328169	0.348194025	0.082484966	0.161776403	0.102818579	0.259745882	0.17443131	0.277621102	0.567928816	0.290973509	0.287606559	0.291653819	0.285845024	0.477456578	0.076347391	-0.044092996	0.061166331	0.136215598	0.07298708	0.231012519	0.042845185		0.047334398	0.045395456	0.065874547	0.139095014	0.16013937	0.014639551	-0.004788278	-0.008135194		0.108547324	0.089016001	0.078446306	0.022797448	0.35414796	0.105412106	0.035376846	-0.072393532	-0.032747119
Chiltern	-0.379252493	-0.091517388	-0.23447226	-0.095146101	-0.296039741	-0.386987495	-0.207768029	-0.163755166	-0.150434579	-0.243468752	-0.311846695	-0.343826903	-0.530827457	0.102197939	0.490886138	0.241665211	0.221185694	0.589843457	0.200818288	0.388317861	0.239204781	0.388514247	0.353161786	-0.072077526	0.002811127	-0.121549709	0.163756808	0.02599342		-0.092460204		-0.1310425	-0.142973488	-0.083868699	-0.008012203	0.025187381	-0.343916448	-0.178818018	0.018845127	0.196047069	0.082407591	0.041952332	0.142575426	0.068333069	-0.063797345	-0.081374184	-0.388498691		-0.159226329
Chorley	0.143596483	-0.038917181	-0.218169571	0.009769935	-0.011034512	-0.094403817	0.003713309	0.007439191	-0.060130384	0.000432457	-0.09068181	-0.24794117	-0.358600984	-0.165765547	0.020942606	-0.072493388	-0.091354466	-0.327124872	-0.333354893	-0.140133891	0.331061777	-0.229582163	0.480286103	0.010165208	-0.088424461	-0.056381041	-0.037816117	-0.03558192	-0.171088038	-0.009956692	-0.138983297	0.069195733	0.074001103	-0.029557337	-0.060422016	-0.13928295	-0.014701871	0.041091638	-0.23264782	0.139166967	-0.062974524	0.002398893	-0.249867241	-0.088812918		0.011732075	0.015035832	0.225159033	0.050033621
Christchurch	-0.039443702	-0.084195252	-0.391691049	-0.193521622	-0.243221724	-0.157196416	-0.132899785	-0.104607939	-0.31500776	-0.523748051	0.111330957	-0.321099447	-0.413068892	-0.152062713	0.517238656	0.00955035	0.229146387	0.683178507	0.213736219	0.303922345	0.147010429	0.268862839	0.42703134	0.165816369	0.056917487	0.27556426	-0.050836124	0.176467206	0.201952287	0.216327722		0.288701793	0.191286818	0.243436887	0.370745867	0.205535842	-0.060745126	0.129322308	0.237977825		0.18299159	0.234526051	0.418055898	0.181748228		0.206285958	0.259046475		0.1375397
Colchester	0.047987825	0.041092622	0.210935833	-0.018232748	0.174335862	0.147406608	0.037700968	0.061629299	0.048834255	0.066875992	0.370529719	0.059053243	0.194602396	0.334908471	0.110268054	0.112740319	0.163566338	0.464003298	0.164811864	0.12435663	0.276448585	0.136743774	0.205820583	-0.113346776	-0.106152169	0.005522207	-0.039182289	-0.047511112	0.200160783	-0.04236021	-0.347244911	-0.240215828	-0.095413803	0.069121307	-0.019052652	0.024857286	-0.092269557	-0.071370894	0.035933681	-0.069403721	-0.066147112	-0.020490084	-0.023523309	0.068100295	-0.331859667	-0.061657685	0.061784255	0.192976577	0.14264337
Conwy	0.145591931	0.055720199	0.132536116	-0.130015761	0.219389206	0.302352523	0.149448192	0.08165174	0.111009866	-0.005116727	0.17338151	0.032432192	0.102087059	0.084804132	-0.319535408	-0.259243419	-0.488109168	0.081200675	-0.26270395	-0.296134437	-0.445562306	-0.346668169	0.155839687	-0.046493525	0.183756643	0.19965477	0.027694272	0.129621325	-0.264676095	0.140727136		0.064296925	0.089312133	0.089784314	0.055725871	-0.006618465	0.177430993	0.178494202	0.166717107		0.030833106	-0.030135118	0.017640613	0.144778669	0.152164628	0.055686826	0.017669644	-0.0699623	-0.079085826
Copeland	0.188259211	-0.110751195	-0.126591289	-0.301694387	0.15951362	0.046745753	0.217202307	-0.021160356	0.095693209	0.127437678	-0.046118844	0.095473734	0.265858772	-0.189705213	-0.415717718	-0.169582106	-0.184824105	-0.535389428	-0.536086326	-0.331450912	-0.355128523	-0.330348199	-0.157452894	0.095105923	0.056987841	-0.021197434	-0.028915434	-0.099406118	-0.054267615	0.097830292		0.144123067	-0.017580956	-0.000521907	0.084654513	-0.155436875	0.235649326	0.152638372	-0.066639805		0.044247605	-0.047836396	0.112482578	-0.106967478	-0.279923096	-0.018389859	0.094685081		0.0924562
Corby	0.232619617	0.055151869	0.495932	0.000866792	0.207296314	0.181592918	0.140483794	0.043726477	0.140809621	0.129073273	0.284709518	0.356256543	-0.110219335	0.145427681	0.010587485	-0.018335539	0.054252786	-0.301893529	0.190262602	-0.096057854	0.418334546	0.012352114	-0.422020727	0.002872656	0.144507497	-0.018486575	-0.137133028	-0.017952722		-0.109007658	0.395258304	-0.089109523	0.049572275	-0.114931401	-0.050700145	-0.147460828	0.148021812	0.104915434	0.142425542		-0.201598956	-0.130825337	-0.068666496	-0.381689167		-0.120980176	-0.00729366		0.187653304
Cornwall	0.023712314	-0.164696046	-0.092946091	-0.264324591	0.057445475	0.040901707	0.008199757	-0.018853537	0.033433364	-0.112418226	-0.289256622	-0.003079502	0.072722998	0.021321575	0.001941352	-0.043628723	0.170092554	0.321620618	0.026330178	0.069195643	0.065686844	0.071259866	0.215819795	-0.019157855	0.130145272	0.001383053	0.012079427	0.003300931	0.010310899	0.032981764	-0.023759004	0.026095022	0.009112671	0.07942606	0.06317393	0.073763028	-0.00991434	0.033327174	0.006415679	-0.614224504	0.023005262	0.009759061	0.111759394	0.040829132	0.017571817	-0.02537983	-0.055144063	0.03581158	0.168188419
Cotswold	0.039143471	0.295241916	0.167289202	0.140460158	-0.19998691	0.047681342	-0.03461879	0.065617919	-0.258618634	-0.035905888	-0.010395807	-0.285801538	-0.342446086	0.129195822	0.38013537	0.226796294	0.330188425	0.377131228	0.452735433	0.275329417	0.568237153	0.31479944	0.473081462	0.054070812	0.126927168	0.005357147	0.018199547	-0.030996742		0.019786121	0.325167114	-0.01791712	-0.085902784	0.029382889	0.049683198	0.046579935	-0.056459071	-0.06530532	0.128920252		0.037543952	0.060365187	0.028429227	-0.202257697	0.34313565	-0.016231162	-0.104620527		-0.002029906
County Durham	0.19502263	0.054064192	-0.08954707	0.015126266	0.131190251	0.112785976	0.194976313	0.006983619	0.038045615	0.130234468	-0.041959479	0.014290915	0.19367843	-0.119804203	-0.545177539	-0.257518663	-0.154180957	-0.610323964	-0.204597603	-0.340190793	-0.082930265	-0.303055639	-0.270455006	-0.001187979	0.067458029	0.038049375	-0.027790973	-0.025418768	0.081208799	0.078260661	0.259056451	0.103196561	-0.020855485	-0.013491408	-0.022047911	-0.046292428	0.200273194	0.162151717	-0.042007759	-0.022940017	-0.055348699	-0.065510938	-0.060921794	-0.010049481	-0.065501896	-0.043360239	0.021608387	0.120265226	0.138758484
Coventry	-0.178074897	0.075954323	0.208129112	0.070192668	-0.088686828	-0.095613251	-0.01132641	-0.112796492	-0.251682746	-0.038368877	0.050672039	-0.049205247	-0.185992316	-0.10999764	-0.079929744	-0.159177624	0.000687149	-0.444999566	-0.218598241	-0.157033704	0.017029245	-0.134712871	-0.310222072	0.020844061	0.078478347	0.019018809	0.002555226	-0.041857496	0.21634187	-0.006435592	-0.093723366	-0.034562623	-0.022343352	-0.066642884	-0.072253376	0.010265948	0.103776099	0.026969539	-0.007127966		-0.074866459	0.009520261	0.039476561	0.076923593	0.174555421	-0.049467844	0.164068413	0.172836029	-0.014900071
Craven	0.043420918	0.091756476	-0.388209354	0.125269091	-0.10154133	0.103858522	-0.048199414	0.032352003	0.021189092	0.095237479	-0.093875659	-0.077973863	-0.125272971	0.289013099	-0.03501314	0.07789467	0.292057316	0.132875998	-0.14905537	0.013674913	-0.156536815	0.010708667	0.153340436	-0.010842953	-0.057126507	0.12905155	0.129914893	-0.052965281		-0.048093002		-0.033890251	0.042712216	-0.023543815	-0.017905555	0.022736299	0.121317477	0.049991949	0.056936838		0.000481301	0.031562994	-0.034611165	0.176842374	-0.190380206	0.092669518	0.077419594		-0.025448163
Crawley	0.045121562	-0.143038106	-0.074112927	-0.074896898	0.104965601	0.12150428	-0.04050232	0.206517871	0.147715981	0.186615948	0.088691831	0.496558771	0.211992651	0.385311759	0.043840134	-0.113756885	0.289090932	0.2519143	0.376470473	0.107278485	-0.030856733	0.079230159	0.099135772	-0.00523651	-0.114586812	-0.111377916	0.023122593	-0.15673144	0.18888049	-0.029900472		-0.030620595	-0.172491955	-0.091379789	-0.068770277	-0.156295539	-0.251330576	-0.111893389	0.055269379		-0.094266491	-0.107244269	-0.389170135	0.063246979	-0.389927142	-0.197607894	-0.079050994		-0.019887765
Croydon	-0.160801497	-0.008880094	0.340242885	0.029179793	0.020043053	-0.160031869	-0.082187637	0.01343795	0.080367537	-0.089364282	-0.413008431	-0.00297364	-0.040417402	-0.06120357	0.277825085	0.045575842	0.042922839	0.222484751	0.040897796	0.117958446	0.192146946	0.093271936	0.227488568	-0.118584034	-0.136538848	-0.142455138	0.000439718	-0.054156162	0.168939192	-0.22892642	-0.03425068	-0.035791977	-0.160136578	-0.026816908	-0.002014686	-0.032267587	0.008508615	-0.09730634	0.047763095	-0.295904369	-0.013181021	-0.116007661	-0.04655205	-0.068774552	-0.053224028	-0.040024474	0.050155215	-0.002860889	-0.082666219
Dacorum	-0.072194159	-0.023197283	0.046406866	0.111901008	-0.085660207	-0.032537968	-0.013951632	-0.031509686	0.261103964	0.146535574	-0.081832923	0.584712115	0.02715277	0.233749842	0.228812456	0.170514383	0.411625941	0.709627184	0.218322384	0.269486956	0.249559242	0.250012734	0.405859078	-0.056734272	-0.113735639	-0.135548894	-0.010462089	-0.055260469		-0.077204663	-0.276518701	-0.069307353	-0.105024291	-0.024257123	-0.096211779	0.023302344	-0.062823979	-0.072261856	-0.095435981		0.002838792	-0.055674511	0.038913879	0.012302455	0.052122028	-0.045780214	-0.076468949		-0.111532566
Darlington	0.211126821	0.197439536	-0.01083979	0.173317495	0.132856712	0.269915561	0.182423917	0.103084347	0.036720555	0.192897872	0.323760884	0.022011907	0.173440869	0.152891776	-0.337471089	-0.038425078	-0.137702226	-0.251332136	0.025024521	-0.197069508	-0.057083726	-0.157399492	-0.406562055	-0.075876059	-0.03535338	0.062964353	-0.055629034	0.00478304	-0.163965616	-0.040726517	0.16846103	0.122505999	-0.077588156	-0.0614129	-0.084626416	0.083079805	0.122673474	0.070599694	0.017525553		0.056857025	0.009497409	-0.066537255	-0.040194137	0.113994561	0.033963424	0.101311779	0.231604731	0.123805949
Dartford	-0.062295989	0.061858187	0.204932787	0.183962163	0.174623383	0.310265806	0.122312384	0.140621933	-0.143262521	0.142299534	-0.195691753	-0.113715598	0.024984608	0.113058757	0.030000662	0.199749065	0.45736183	0.697879012	0.205673667	0.1468182	0.639015895	0.18605768	0.320973289	0.027580954	-0.038337154	0.031822733	-0.022120899	-0.071262759	0.206104496	-0.021617624	-0.121840467	0.001501455	0.00107	0.053845374	-0.034440416	0.05952236	-0.018217386	-0.093228004	0.102868175		0.107645028	-0.088798481	0.027874936	0.021296852	-0.363413038	0.132927507	-0.018006371		0.068027045
Daventry	0.168784631	0.209668884	0.430637198	0.32725879	0.157891248	-0.005681416	0.067455491	0.060533693	0.038266945	0.236335362	0.045273626	0.040933991	-0.153433051	0.08757976	0.197841829	0.114399048	0.021586862	-0.255851184	0.21745081	0.094562186	0.48654991	0.171602341	-0.068307464	-0.054079345	-0.048259382	-0.160024373	0.070757641	-0.009580715		-0.191917176	0.037958345	-0.029821081	-0.013937101	-0.021529927	-0.127847615	-0.085752154	-0.051692774	-0.024117424	-0.055842187		-0.019595275	-0.088842381	-0.007798418	0.099438627	-0.318326447	-0.057816644	-0.177565362		-0.098369214
Denbighshire	0.194063366	0.035886626	0.334164619	-0.096485474	0.307299468	0.244428883	0.182404463	0.103169356	0.160021057	0.081254804	0.151372991	0.255872516	0.222457734	0.188320725	-0.383587186	-0.375216318	-0.644264595	-0.714920075	-0.315668133	-0.408651493	-0.654217083	-0.403800473	-0.490787065	-0.094135683	0.107714362	0.147203743	-0.147417948	0.020847702	-0.17128607	-0.046894005	-0.040750043	0.032167328	0.003357222	0.142076079	0.045899318	-0.040346904	0.187507838	0.146872159	-0.058548182		0.064249974	-0.016752473	-0.141294084	0.206207407	0.378795869	0.118180166	0.018691194		-0.028504754
Derby	0.231030857	0.071883359	0.149163572	0.03308188	-0.018687666	0.150204411	0.003976678	0.017158083	0.071620239	0.030175514	0.124637149	0.111103431	-0.25768629	-0.001041442	0.205305082	-0.083560796	-0.313304339	-0.716689378	-0.234382725	-0.159209005	-0.06630721	-0.109547459	-0.681555587	0.089090023	0.026812644	0.034625225	0.012980287	0.048902205	0.294381806	0.071654621	0.233749181	0.025956608	0.035505962	-0.124897584	-0.00903743	0.044894474	0.004984708	0.02197552	0.038203608	-0.143802149	-0.043340048	-0.014386847	0.021809264	0.00649937	0.239574895	0.015247233	0.136604387	0.249600365	-0.059638677
Derbyshire Dales	-0.062503383	-0.000369916	0.025409799	0.039333488	-0.20419053	-0.203890927	-0.156446593	-0.043570151	0.150898142	0.066747404	-0.331513295	-0.170476651	-0.376666173	0.242618442	0.084522899	0.006791536	0.049447251	0.078175578	-0.039649872	0.036780827	-0.051144258	0.046621387	0.039931942	0.003041131	0.035533295	0.033540821	-0.003291432	0.006188298	-0.060397045	-0.077382951		0.097026839	0.153312524	0.023697497	0.084722281	0.023266049	0.040950957	0.026672845	0.086848572		0.01803046	0.033338193	0.018454487	-0.01230647	0.338366544	-0.034059522	-0.042034235		-0.093182727
Doncaster	0.284199402	0.261432965	0.327838821	0.245978945	0.153534648	0.29539726	0.195247643	0.161025524	0.112473572	0.349166574	0.069946559	0.240777026	0.160689458	0.285007987	-0.299090067	-0.128605427	-0.360512973	-0.7367925	-0.217393606	-0.303815262	-0.111542509	-0.246708055	-0.72692696	0.02293973	-0.062919055	0.023101591	-0.006886933	-0.029028477	0.24802062	0.016974931	0.073196853	0.076391088	0.067278173	-0.006753574	0.045377807	-0.017527393	0.154163186	0.148662261	-0.023559721		-0.034472836	-0.015037403	-0.068697411	0.024611668	-0.158661429	0.042137096	-0.058196421	0.251722745	0.025688681
Dover	0.059867042	-0.028930375	0.325770667	0.028523906	0.241617511	0.039080292	0.142242907	0.030516081	-0.115132949	0.185020635	-0.016416577	-0.067184911	0.100150697	-0.073008635	-0.121912155	0.07486033	0.272231837	0.239553314	-0.217238794	0.046609718	0.103831722	0.068270911	-0.017676293	0.00369491	-0.006597899	0.131442184	-0.079226312	0.013791023		0.03774572		0.041610937	0.157976582	-0.02486634	0.076855229	0.08633962	0.035784412	0.102803494	0.085912809		-0.046166451	0.033923387	0.220978291	0.038680467	-0.070892285	0.038175027	0.087598196	-0.084895929	0.002637284
Dudley	-0.24760813	-0.037664082	-0.001034688	0.025709936	-0.217085773	-0.105061899	-0.117343622	-0.217591291	-0.417132982	-0.198931216	-0.504958414	-0.206189824	-0.349203871	-0.425460056	0.103691461	-0.081223579	-0.372293658	-0.707551499	-0.461049543	-0.219239806	-0.19504529	-0.194171774	-0.519902287	0.062265702	0.104258219	0.122363357	0.031262593	0.103676525	-0.091495644	0.086972612	0.078874689	-0.073434358	0.187932171	0.178575526	0.043276147	0.095028725	0.165759346	0.058162406	0.07626825	0.057674059	0.136722566	0.040255169	0.055598975	0.262764309	0.093227735	-0.007605475	0.158233089	-0.051008217	-0.02053634
Ealing	-0.107682803	-0.03468204	-0.006354395	0.050687728	-0.024519144	-0.116386009	-0.105502456	0.002332097	-0.000950898	-0.115480736	-0.113279481	-0.188683095	-0.026942268	-0.217316143	-0.011162495	0.187435039	0.042527089	0.043224936	0.15765067	0.021010734	0.03768419	0.137096095	-0.00487301	0.038829784	-0.109051267	-0.164313134	-0.020611514	-0.039287654	0.12038001	-0.067321899	0.095579294	-0.004922567	-0.182145372	0.058934323	-0.123063872	-0.053168853	-0.084852689	-0.087205063	-0.021898223	0.229186752	0.034914975	-0.043272181	-0.03716482	-0.055287604	-0.065581575	-0.023753107	-0.109519931	0.093571765	-0.109600773
East Cambridgeshire	-0.125700999	0.01805358	-0.277801044	0.039221595	-0.13877923	-0.155732955	-0.158297799	-0.093968457	-0.022721942	-0.218833984	0.010307915	-0.168137362	-0.043974635	0.000677983	0.044317819	0.068936487	0.101162062	-0.133993771	-0.316881376	0.045829436	-0.022726986	0.070106998	-0.219187825	-0.049959058	0.055650515	-0.103219346	-0.095710449	0.02550647		-0.102294923		0.109683866	-0.15073138	-0.007984261	0.007223638	-0.119199145	-0.066894054	-0.105461303	-0.023755258		-0.113627644	0.000345071	-0.051954308	-0.015580291	-0.047499033	-0.124445771	-0.077841806	0.062599287	-0.249488302
East Devon	-0.145805897	-0.18846083	-0.385353229	-0.243234162	-0.053321098	-0.178050058	-0.113718738	-0.114500618	-0.339340648	-0.245618335	-0.139008382	-0.185266816	0.020188729	-0.205888605	0.164846071	0.103921615	0.229180294	0.548509849	-0.044174286	0.195405161	0.313323942	0.201888715	0.404701474	-0.123286875	0.162810715	0.138959028	0.044628145	0.157282659	0.40843719	-0.001596134		0.130244302	0.09893273	0.135070691	0.134908088	0.202768174	0.02521578	0.035327549	0.11558815	-0.007137747	0.156415916	0.147197837	0.184953954	0.110117933	0.157254578	0.196325264	0.060199301	0.160116345	-0.016647058
East Dorset	-0.173476266	-0.054872364	-0.597565504	-0.106204585	-0.276975748	-0.288387852	-0.172700466	-0.144288343	-0.286423808	-0.585939834	-0.135231626	-0.410374099	-0.415096417	-0.350632489	0.292682874	-0.128535132	-0.09217804	0.403167228	0.280605442	0.275956092	-0.068238933	0.273817045	0.199487189	0.127828798	-0.064840863	0.166753344	0.146189437	0.122521014		0.032877666	0.271069984	0.139626775	0.060149781	0.190007213	0.106579681	0.141205463	0.004290729	0.052337825	0.085308886		0.130330197	0.137703807	0.310890081	0.22472472	0.12569824	0.149521619	0.044702238		-0.139081791
East Hampshire	-0.123794383	0.025999048	-0.21205303	-0.085375884	-0.174347431	-0.170547396	-0.091263248	-0.114966862	-0.099814701	0.00084711	-0.145389043	-0.066094795	0.164281674	-0.093512462	0.192351924	0.148697475	0.184490025	0.41349161	-0.000194578	0.233886922	0.313483904	0.252472675	0.262826889	0.078139279	-0.070340302	-0.026171101	-0.07163438	-0.037705164	0.064098428	-0.055973757		-0.078452592	-0.084118415	-0.116373871	-0.064499074	0.045512992	-0.162187596	-0.096033576	-0.05643977		-0.024728121	0.005329827	0.101365857	0.077966346	-0.476371398	0.158687289	0.086010232	-0.089975709	-0.001229659
East Hertfordshire	-0.1341114	-0.004465021	0.068490701	0.056529777	-0.100507688	0.059573997	-0.081972349	-0.057525491	0.167992062	0.019267126	0.15846336	0.532612044	0.067847409	0.241638768	0.082264032	0.249102112	0.397009634	0.759794635	0.035760323	0.269045124	0.371176801	0.254312953	0.543237378	-0.051326129	-0.127474337	-0.057486707	-0.020940418	-0.206880575	-0.302899799	-0.011244429	-0.232651871	-0.058405034	-0.153356518	-0.122425845	-0.165028953	-0.080015843	-0.271980943	-0.175996385	-0.154301251		-0.187703338	-0.103502671	-0.00974815	-0.176991388	-0.069324023	-0.133638741	-0.222176931		-0.218395902
East Lindsey	0.12016052	0.256837438	0.311372259	0.031247077	0.076108131	0.212501184	0.076800477	0.131097865	0.113350408	0.045552262	0.286026176	0.320507763	0.02768738	0.243453738	0.038628985	-0.189537592	-0.384882073	-0.497010756	-0.007787105	-0.091810276	-0.58938834	-0.08503631	-0.503339007	-0.111231272	0.055575897	0.125532129	-0.036269672	0.096034387	0.128662669	0.166293515	-0.19459794	0.09164944	0.128824833	0.162397119	0.092852618	0.081517861	0.14125461	0.199607868	0.006892336		0.076075861	-0.024733113	0.117034977	-0.02393896	0.110700853	0.007552244	0.235608011		0.030167343
East Northamptonshire	0.113656986	0.131349715	0.372253521	0.181975498	-0.024498585	0.097222224	0.064045808	-0.112463161	-0.129023388	-0.109181615	-0.126702243	0.032538763	-0.444834058	-0.114320125	-0.005601622	0.093294699	0.115341226	-0.166971614	0.023014307	0.032234181	0.333846591	0.098882214	-0.262535197	0.123052119	-0.06500513	0.041241874	0.0457703	-0.051949499	-0.122320766	0.072811064	0.282653257	0.024146454	0.014216754	-0.04165777	-0.062633382	-0.150190685	0.049628081	-0.057991148	-0.067090273		-0.073417823	-0.052461918	-0.167142234	-0.205465951	0.119904917	0.06068961	-0.09396362		-0.012408002
East Riding of Yorkshire	-0.299335806	0.098424508	0.001113856	-0.037385332	0.013448135	0.052872987	0.004449567	-0.014814708	-0.168208679	0.049555179	0.25847144	-0.187314802	-0.012609321	-0.112246088	-0.111567029	0.047390184	-0.119280355	-0.215035315	-0.172704378	-0.070750936	-0.04616493	-0.039632602	-0.314027808	-0.050315933	-0.081315842	0.020278535	0.017983716	0.007314551	0.017006656	0.022435696	0.003596774	0.031824742	0.029243842	0.035381038	0.027669518	0.029490263	0.098882579	0.096999391	-0.090517818		0.053661445	0.01525055	-0.182556943	0.090068127	-0.033136847	0.029795024	0.10291044	-0.459926928	-0.063992045
East Staffordshire	0.027533306	-0.090833521	0.265148674	-0.021718628	0.140625502	-0.030265808	0.010370625	-0.012121427	0.117925561	0.165210701	0.171849438	0.069724036	-0.032952948	-0.006414339	-0.155785513	-0.073829882	-0.088761341	-0.390963926	0.014544129	-0.099526642	0.107917905	-0.049739754	-0.316820273	0.035336916	0.155456599	0.018869649	-0.13074239	-0.037870463	0.383316976	-0.017392988	0.151655906	-0.001059211	0.137969508	-0.005343184	-0.007529065	-0.048182544	0.0300312	-0.023384306	0.046377118		0.030670512	-0.012589574	-0.002612944	0.067591086	-0.161484142	-0.029298327	0.126104077		-0.024195178
Eastbourne	0.053134491	-0.213943192	-0.084515811	-0.339169315	0.049425068	0.034676978	-0.026909019	-0.0246472	-0.004422495	0.012290422	-0.111962237	0.079236949	0.114361139	0.131038492	0.196293545	-0.052096581	0.232853893	0.664760909	0.282244155	0.202217635	-0.456676054	0.091337554	0.400377069	-0.036790129	0.102953212	0.124976856	0.202895551	0.165845844		0.140995359		0.062989936	0.172075156	0.085627416	0.189902759	0.202433005	0.040309176	0.044197043	0.114555384		0.162103334	0.153491316	0.176996015	0.145438088	0.116343034	0.177325707	0.114198238		0.158730673
Eastleigh	-0.08304352	-0.200890766	-0.331109729	-0.219265823	-0.213056714	-0.146674518	-0.175274032	-0.222147652	-0.219806835	-0.16122564	-0.017153578	-0.12148799	0.060233259	-0.187423752	0.384690349	0.050152782	0.19116234	0.401092079	0.23844941	0.149104392	0.237895422	0.157349649	0.09668825	0.160385969	-0.120051853	-0.102453279	0.092616119	0.009077613		-0.071534239	-0.234698281	-0.056840805	-0.076635458	0.056647979	-0.032059178	0.014871773	-0.197418986	-0.082664716	-0.047175014		0.028423031	0.004836106	0.081626844	0.119970845	-0.126373555	-0.050501788	0.001204578	-0.168526051	-0.232810981
Eden	0.054017776	-0.007304567	-0.113775761	0.102128312	-0.001390474	0.073641108	0.051798653	0.091398374	0.119702041	-0.017961732	-0.007120798	0.063916743	0.197939444	0.195308447	0.082376707	-0.045351832	-0.020221898	-0.043318402	0.120714811	-0.08415042	-0.138349499	-0.084488565	0.16697749	-0.064097781	0.079448388	-0.089545544	-0.007885484	-0.050100596		0.053966545		-0.150387141	0.068364183	-0.062348286	0.027419232	-0.033137105	0.053649113	-0.009450116	-0.015541592		-0.076079291	0.015653169	-0.167274814	-0.020475075		-0.14939389	-0.061538538	0.304038407	0.040225845
Elmbridge	-0.134022943	-0.080139741	-0.395282718	-0.153222874	-0.166571	-0.413097409	-0.175253607	-0.049724388	-0.229038542	-0.095151012	0.046959497	-0.233556999	0.023703694	-0.339875549	0.875260745	0.43004269	0.408106858	0.894849573	0.461966271	0.58576956	0.301950157	0.568454288	0.529699052	-0.048169861	-0.13784557	0.003077638	-0.136039877	-0.088838126		-0.081933816		-0.148184755	-0.147834273	0.110750836	0.007739957	-0.050307133	-0.098193944	-0.176206215	-0.071531079		-0.038821732	-0.039772869	0.022199788	-0.066301106	-0.189839162	-0.027799719	-0.260035971		-0.026290049
Enfield	-0.146839084	0.042991372	0.33966898	0.135332747	-0.050954844	-0.298918962	-0.183238846	-0.000943155	0.026468946	-0.119538722	-0.371406124	-0.055803833	-0.123678198	-0.00164212	-0.061815341	0.008185724	0.138853857	0.159577106	-0.126837986	0.086991633	-0.218481409	0.016973774	0.192514742	-0.043183015	-0.225464678	-0.073438713	-0.147499471	-0.109619525	0.04112532	-0.048781905	-0.059664753	0.023056475	-0.169853498	-0.087360766	0.002493641	-0.127599878	-0.050756007	-0.092605042	0.062177076	-0.234080025	-0.033668628	-0.019109253	-0.197089911	-0.195013829	-0.040504609	-0.148473848	-0.098927263	0.229618263	-0.161358864
Epping Forest	0.019098341	0.197922976	0.443021318	0.396803165	0.026222385	-0.100301936	-0.035356051	0.070053502	0.039906803	0.043854208	-0.300410703	0.063124203	0.160037915	0.151156452	0.153147163	0.327251121	0.351960692	0.768414732	0.230553336	0.321518088	0.12729025	0.287615098	0.531707777	-0.074485218	-0.020351734	0.005016186	-0.068192351	-0.03827672	0.050188739	-0.086351761	-0.19580295	-0.041015974	-0.049668749	0.001774566	0.030037022	-0.043296159	-0.054900885	-0.005611605	0.074125696		0.013079192	0.002601162	-0.057180935	-0.044819156	-0.197261104	0.099024391	-0.14142444	0.167323476	-0.172714341
Epsom and Ewell	-0.075226471	-0.1411747	-0.194046929	-0.086173594	-0.131784327	-0.273939583	-0.144717596	-0.107847124	-0.117514687	-0.133556922	-0.060142024	-0.153557327	0.005355096	-0.206407125	0.564530408	0.381402765	0.13597572	0.656659376	0.005930206	0.331013094	0.161808394	0.282959699	0.406744387	-0.004444554	-0.130176279	-0.085060025	0.015442323	-0.105620152		0.00957101		-0.173619662	-0.15989975	0.261056029	0.014675245	0.006379916	-0.129215112	-0.1609634	0.171692883		0.027381949	0.021128313	-0.105311367	-0.243440858		-0.052729047	-0.088634656		0.007079145
Erewash	0.115188224	0.015210791	0.002346566	0.027169387	-0.121449812	0.071997672	-0.033683876	-0.106273538	-0.049141127	-0.066293877	-0.006510029	-0.08756091	-0.515225475	-0.222758569	0.001070038	0.018577734	-0.228312973	-0.406109462	-0.282401752	-0.128946223	-0.360717018	-0.103777589	-0.613473759	-0.059786962	0.01794949	-0.024943883	0.038168795	0.061671733	-0.16566188	0.14904018	-0.175421175	0.043392266	0.055263209	-0.156768436	0.007863955	-0.064320577	0.015302709	0.023397459	0.060782884		0.051183319	-0.012071694	-0.061473567	0.049847558	0.047375758	0.081681494	0.129718753	-0.110454361	-0.013245195
Exeter	0.05526994	-0.18562869	-0.288047945	-0.281350157	0.02626032	0.072623216	-0.044235242	0.023036974	0.049323264	0.066748697	0.160040256	0.026896698	0.085863041	0.07560941	0.222388639	-0.030045402	0.302962911	0.208975814	0.184274894	0.107197531	0.302920851	0.098578785	0.159678679	0.014275813	0.097448868	-0.057114173	-0.086720365	0.039640749	-0.153795722	-0.031949985		-0.089022555	-0.000985109	0.058558716	-0.02361335	0.06404289	-0.010036672	-0.042357982	-0.019735819		-0.045339922	0.047765363	0.119439445	0.014821993	0.169574117	0.074312327	-0.088651689		0.138620973
Fareham	-0.130072826	-0.364714232	-0.598635222	-0.319423705	-0.269073596	-0.015971057	-0.239715442	-0.262702701	-0.27678338	-0.183239056	0.002553365	-0.261768542	0.007154825	-0.253913101	0.424476793	0.133036942	0.095852072	0.239049991	0.291604846	0.177628018	0.040521325	0.179714467	0.033402792	-0.028497975	-0.012438916	0.135676248	0.070289772	0.139002596	0.151609995	0.068942114	-0.183668162	0.108353023	0.003942908	0.075896287	0.106035994	0.112590382	-0.194554642	-0.048487732	0.117588216		0.09454078	0.124489183	0.217622976	0.183119422	-0.419789996	0.176305269	-0.053043894		-0.065262778
Fenland	0.125328227	0.096127704	0.378702325	0.153370113	0.125305772	0.199056797	0.151037559	0.120517904	0.150685086	0.099094518	0.430987593	0.174743568	0.125457481	0.069289224	-0.082484632	-0.059221026	-0.167804744	-0.539423409	-0.142587911	-0.058279594	-0.279457243	-0.032491102	-0.711172539	0.027317122	0.134818332	0.009798006	-0.083041729	0.04097783	0.138571005	0.075904821		0.064166234	0.096991167	-0.04053837	0.075455632	0.065225277	0.020917339	0.127887462	0.114649336		0.041049531	0.051489416	0.048254207	0.129639563	0.079356974	0.004379107	0.085392625	0.300919676	0.018477806
Flintshire	0.019848357	-0.004650295	-0.266605683	-0.141725968	0.030938828	0.028655862	0.059276496	-0.050120843	-0.018348294	-0.040503149	-0.00776173	-0.094960408	-0.214033283	-0.364351266	-0.368689725	-0.258219059	-0.57961981	-0.8455106	-0.107784637	-0.367741174	-0.053057305	-0.323324964	-0.314202599	0.0414005	0.069573172	0.030766315	-0.051303453	0.023515527	-0.340009566	-0.097846591	0.019524734	-0.003344888	0.098329258	0.03053905	0.002261047	-0.037640831	0.118647142	0.047104386	-0.049867876		-0.043020414	-0.060121195	0.029172718	0.076856757	0.056883002	-0.130442773	-0.035882397	-0.219562367	0.017119449
Folkestone and Hythe	0.013216422	0.001421129	0.391350924	-0.057122519	0.242115364	0.139588532	0.133548855	0.080733695	0.034759345	0.153056396	-0.043983904	0.277143408	0.105745902	0.036193032	-0.091608028	0.078153608	0.155558679	0.544774053	0.030087009	0.088802492	0.123839205	0.072728877	0.32457343	-0.016747299	0.12828505	0.056276863	-0.045016095	0.063163597	0.105273965	0.057692189	-0.128366738	0.063876829	0.118354083	-0.004242966	0.102414834	0.160443787	0.041358219	0.085890782	0.069400176		0.124221063	0.036461435	0.097865155	0.090867918	0.037085923	-0.027220914	0.143481074		0.113945695
Forest Heath	-0.052018944	0.103236699	0.226740712	0.271140943	0.157147094	0.090836312	0.087336353	0.127040346	0.222574115	0.210436819	0.374409509	0.265276899	0.308804272	0.313253307	-0.052101458	0.005622367	0.209068627	0.231977404	0.384918705	0.0843782	0.275662948	0.109525238	0.211574655	0.064944273	0.077410777	0.021303795	-0.072763109	-0.03080756		-0.004382982		0.042287505	-0.126374899	0.072462396	-0.122251829	-0.104239057	-0.088514663	-0.057639752	-0.229913127		-0.067164195	-0.149946756	0.012760206	-0.072223452	0.280587777	-0.098506617	0.02998571	0.205506869	0.035092194
Forest of Dean	0.114381075	-0.001439236	-0.167681524	-0.034648734	-0.149675389	-0.270291029	-0.08085431	-0.092064942	-0.163489494	-0.114594599	-0.254960696	-0.234515833	-0.296894866	-0.403073883	-0.040036879	-0.054577547	-0.199926514	-0.443334822	-0.22969014	-0.06091543	-0.141923298	-0.0365357	-0.345870809	-0.092833416	0.013059076	0.054688919	0.044380538	0.089101892		0.148523061	0.008458852	-0.051265038	-0.021421223	-0.135372241	0.094276725	-0.011292838	0.005849425	-0.024185879	-0.137761045		-0.051169497	0.045020684	0.014502731	-0.348945308	0.288681302	0.035017748	-0.018855976	0.369169324	0.08284938
Fylde	0.075050893	-0.062408752	-0.274023703	-0.153079872	-0.088991239	-0.053775065	-0.087916952	-0.025336952	-0.213620636	-0.144773014	0.054100681	-0.498413837	-0.487040214	-0.163427051	0.001618937	0.095386034	-0.06781	0.449442284	-0.139606529	0.022441401	0.189639643	-0.24745695	0.771300162	0.033336453	0.071066274	0.080919473	-0.050019048	0.063514095	-0.026366335	0.269992629		0.074421088	-0.00986351	0.140068978	0.097088317	0.157059285	0.045570058	0.117282898	0.050210572	0.282690958	0.088185367	0.105673418	0.169564463	0.218927734	0.278937881	0.211332209	0.127321678	0.419980302	0.057245936
Gateshead	0.094029883	-0.042486874	-0.051543125	-0.079282216	-0.020216818	0.056303125	0.095243968	-0.008970529	-0.045034737	0.142856715	-0.156451494	0.116333998	0.221263294	-0.156150432	-0.390098251	-0.168703366	-0.117268302	0.022340221	-0.061672114	-0.269583637	-0.154396519	-0.330057056	-0.006506282	0.149763655	0.123353562	-0.053857033	0.019227001	0.025589633	-0.1042517	-0.046110959	0.041893253	0.137396939	-0.008875949	0.025779253	0.012255811	-0.011582181	0.175167754	0.189397195	-0.036362328	-0.086869114	-0.060906182	0.065327032	-0.013138045	0.07701373	0.041455954	0.035064875	-0.042871602	-0.068336954	-0.039480126
Gedling	-0.205190362	-0.124408531	0.112661142	-0.132232585	-0.116478567	-0.132879352	-0.110882671	-0.200316553	-0.07105084	-0.185205643	-0.344891059	-0.075382034	-0.274547033	-0.301715948	0.137084816	-0.037266659	-0.262009796	-0.141809172	-0.372814819	-0.085611698	-0.159802855	-0.05766338	-0.442568387	0.061383638	-0.042331418	-0.032220715	-0.034977699	0.080389807	0.302809128	-0.018596058	-0.179189538	0.077290623	0.014610789	0.011085684	-0.005510892	0.040110957	0.119350025	0.054148162	0.007840018	0.140804758	0.057797757	0.058624118	0.00286054	0.143826653	-0.437142547	0.028513494	0.133324134		-0.077840548
Gloucester	0.263735535	0.021974432	0.020589693	-0.063245791	-0.03652789	0.147153304	-0.017868307	0.029737956	0.027705838	0.121105869	0.270528576	0.05207966	-0.175957929	-0.082625164	0.204992273	0.080825906	-0.072899306	-0.263549993	-0.085613136	-0.015907741	0.036615234	0.009723565	-0.292121052	0.009971488	0.166550683	-0.093037692	0.044764908	0.062775932		0.08818457	-0.163324101	-0.139668394	-0.050337613	-0.000429194	0.026341093	-0.006040221	0.007682668	-0.010348054	0.0226505	0.163907733	-0.032228954	0.01965415	-0.014387612	-0.270032912	0.089014937	-0.070715752	0.028798772	-0.1709459	0.114193204
Gosport	0.060289156	-0.133552826	-0.494032544	-0.162798664	-0.101189478	-0.079126716	0.036262086	-0.117040276	-0.195857343	-0.018018378	0.272046515	-0.12817711	0.0768245	-0.566064245	0.107664496	-0.069957032	0.073870696	0.016297898	-0.545781157	-0.008499114	-0.177100666	-0.048439402	-0.011364657	0.018261876	0.081104047	0.156454111	0.158271425	0.092384837		0.261557135		-0.094616209	0.181441368	-0.001085592	0.038547912	-9.25867E-06	0.009021916	0.087662751	0.178130082		0.024508864	0.110152272	0.176175272	0.063772429	0.028380085	0.063258984	0.104792489		0.063419018
Gravesham	0.022027834	0.153612105	0.349052019	0.156486177	0.207628646	-0.080312528	0.148216127	0.084372077	-0.096075408	0.150593172	-0.20257264	-0.051112109	0.07539602	0.115028089	-0.080485408	0.037089562	0.214117629	0.202360303	-0.189919545	0.004614975	-0.493141212	-0.006212581	-0.136241622	0.034972953	-0.105284444	-0.073056149	-0.009126698	-0.041824838	-0.123505139	0.066210103	-0.13359279	-0.099155482	-0.053033041	-0.131672821	0.006522946	0.027972977	-0.021960778	-0.038386653	0.042947678		-0.023226483	-0.026302506	-0.052686649	-0.043826348	-0.086643051	-0.072115058	0.036607634		0.079926397
Great Yarmouth	0.172471379	-0.061615411	0.250789199	-0.173468481	0.239516756	0.051193868	0.164619735	0.066912875	0.23635168	0.187407269	0.304530441	0.23940719	0.367018344	0.165610907	-0.090965256	-0.192938999	0.014969187	-0.497814397	-0.042183124	-0.108509245	-0.292511948	-0.097790033	-0.294283867	-0.03360642	0.083347843	0.075430367	-0.006742173	0.026445883	0.474840171	0.021157674		0.278937568	0.1068033	0.082726538	0.121402617	0.116920385	0.026584748	0.138586851	0.138643966		0.103979004	0.106845201	0.044461064	0.048996328	0.299773902	0.066560515	0.110794189	-0.035392686	0.145350725
Greenwich	-0.177570615	-0.035385851	0.005070227	0.040115247	0.05898998	-0.07203125	-0.023756149	0.043435516	-0.015819349	0.039453175	-0.224201359	-0.125357028	0.044422508	-0.084405026	-0.238279729	-0.027981221	0.104168758	0.300909251	-0.147983638	-0.003226981	0.572495482	0.004117215	0.26494555	0.068850424	-0.03305786	0.009796937	-0.041722888	-0.064091233	-0.459474472	-0.044663121	-0.020392899	-0.098595791	-0.079826784	-0.064523361	-0.036145871	-0.067896328	0.048031699	0.020732994	-0.079019381		-0.007463951	-0.082457518	-0.14280737	0.034107996	-0.127348079	0.056569755	-0.095196474	0.072653691	-0.145971442
Guildford	0.074269312	-0.056178967	-0.149854012	-0.197709494	-0.016174464	0.086882226	-0.015294448	0.082631537	0.202203455	0.08771362	0.093329559	-0.008390079	0.23452417	0.020431151	0.326878357	0.322103444	0.144503839	0.698492081	0.381259324	0.336354946	0.114093376	0.308096986	0.471023144	-0.047803909	-0.165576017	-0.092353208	-0.049755568	-0.083089306		-0.031686119	-0.245605457	-0.119444041	-0.239868116	-0.029455936	-0.097344263	-0.107687409	-0.133943112	-0.252826507	-0.114719095		-0.003686878	-0.033671588	0.066400228	-0.058587921	0.129744863	-0.046182457	-0.201021732	-0.182610277	-0.082947975
Gwynedd	0.148517294	-0.019531677	0.08841648	-0.046504098	0.231103804	0.32516353	0.199099642	0.094078207	0.122357314	0.083920856	0.133172579	0.234412735	0.251141282	-0.00635813	-0.354711525	-0.495903899	-0.235237967	-0.434267476	-0.170133329	-0.397031635	-0.540663259	-0.391347785	-0.370733977	-0.106498283	0.110913561	0.042314956	-0.06264661	-0.010659336	-0.237660485	-0.242575534	0.344534783	-0.001395278	-0.077970187	-0.016307922	-0.099264506	-0.057855255	0.044837501	0.068653643	0.216168262		-0.114210364	-0.056031409	-0.084819876	-0.163422033	-0.05399987	-0.113436594	0.03250294		0.104910462
Hackney	-0.068522694	0.031780065	-0.092349917	-0.025368415	0.031244344	-0.164779437	0.028814976	-0.121191693	-0.010872835	-0.190558779	0.298834094	0.004337287	-0.001033848	0.129214387	-0.848146926	-0.278677246	-0.225291309	-0.148723947	-0.16041328	-0.282939597	-0.215442755	-0.058562002	-0.317429688	0.005223694	0.070846611	-0.036922436	-0.003439044	0.032456894	0.093327022	0.07556981	0.040266771	-0.052528696	-0.030536063	0.074819172	-0.056115942	0.029657751	0.107151233	0.005261663	0.033762272		0.009356475	-0.02912776	-0.023141238	-0.028421544	-0.185732737	-0.031173576	0.059423933	-0.019631487	-0.008110922
Halton	0.156092244	-0.065401676	-0.142075863	-0.117881496	-0.00346833	0.068306811	0.036176481	-0.166068152	0.0755939	0.080777177	-0.039906518	0.040713138	0.279564358	0.079191838	-0.006776589	-0.216645778	-0.257890304	-0.532121188	0.023567258	-0.261068092	0.043897746	-0.282381285	-0.03825096	0.016997966	-0.007898162	0.04561515	0.020769171	-0.002317184	0.403660289	0.019460568	0.064954923	-0.039416079	0.052394182	-0.062773838	-0.027599174	-0.029340845	0.029194025	0.140568125	0.093494548		-0.028861546	-0.04199182	-0.058591881	-0.005537188	0.132410517	0.015488357	-0.015007589		0.001433984
Hambleton	0.107574402	-0.040389857	-0.212452622	-0.054792869	-0.083076963	-0.019614624	-0.051311015	-0.048996502	-0.112065529	-0.045011915	-0.085762623	-0.153789304	-0.167958504	-0.055707777	0.090999287	-0.033228988	-0.017430953	-0.083260586	-0.115347616	-0.02570897	0.007991508	-0.002072807	-0.083643536	0.004290258	-0.015220763	-0.017305163	-0.039627227	-0.030768314	0.336546999	-0.026214956		0.031512472	-0.013428157	-0.068772512	0.026846992	0.005058174	0.019393743	0.004439352	0.001158603		-0.055859506	0.009274949	0.007460903	-0.07194745	0.088569256	-0.093538901	0.074641654		-0.034278076
Hammersmith and Fulham	-0.100725404	-0.054068905	-0.267666158	0.137392384	-0.021520116	0.20258349	0.002882456	-0.053699468	0.189236601	0.010950744	0.242527372	-0.102972766	0.087917125	-0.208669797	-0.408078672	0.094746605	0.332472773	0.183544815	0.176236367	0.115579478	0.140977385	0.364060168	0.054976147	-0.030937928	0.02087652	-0.027539866	0.023218139	0.058816071	-0.287593065	0.173790184	-0.152183636	0.042441345	0.055166486	0.113860319	0.083938932	0.037652283	-0.107088736	0.082237307	-0.058388226		-0.031228179	-0.015227836	0.100727744	0.146106742	-0.11343871	0.081240698	-0.085972605	-0.168046848	-0.016602658
Harborough	-0.323200326	0.066046518	-0.075356343	0.18812357	-0.20303607	0.059651731	-0.109783623	-0.073052398	-0.366180787	-0.062322149	-0.059328294	-0.300329557	-0.273794725	0.003562235	0.168547422	0.0820869	0.017995577	-0.00263238	0.293599872	0.118553687	0.433406176	0.182927475	-0.064898762	0.011844215	-0.094341659	-0.036472159	-0.000502392	-0.061891968		0.074724278	-0.007567085	-0.083694382	-0.049082622	-0.026148327	-0.061228839	0.028564756	-0.058904746	-0.082098006	0.008827558		-0.043772246	-0.029215672	-0.0223391	0.048667563	-0.053123783	-0.0188629	-0.141473239		0.014068204
Haringey	-0.097781454	0.02737203	0.15283518	0.109231452	0.016194687	-0.07070571	0.009961637	-0.049482764	0.011317869	-0.121696718	-0.146132207	-0.021904738	-0.034969852	0.106191891	0.104636892	0.080693191	0.087927494	-0.112813129	-0.365641413	-0.112544682	-0.537713565	0.078976031	-0.210699551	-0.068703107	-0.038799368	-0.014583394	-0.043069812	0.005406581	-0.443010624	-0.063405753	0.142783267	0.074741717	-0.058860758	-0.141753125	-0.020593434	-0.045488348	0.064620299	-0.122361695	0.002109011	-0.109457514	0.03014653	-0.079842378	-0.214080849	-0.103821812	0.064339821	-0.192281398	-0.129125933	-0.011761965	0.012807158
Harlow	0.118172263	-0.022509784	0.073237243	0.078979205	0.074029469	0.159649093	-0.00574955	0.015890137	0.064985956	-0.010097815	0.059371384	0.111758429	0.109739927	0.082400888	0.09649656	-0.253519724	0.296014113	0.074850179	0.176510007	0.057357084	0.099394789	0.060569728	-0.050280318	-0.057734912	-0.003023122	0.050759431	-0.0454955	-0.093516255		-0.362421693		-0.082379851	-0.07570685	0.057591543	-0.017882918	-0.182419446	0.022727929	0.03195955	-0.081251877		0.011441	-0.051460039	-0.03190192	-0.051070135	0.027677657	-0.082253883	-0.020339602		0.192310071
Harrogate	0.142474062	-0.04019912	0.096071682	-0.149216864	-0.080147735	0.219069326	-0.005136114	0.008776642	0.072479789	-0.017338027	0.229892809	-0.051328834	-0.173256416	0.254298957	0.056964492	0.184436854	0.179789697	0.535722995	0.193752491	0.172223756	-0.079638851	0.142198347	0.453948693	-0.006053884	-0.106795448	-0.05257441	0.009391833	-0.025605687	-0.094238799	0.00142212	0.031500233	0.004594519	-0.078184092	-0.166633456	-0.119956998	0.00667039	-0.006542441	-0.032365064	-0.432205818		0.024043648	-0.085614392	-0.081942302	0.067748547	0.153581739	0.04764672	-0.001359341		0.007778679
Harrow	-0.249069253	-0.036528274	-0.044832713	-0.114369023	-0.168104371	-0.335802879	-0.307413714	-0.170781293	-0.167359787	-0.259037895	-0.556085105	-0.368397354	-0.292081379	-0.214145011	0.305702337	0.19000126	-0.112097682	0.073628735	-0.183323702	0.034204291	0.19689737	0.082525416	0.047387787	-0.025861546	-0.140061152	0.03869883	-0.022584373	-0.107636695	-0.135778765	-0.027997704	-0.09029019	0.07098602	-0.095304982	0.042740633	0.008881846	-0.016185336	-0.039963852	-0.115080721	-0.009757255	0.368858312	0.030385428	0.023217759	-0.06549876	-0.189282658	-0.044619669	-0.272992049	-0.127262533	0.006827227	-0.11992358
Hart	-0.117619948	-0.110912033	-0.567125484	-0.204701127	-0.268514879	-0.443072826	-0.125333633	-0.210070089	-0.149578067	-0.150045392	-0.200817941	-0.180904375	0.076853893	-0.235989391	0.314277815	0.188136476	0.251305835	0.532404296	0.116096213	0.256027446	0.501467026	0.289426106	0.29238993	-0.042260875	-0.137501089	-0.156524166	0.038530198	-0.047493934		-0.010611068		-0.153763178	-0.222111712	-0.148482521	-0.076004898	-0.02716101	-0.130209352	-0.161473959	-0.198711434		-0.032896637	-0.005484209	0.031887822	-0.136560527	0.14656609	-0.166566001	-0.200154927		-0.09571311
Hartlepool	0.409849151	0.118907766	0.039064298	0.115388522	0.093933251	0.333227618	0.235724597	0.158061358	0.194336141	0.069744664	0.1904961	0.169542515	0.00225345	-0.141796368	-0.208215695	-0.238362084	-0.318279906	-0.567632143	-0.303560702	-0.373227264	0.006718434	-0.291686447	-0.722457737	-0.145667037	0.053920835	0.157470771	-0.004986541	-0.039659521		0.086370191	0.213100661	0.085729825	0.113232137	-0.024383063	0.007430441	-0.01524625	0.058576228	0.19494732	0.052037552		0.056511752	-0.048430193	-0.066142086	0.127638577	0.257751044	0.000143949	0.016507905	-0.023085009	-0.006540371
Hastings	0.103863278	-0.071842222	-0.030548685	-0.0951108	0.130318653	-0.02708388	0.105954589	0.019560634	0.083398524	0.067849296	-0.190816621	0.263220484	0.124264599	-0.088273577	0.26798688	-0.057130375	0.080724612	0.186554793	-0.327690503	0.07565635	-0.421269156	0.015953581	0.096341019	0.0570134	0.082328739	0.145026162	0.154380919	0.113102644		0.08310743	0.445113178	0.062032806	0.089520862	0.120020133	0.080953691	-0.020206973	-0.173671279	0.061174327	-0.090295524	0.294084242	0.075648738	0.09722878	0.197483404	-0.216233596	-0.31257706	-0.09025118	0.054112646	-0.04158046	0.167324784
Havant	0.053704974	-0.184035734	-0.436118979	-0.21567586	-0.060948821	0.001549616	-0.013713416	-0.183741752	-0.16748778	0.038351156	0.020065046	0.006411946	0.196930342	-0.295282721	0.408814258	0.062728937	0.070375866	0.067962069	-0.084373833	0.063616591	0.252568487	0.094509117	-0.097926036	0.125589715	0.04446056	0.146090294	0.074914205	0.090151508	0.131917324	0.170744556		0.068464875	0.119409925	0.153138873	0.143633139	0.219454521	-0.002828358	0.06375136	0.043966408		0.093604898	0.13434658	0.102661595	0.171833452	0.156540354	0.108512726	0.124388613	-0.15978474	-0.07461222
Havering	-0.220417249	0.067191981	0.345634515	0.126608081	-0.016791825	-0.182371912	-0.204430841	0.018533916	-0.024254839	-0.126324192	-0.383278368	-0.172493579	-0.018647454	0.314485174	0.083312082	0.285619346	0.262578828	0.432956509	-0.071736648	0.152121384	0.036985637	0.12564506	0.15751578	0.064397328	-0.209636892	0.089562565	0.007409127	0.05872432	-0.121749226	0.025412351	0.02781673	0.048955026	0.040352551	0.023479383	-0.03189925	0.07306915	0.064736065	-0.011670972	0.042602096		0.075117257	0.117124612	0.130028591	-0.007298551	0.117258452	0.086846256	0.042606007	0.170284779	-0.114672508
Herefordshire, County of	0.2064503	0.066973603	0.214241442	0.001292013	0.194310458	0.123503215	0.028097626	0.086029136	0.189535397	0.139666964	0.328846021	0.238152667	0.1706314	0.15973329	0.040490162	-0.073382566	-0.07570431	-0.10469118	-0.084767668	-0.028202185	-0.32381959	-0.023665168	-0.1485682	0.014412872	0.041559939	-0.001016201	0.040894255	0.006932699	-0.05858139	-0.025578284	-0.324855944	0.045909425	-0.016775916	0.020264906	-0.007441595	-0.01199849	-0.076235886	-0.039671811	0.036792202		-0.003978769	0.037986952	0.030575231	0.15749709	-0.395931606	-0.045833805	0.14112373		0.013447883
Hertsmere	-0.066924522	-0.010667542	0.079320788	0.064237467	-0.100630744	-0.109034975	-0.098097505	0.066655689	0.157037138	0.145736744	-0.299966613	0.516639513	0.037274986	0.122640458	0.349686894	0.316156112	0.304574113	0.85133876	0.395098024	0.324869203	0.41870603	0.295869542	0.517199391	0.018551615	-0.137142443	0.004931814	-0.084796672	-0.028978604	-0.11788162	-0.041760366		-0.043918927	-0.120153647	0.088996442	-0.017175856	-0.06805596	-0.096270827	-0.047507179	-0.382836042		0.076877131	0.024298211	0.001763006	-0.029778234	-0.080407066	-0.034368599	-0.050429497		-0.127329566
High Peak	0.143328657	0.011261883	0.034851957	0.085908834	-0.085815394	-0.0134118	0.013852363	-0.10251382	0.142844105	0.024084438	-0.257260175	0.045955585	-0.254429849	-0.047350401	-0.296604564	-0.028633401	0.112319201	0.039102035	-0.141115914	-0.076353336	-0.218483778	-0.231463775	0.612025021	-0.015250306	0.111447271	-0.038338855	-0.077235351	-0.016668284	0.158268057	-0.035961214		0.075738538	0.038980728	-0.020653786	-0.062810634	-0.038115725	-0.039442712	0.022282304	0.021601725		-0.160690641	-0.091767501	0.002646443	-0.12661328	-0.035075654	-0.063191411	-0.114380518		-0.132292107
Hillingdon	-0.019101459	0.064955139	0.369272203	0.191898628	0.061949933	-0.067835374	-0.114988178	0.171007088	0.039608238	0.442375466	-0.130376628	0.050362141	0.106971384	0.274731273	0.190533144	0.172888807	0.150321073	0.49017054	0.585737268	0.229940059	0.190561501	0.169336076	0.375145167	-0.055150598	-0.190353875	-0.118775143	-0.041510492	-0.113754222	-0.522296938	-0.183215682	-0.072612706	-0.089820208	-0.226083841	-0.106812779	-0.042725885	-0.132794507	-0.163214816	-0.136101703	-0.030367694	-0.199530421	-0.155368733	-0.024664015	-0.09252883	-0.227430499	-0.036636256	-0.181001546	-0.001080212	0.214360208	-0.028148033
Hinckley and Bosworth	-0.282419383	0.074250669	-0.101156347	0.214607203	-0.118206157	-0.029050995	-0.062328977	-0.043238487	-0.220578783	-0.111770017	0.026143267	-0.193094594	-0.159404015	-0.171483324	0.005763329	0.086504405	-0.066806965	-0.209236246	0.12337853	0.011649141	0.255852011	0.074313427	-0.387461946	-0.119965301	-0.038113767	-0.09781078	0.101672858	-0.021969394	-0.178281056	-0.013425086	-0.120740014	-0.092022078	0.051074555	0.093431894	-0.053232593	-0.074576708	0.008199826	-0.044440056	-0.046484306		0.012940922	-0.033898614	-0.085146966	0.150689812		-0.010013987	-0.032554089		-0.099104811
Horsham	-0.141626034	-0.102354949	-0.133985494	-0.104178724	-0.065549485	-0.18046674	-0.110746999	-0.129125115	-0.149684968	-0.020696082	0.006518203	0.01502825	0.079776147	-0.029261509	0.174290142	0.237723462	0.254889365	0.625078184	0.246770027	0.265500344	0.535815419	0.28644145	0.482555099	-0.044367431	-0.030329842	0.028783566	-0.031840073	-0.058024712	-0.288482334	-0.053376165	-0.208381561	-0.0929422	-0.117901431	-0.053489767	0.030234644	0.038657299	-0.234002044	-0.096651979	-0.049886691		0.065401997	0.024927652	0.147733759	-0.014577463	0.093750737	0.034811783	-0.055512366	-0.14739534	0.046443798
Hounslow	-0.085982922	-0.033692629	0.022423785	0.104418728	0.030035589	-0.060481984	-0.082114926	0.055680886	0.087660752	0.078403573	0.059689234	-0.146725725	0.030612502	-0.075751724	-0.274345156	0.1007249	0.091195379	0.300211947	0.165442323	0.106498925	0.421502603	0.092373858	0.286211565	-0.028471962	-0.139157245	-0.105982233	-0.019423319	-0.157263662	0.012322637	-0.135960824	-0.42383861	-0.081206691	-0.104131187	-0.093926532	-0.179306	-0.130910093	-0.157528595	-0.098374963	-0.125932944	0.16441831	-0.084872927	-0.071708966	-0.082352146	-0.200505657	0.07935892	-0.136512809	-0.055894292	-0.05998114	-0.119445743
Huntingdonshire	-0.019253054	0.040122995	0.200187007	0.103995858	-0.035886557	-0.027410061	-0.005175584	0.057108086	0.03416994	-0.019373363	0.410917512	0.043740777	-0.028843642	0.174006599	-0.008458207	0.064397244	0.110001457	0.245516525	0.045851682	0.085670608	0.087680369	0.09530899	0.143673195	-0.097070702	-0.100883257	-0.127469891	0.010230719	-0.109148158	-0.10860913	-0.123071228	-0.311692483	-0.117162626	-0.093735993	-0.007264337	0.005458252	-0.148009737	-0.101436305	-0.12765371	-0.158004704		-0.033496735	0.002859741	-0.307347474	-0.062846394	0.086319513	-0.130799572	-0.228906602	0.090925888	-0.129877515
Hyndburn	0.325330163	0.137947067	-0.154846319	0.1261762	0.038238654	-0.020622999	0.139702188	0.118515778	-0.142584086	-0.159539441	-0.289537267	-0.199127762	-0.224743316	-0.024872936	-0.476299979	-0.287397128	-0.054499436	-0.906455304	-0.056070624	-0.313649502	-0.561838187	-0.617127166	0.281054932	-0.109016851	-0.056993853	0.071183939	-0.089052189	-0.003697735		0.109092507	-0.035122731	0.038152758	0.010011181	-0.065127394	-0.072623954	-0.101515801	0.101917861	0.080259614	-0.054727862		-0.034885651	-0.076369706	-0.170612105	-0.183024651	-0.285721465	0.001882973	-0.032357077	0.030066114	0.129963999
Ipswich	0.053908386	-0.059441488	-0.057719204	-0.015838322	0.114250581	0.215543121	0.126351677	0.002299085	0.013513463	0.181759838	0.330717632	0.139716239	0.210525513	-0.058717378	0.085953424	0.037421742	-0.119037102	-0.272032211	0.011610655	-0.015670752	-0.348592725	-0.022054289	-0.250412789	0.056025434	-0.014322627	0.080027245	0.088490551	0.030920983	-0.19637216	0.021186602	-0.18619492	-0.023925063	0.139125376	-0.001151387	0.094894593	0.050155452	-0.104776377	0.010548022	0.031457089		-0.010562241	0.117726261	0.08113802	0.049285098	0.182797761	-0.025999827	0.070850463		0.069021809
Isle of Anglesey	0.035829301	-0.187858009	-0.113127962	-0.310051733	0.119903797	0.057473937	0.093343074	-0.050545585	0.034672178	0.070095356	-0.280714536	0.089980338	0.004890258	-0.122451939	-0.277761228	-0.518725016	-0.464080577	-0.502677149	-0.179006951	-0.336861561	-0.80636823	-0.335054149	-0.542392142	0.007105523	0.019681881	0.134315379	0.022717119	-0.038532582	-0.048233365	0.034635929	0.090697211	0.017716614	-0.003152746	0.076782901	-0.028596113	0.02686664	0.208764799	0.122867979	-0.014829686		0.034489485	0.027402389	-0.169382521	-0.03711647	0.026882231	-0.096253872	0.172561852		0.076348308
Isle of Wight	0.093596333	-0.25886403	-0.073219555	-0.337018197	0.027905674	-0.004745691	0.066409501	-0.029421587	0.294311119	0.066655219	-0.105539335	0.195983454	0.321726265	0.319231169	0.026851793	0.064863429	0.002526461	0.477774215	-0.152791651	0.086712325	-0.097590081	0.043807123	0.34707562	0.061206895	0.074273272	0.227427824	0.017286304	0.106806846	0.005212196	0.104873546	0.061019894	0.125282762	0.111058246	0.190141341	0.070419436	0.072705616	-0.122180339	0.051934117	0.09128304	0.011321081	0.04517653	0.071129708	0.185781167	0.038259358	0.473963202	-0.029450714	-0.100940667	-0.177947753	0.077909368
Islington	-0.079522421	0.034584453	-0.044214112	0.011576042	0.033230965	0.098871176	0.113926045	-0.081858178	0.072799991	-0.068262362	0.228065508	-0.0256941	0.09776559	0.343529381	-0.425899624	0.002619763	-0.050075749	-0.104511309	0.05573233	-0.123039382	-0.416039379	0.158815688	-0.271839667	0.133317023	0.111093511	0.089384703	0.141125986	0.097101444	-0.331966322	0.114553621	0.303735525	-0.01650828	0.238096865	0.074201423	0.055791598	0.128276114	0.084114257	0.126388985	-0.213657416		0.073687835	0.089769311	0.092774248	0.193308378	-0.133368852	0.149339716	-0.074776737	0.010777629	0.052116098
Kensington and Chelsea	-0.103642868	0.001423681	-0.226834059	0.143066414	-0.088481697	0.300355051	-0.052268342	0.064079634	0.141334891	-0.032413713	0.094963675	-0.072922797	-0.013195849	-0.012504355	0.350247083	0.626831776	0.571936359	0.457729654	0.316866863	0.411551875	0.129521595	0.655379899	0.296387225	0.085615961	0.103767934	0.134629189	0.128354363	0.085454317		-0.04509536	-0.068366924	0.106848475	0.137080836	0.211928553	0.217848668	0.126461221	0.089872658	0.068218282	0.129956321		0.148890731	0.097230991	0.300802894	0.310931576	0.116984124	0.07741942	-0.067065622	0.55113346	-0.004594765
Kettering	0.232667287	0.186765179	0.521485899	0.194726227	0.144225217	0.245618082	0.10763183	0.014812414	0.123462933	0.00299305	0.073897454	0.204737981	-0.129497973	0.271823967	-0.024917155	0.072088055	0.090555532	-0.108560354	0.121723454	0.011250613	0.271792141	0.059173524	-0.078368312	0.04831936	-0.038542441	-0.012785469	-0.065587743	-0.0838278	0.178578316	-0.052651817		-0.216596676	-0.131091118	0.129710422	-0.075011025	-0.134583966	-0.030116627	0.010232546	0.102910062		0.067309898	-0.124462783	-0.204117077	-0.009325569	0.10584333	-0.013220292	-0.107800876	-0.010441259	0.026856082
King's Lynn and West Norfolk	0.024259789	-0.021087094	0.238013279	-0.074990748	0.120933699	0.12543427	0.062487934	0.020969073	0.215594303	0.108970653	0.427176386	0.152918239	0.243245537	0.092335018	0.06111515	-0.002041907	-0.055682206	-0.118287374	-0.005564596	0.021737167	-0.21838507	0.030586901	-0.132358201	-0.038979457	0.05780388	0.032234554	-0.029749109	0.001182605	0.105861672	0.123802786	0.065489953	-0.066038383	0.059016058	0.148784875	0.016040977	0.092587288	0.055764938	0.0696792	0.093566371	-0.07462636	-0.012615156	0.093900081	0.048521771	0.11744871	0.194393422	-0.015292068	0.06082915	-0.177017604	0.012169532
Kingston upon Hull, City of	-0.075348604	0.229672835	-0.005421183	0.011981958	0.141594387	0.280061514	0.223930419	0.096869998	-0.042221682	0.183827874	0.377878983	0.048054913	0.095380124	-0.139763377	-0.349919123	-0.37339879	-0.223903174	-1.106864174	-0.217671367	-0.363246574	-0.12730532	-0.302719301	-0.805703349	0.041259474	0.095225214	0.108514397	0.056643049	0.054267373	0.124699024	0.04492921	0.287014385	-0.047673688	0.022151087	0.041195124	0.028859444	0.004012364	0.196137065	0.232297504	0.051564294	-0.151137252	0.033266217	0.011235425	0.012561791	-0.000724332	0.070630007	0.007162852	0.074234732	0.091837429	0.133625458
Kingston upon Thames	-0.190863494	-0.124489345	-0.240868008	-0.188595204	-0.131989662	-0.031220488	-0.195530814	-0.039163557	0.05532094	-0.29087882	0.029181346	-0.32237661	-0.122839564	0.079829843	0.507041679	0.378653925	0.057134403	0.337088279	0.109419718	0.299276586	-0.103959435	0.2841652	0.31605082	0.068162033	-0.112646734	-0.181071151	0.091449645	-0.033101107		0.014982027		0.010929967	-0.005794694	0.028535184	0.011270103	0.013460895	-0.214998779	-0.132010638	-0.207466578		-0.046046531	-0.073873785	-0.062865934	0.047161957	0.209525254	-0.017276211	-0.294395067	-0.050280585	-0.117453045
Kirklees	0.012732993	0.134290061	0.160319426	0.107900731	0.047979414	-0.013655582	0.035588317	0.067336765	-0.110475188	0.114299197	-0.391530842	0.092285706	0.137082533	0.215071632	-0.131539655	-0.196117774	-0.089603954	-0.438470762	-0.308361136	-0.229289005	-0.310225293	-0.265508003	-0.085056743	-0.05033646	-0.204020563	-0.019604023	-0.145778675	-0.072902134	0.139475597	-0.012406422	0.026364814	-0.013136655	-0.029533936	-0.126286917	-0.041909616	-0.063917881	-0.037996229	-0.006003791	0.006594857	-0.124458716	-0.068688811	-0.105643489	-0.0952724	0.006132387	-0.005598518	-0.05995082	0.075669313	0.061398933	-0.042564784
Knowsley	0.09317266	-0.069608784	-0.005162256	-0.033305729	-0.081145923	-0.121011555	0.091974902	-0.200081724	0.38793346	0.017552314	-0.262875477	0.064234324	-0.020020088	-0.272953001	-0.302908831	-0.191388324	-0.419503491	-0.614309874	-0.270386694	-0.422426067	-0.141437728	-0.472429984	-0.138272634	-0.016604653	-0.002176628	-0.025166567	0.123853517	0.004326364	0.341017387	-0.004234342	0.174575159	0.07193304	0.096483476	-0.057024865	-0.07041241	0.028379081	0.118666931	0.206561576	0.042820625	0.05888935	-0.015049351	0.021109748	-0.09164231	0.052117947	0.068784923	0.027138636	-0.047311032	0.240948168	0.022898168
Lambeth	-0.065166352	0.006490131	0.035025979	-0.007546451	0.035420745	-0.084019486	0.065248598	-0.047744663	0.145640854	-0.090693404	0.119217437	0.116544627	0.015801146	0.031202588	-0.307660989	0.28054509	-0.063852729	0.018292576	-0.144430631	-0.102731589	-0.200546207	0.049677628	-0.115435564	0.04528495	0.069589991	-0.022152177	-0.000308002	-0.028618592	-0.030245998	0.009380973	0.328668709	-0.008119792	0.038127366	-0.079394199	0.016202692	0.097576542	0.001672062	-0.018955137	-0.013631057		-0.02092346	0.082589909	0.005398617	-0.001263892	0.008953445	0.058114352	0.017145952	-0.049910077	-0.054795403
Lancaster	0.31134384	0.187666506	0.170858507	0.10763847	0.140184079	0.192416177	0.218953381	0.109768681	0.059709211	0.049221188	0.4678119	0.023205401	-0.100634905	0.126090898	-0.47119758	0.017739526	-0.001807839	0.151011436	-0.201368845	-0.142936717	-0.024810462	-0.158677909	0.167710761	-0.001417095	-0.064652819	0.01211311	-0.083737989	-0.028555563	-0.312044449	-0.097840537	0.071046594	0.030698682	0.030872525	-0.066901782	-0.062607865	-0.067207072	-0.044048535	0.078265308	0.137368839	-0.008356981	-0.100617317	-0.034208641	0.05326859	-0.038426592	0.146412545	0.085632379	-0.001004716	0.308037239	0.078442363
Leeds	-0.010136638	0.243465349	0.330815548	0.206775539	0.118751428	0.093316309	0.103640479	0.217491934	0.063367385	0.298992696	0.098761318	0.075185394	0.143232532	0.647851514	-0.038248949	0.028067826	-0.01411725	0.180653322	0.17686548	-0.05127341	-0.012970702	-0.048948195	-0.084403592	0.022437703	-0.058717466	-0.086604685	-0.049209922	-0.051657893	0.178028108	-0.04185696	0.017155896	-0.036287318	-0.1040431	-0.200421502	-0.045321619	-0.031398309	0.000401979	0.030132911	-0.043525172	-0.038952627	-0.098096101	-0.089400977	-0.095029037	0.047227709	0.152347427	-0.047016176	-0.013172501	0.066216868	0.031045257
Leicester	-0.083022145	0.060262352	-0.027479291	0.062079911	0.022192445	0.098483764	0.134998808	0.061018598	-0.113845575	0.019826298	0.287051246	0.139862379	-0.026971408	-0.009140362	-0.196226632	-0.278310669	-0.307670046	-0.812440967	-0.172493785	-0.348107313	-0.220870749	-0.230544758	-0.741428562	-0.028001142	0.028860443	-0.014631552	-0.031522443	-0.054712176	0.267033282	-0.058425139	-0.006646027	-0.02735817	-0.01396277	-0.144606026	-0.124086667	-0.094666261	0.066937473	-0.02895701	-0.00876137	-0.10383064	-0.0385599	-0.05644611	-0.086510355	0.033466112	-0.10283027	0.103160443	0.079864639	0.181713836	-0.056362778
Lewes	-0.042588725	-0.178181319	-0.17749953	-0.176670734	-0.013603285	-0.195675065	-0.028696269	-0.088606355	-0.102533082	0.084105352	-0.203464662	0.036470004	0.137756447	0.050480725	0.077772096	0.161861516	0.2136759	0.568558567	0.051287271	0.202131496	-0.104817304	0.167414231	0.392127275	0.024107043	0.018488078	-0.024518604	0.036206313	0.106138423	-0.147420338	0.052738412		-0.047237335	-0.006250914	0.043571813	0.09998295	0.127028503	-0.032885715	-0.017346277	0.077730815		0.044487292	0.121055005	0.157196182	0.100851623		0.032055354	-0.010322746		0.069523769
Lewisham	-0.160370591	-0.027993047	0.055227756	-0.041206327	0.018419797	-0.163460401	0.000770527	-0.115295641	0.031422775	-0.132328362	-0.274027869	0.007360137	-0.031940745	-0.294298765	-0.228637976	0.123331039	0.058069612	0.031459125	-0.283289329	-0.092659789	-0.048819651	0.041998106	-0.065177427	0.043072625	-0.038265532	0.122376133	0.003987794	0.059013308		-0.037553912	0.095542688	-0.054166326	0.01271498	-0.058979996	-0.031675628	0.012992103	0.06663018	0.018320001	0.076668293		0.008753535	-0.020648076	-0.128475737	-0.008480882	0.014783613	-0.032539979	-0.041258081	0.040140208	-0.063379808
Lichfield	-0.088942164	-0.138020945	0.061744874	-0.095654929	-0.041565143	-0.203239665	-0.15211355	-0.087710629	-0.005200127	0.013565055	-0.194554428	-0.13304074	-0.230050505	-0.16598496	0.003542948	0.027846796	-0.084439902	0.154998324	0.068515401	0.053355869	-0.047592804	0.047685486	0.136954807	0.001635479	0.077589945	0.056192454	0.079976769	-0.002101024		-0.092922794		-0.085994934	0.055179835	0.014931655	0.015753713	-0.128659746	0.081867181	-0.030670548	0.11247145		0.031690463	0.016569443	0.026395414	0.099388824	-0.330442823	0.077117166	0.126951867		-0.038615641
Lincoln	0.188082998	0.151546502	-0.06897697	0.050315644	-0.006921985	0.348937894	0.070684419	0.080793302	0.144774384	0.243729385	0.484002261	0.200841165	0.061293871	0.083491958	0.071036181	-0.129898175	0.031823911	-0.285819722	-0.12563254	-0.091079923	-0.233708315	-0.070915324	-0.45667185	0.003963911	0.016358646	0.014456701	-0.107221855	-0.008213907	-0.051473654	-0.030153203	-0.068300682	-0.082492509	-0.024174411	-0.015447488	0.018019359	0.025239521	0.020950459	0.023288323	0.064908519		-0.029166963	-0.062969746	-0.046623747	0.027943379		0.032553279	0.16846269	-0.0533228	0.127064424
Liverpool	0.115243502	0.099475329	0.024206621	0.022086651	0.007299921	0.067763198	0.150778723	0.005025219	0.353574966	0.091212296	-0.055738703	0.070873663	0.062063221	0.179846479	-0.223236314	-0.263847545	-0.310964438	-0.388556911	0.540289053	-0.022417453	0.005253919	-0.356098564	0.417170647	0.019352239	0.204881183	0.058604689	0.062640578	0.065193017	-0.015177568	0.058740263	0.4079276	0.113787245	0.16833434	0.070227737	0.006486379	0.002643597	0.18031609	0.253380623	0.050848215	-0.403712094	-0.007853014	0.014119184	-0.000422738	0.026287278	0.007175791	0.070756682	0.05775917	0.250071255	0.026930792
Luton	0.030210589	0.068128516	0.030687981	0.049825699	-0.016911812	0.023888949	0.032878353	-0.001897925	-0.235766761	0.111888776	-0.293420458	0.115352852	-0.120098807	-0.214018229	0.001452471	0.04971613	-0.230778823	-0.578123306	-0.336283651	-0.194932214	-0.32264984	-0.094303926	-0.498028966	0.082106573	-0.024118758	0.019251581	-0.137661324	-0.003031927	-0.365928778	0.057320317	-0.321734266	-0.066094818	0.094703916	0.002102442	-0.080637719	0.04062812	0.089765616	0.010284686	-0.110573627	-0.037485513	-0.019338157	0.043193879	0.083390386	-0.06652942	-0.031531383	-0.009727146	0.074416269	0.081231724	-0.11566332
Maidstone	-0.075231104	0.031490419	0.222791677	0.024402268	0.183110801	0.148865161	0.056552376	0.109970368	0.155263968	0.148409926	-0.021958143	0.044817268	0.079700016	0.244701052	-0.011482637	0.215598736	0.23160832	0.401406506	0.206714902	0.13928882	0.264811118	0.159045968	0.162303147	-0.010705538	-0.016931337	0.002702461	0.036238764	0.021679374	-0.041964567	-0.101984985		-0.045977276	-0.059749598	0.062215475	0.029418542	-0.079448238	-0.197260996	-0.069512334	-0.11765015		0.047563219	-0.038548531	-0.007990814	-0.093169735	0.140817083	0.065811864	-0.111178417	0.247046004	-0.054108888
Maldon	-0.158957325	-5.49246E-05	0.041907356	0.092744474	-0.040430838	-0.427208382	-0.114681352	-0.037956072	-0.223784428	-0.24082984	-0.211506332	-0.159833274	-0.012149094	0.193230188	0.143339016	0.098812061	0.017229527	0.107378221	-0.077211735	0.140397576	0.04194662	0.158130933	-0.023848	-0.038800496	-0.017553565	0.086267049	0.012917122	0.0417295		0.039964263		-0.05641842	0.047197185	0.135402322	-0.040851981	-0.090236412	0.047031906	0.025447157	0.15771935		0.075556995	0.021097144	0.095971732	-0.123252107		-0.032859154	0.043511318		0.125155117
Malvern Hills	0.071577566	0.086713081	0.139320046	0.068343449	0.061034758	-0.055817807	-0.076025609	-0.003781413	-0.066558771	-0.054255742	-0.101913324	0.016311273	0.036531994	-0.008207334	0.080126983	0.058448198	-0.237239391	0.233439141	0.054857849	0.04503745	0.114834955	0.052398599	0.221193103	-0.006088125	0.12321189	0.127637153	-0.014235337	0.103407383		0.027330932	0.354647567	0.065440746	-0.009498356	0.042480588	0.086455971	0.109368387	-0.15930733	-0.018038893	-0.012765273		0.07108287	0.156742075	0.10213263	0.065994448	-0.29812053	0.23723958	0.145001321		-0.010076803
Manchester	0.197354975	0.241792154	0.426880215	0.163011263	0.163776559	0.093897516	0.206214393	0.22891449	0.002095238	0.24281478	0.276677343	0.279603247	0.398877589	0.604684497	-0.474148796	-0.174984875	-0.281873834	-0.061121272	0.172063769	-0.127242105	-0.03646111	-0.271592791	0.172198591	0.092787485	0.090800509	-0.098629938	-0.1779186	-0.055160256	0.094544552	-0.062608347	0.142877711	0.045219151	-0.010470119	-0.103552853	-0.151289426	-0.123092089	-0.011573173	0.114282247	-0.096613052	-0.133929704	-0.138173867	-0.109844372	-0.204361724	-0.223190921	0.014019055	-0.075675918	-0.137568325	0.182630523	-0.033439797
Mansfield	0.038430404	-0.046631908	-0.031695213	0.056041682	0.141302166	0.065691637	0.055973757	0.038921583	0.23862145	0.02546157	-0.117508624	0.195534478	-0.006273369	0.071584377	0.03681523	-0.138541742	-0.376199468	-0.683120258	-0.265382856	-0.23853347	-0.155072985	-0.184613938	-0.870773938	-0.024387937	0.117275186	0.155798807	0.011063363	-0.004148373	-0.124622528	0.124618458		0.171341669	0.092574326	0.111207128	0.067326433	0.05911832	0.175695467	0.074101893	0.178994552		0.077747446	0.101193085	0.042558967	0.112580126	-0.092357318	0.012163121	0.182108724	0.214187087	0.029103267
Medway	0.017999317	-0.029044362	0.190666173	0.116333156	0.191545161	0.060020911	0.065887233	0.028861847	-0.09150204	0.101280829	-0.143528942	-0.031538948	0.001106301	-0.016743174	-0.105313665	0.009967789	0.306836272	0.190851058	-0.188797712	-0.005535883	-0.05843479	-0.006258859	-0.073942438	0.042413122	-0.121761191	0.052158987	-0.089267919	0.007011842	0.155328203	0.024292287	0.06889285	-0.017802225	-0.061253707	0.02066851	-0.058382434	-0.05329751	0.039393045	-0.014538531	0.054608533		-0.041731343	-0.103237696	-0.004921541	-0.088419788	-0.016641678	-0.085561963	-0.045095699	0.113498028	0.048018384
Melton	-0.301452093	0.159512551	0.204910391	0.138785022	-0.026813928	0.187023108	0.024671051	0.032460277	-0.224169951	-0.064156334	-0.052227048	-0.110470902	-0.069131956	0.055335076	0.004590561	0.035960759	-0.124448137	-0.556924487	-0.164917257	-0.031840127	-0.238595202	-0.009552025	-0.572087194	-0.062596974	-0.00704894	-0.023998758	-0.135090055	-0.04202553		-0.243099784		-0.332025396	0.023373131	0.063520112	0.05796897	-0.110682903	0.173556653	-0.033986316	0.004177045		0.011972086	-0.0584011	0.159686806	-0.017583525		-0.078791595	-0.056640177		0.007644562
Mendip	-0.017750352	0.040946365	0.033294246	0.123538299	0.021859118	0.087094483	0.005070514	0.13047662	0.056967065	-0.168994006	-0.085291589	-0.139285454	0.312181533	0.343217161	-0.027856545	0.081313318	0.25273138	0.167470857	0.010412786	0.074324997	0.199371861	0.104413813	0.045417114	-0.078432148	0.054131014	-0.017759317	0.05216818	0.032931758		0.032363312	-0.114836355	-0.111126729	-0.009068863	-0.146329077	-0.047450487	-0.041604506	-0.118354201	-0.041619527	-0.032505456	0.071880068	-0.022280464	-0.020127628	0.015988481	-0.005019529	-0.381162676	0.006307412	0.09040527		0.043046211
Merthyr Tydfil	0.07291032	0.019981606	-0.089988362	0.225600584	0.164324531	0.180364864	0.172895399	0.079368235	0.325336954	0.242023555	-0.433785604	0.051952291	0.418364553	0.075760137	-0.650616611	-0.676215376	-0.343392837	-1.324449912	-0.385173214	-0.613024192	-0.324898505	-0.556807249	-0.774454661	0.001632574	0.204556105	0.008985988	0.098879259	-0.010751755	0.090510854	0.037795058		0.19770574	0.039695151	0.102965743	-0.150983856	-0.157034189	0.184007697	0.147211984	0.222767032		-0.19217386	-0.13393469	-0.06748625	-0.164488869	-0.162768829	-0.046433402	-0.184965628		0.181392311
Merton	-0.257331931	-0.061140652	-0.0656241	-0.042711907	-0.148793132	-0.1915193	-0.152792019	-0.078123681	-0.200446448	-0.248530907	-0.053909594	-0.239382962	-0.176928356	-0.300466063	0.406335739	0.201808011	0.364345117	0.201156797	-0.146216507	0.215761816	0.026140756	0.29015804	0.163059474	0.0410888	-0.103078967	-0.044515948	-0.061034082	-0.06042318	0.122416422	-0.216130326	-0.297106876	-0.058566203	-0.063619624	0.019814137	0.041213875	0.027899435	0.084951228	-0.123082714	0.03549612	-0.025199354	-0.001980653	-0.00111804	-0.16594987	0.004571356	-0.114151921	-0.029416983	-0.011586107	-0.500352468	-0.046557351
Mid Devon	-0.151193565	-0.113802345	-0.118278952	-0.251397069	-0.025754473	-0.111901516	-0.145591468	-0.121041038	-0.155718474	-0.145595341	-0.27525768	-0.118954748	-0.010796644	-0.208249093	0.038313083	-0.005886869	0.124166414	-0.095327985	-0.067190842	0.006272061	0.007490354	0.033116083	-0.193274055	-0.044297576	-0.030590659	-0.041087831	-0.074600572	0.057283907		0.088778351		0.121712343	0.095463004	-0.062576948	0.002283824	-0.018114236	-0.048591832	-0.088216199	0.078176257		-0.098128407	-0.034499176	-0.132029825	-0.091375896	0.055380527	-0.165277619	0.011854565		-0.058806952
Mid Suffolk	-0.186129336	-0.029938562	-0.260884288	0.034727256	-0.000928522	-0.438441304	-0.055516427	-0.118729023	-0.181609455	-0.030290997	-0.063235902	0.003519821	0.106572034	-0.21041477	0.123548459	0.048130329	-0.026709004	-0.194048341	-0.037261063	0.065754862	-0.057096055	0.087743557	-0.2502625	-0.035246895	-0.038000372	-0.033411274	0.040343065	0.009282634	-0.185706528	-0.075031512		-0.153056812	0.03667786	-0.048394471	-0.030621554	0.012093571	-0.020378575	-0.064515883	-0.021824982		-0.013944634	0.082200357	-0.004526773	0.002659484	0.188409035	-0.00929885	0.034779103	0.305076487	-0.064440491
Mid Sussex	-0.158645997	-0.162155702	-0.212156973	-0.165182382	-0.145904879	-0.280155758	-0.146961044	-0.063540263	-0.08482276	-0.104870143	-0.317357825	-0.144302065	-0.016284489	-0.036679456	0.221049948	0.287219795	0.213503935	0.634638276	0.128494845	0.241204781	0.480661212	0.261740922	0.373355668	-0.051627319	-0.012533574	-0.042036196	0.039580739	-0.022156111	0.00543842	-0.055134332	-0.248736091	-0.081298688	-0.008422666	-0.024782844	0.000574675	-0.006196009	-0.140368865	-0.135328813	-0.043026185		0.046551363	0.0372582	0.021146389	-0.04521447		0.066121578	-0.133249589		-0.093108915
Middlesbrough	0.436597866	0.185896763	0.118362316	0.018723166	0.163930262	0.310810718	0.236778408	0.154982933	0.184257586	0.066045507	0.209721857	0.10900264	0.146077288	0.191940644	0.006922622	-0.162056899	-0.440821075	-0.940190835	-0.183123996	-0.341128576	0.128977088	-0.245940331	-0.68177558	-0.017358332	0.11079798	-0.038327443	-0.098502081	0.043476505	0.255363979	0.04049822	0.060169136	0.117268834	-0.028944131	-0.141411319	-0.038685839	0.042845581	0.213132338	0.161847716	0.07069115		0.045430214	0.005886438	0.051712534	-0.060354418	-0.500814142	0.008985211	-0.001767207	0.282855105	0.216188503
Milton Keynes	-0.161096628	-0.086887812	0.170549801	0.147678431	0.005535686	0.241812333	0.013386775	0.122441947	0.121607282	0.032259228	0.312152891	0.216052294	-0.103360187	0.414536409	0.177744198	0.045275914	0.174738227	0.394400874	0.28774192	0.090718544	0.420069323	0.124172379	0.167371283	0.070127051	-0.070986038	-0.111075292	-0.127021604	-0.066749906	-0.042225612	-0.073305673	0.088281598	-0.098812641	-0.192068574	-0.191735966	-0.083912514	-0.181828572	-0.234472492	-0.121163122	-0.15107464	-0.205603256	-0.119929856	-0.133680981	-0.124764067	-0.154432841	0.089735929	-0.194920177	-0.087852796	0.055659414	-0.077957076
Mole Valley	-0.078942048	-0.061565396	-0.238958116	-0.124127522	-0.086888575	-0.262729368	-0.110767988	-0.011518805	0.089164568	-0.055332784	-0.107053221	-0.131160611	0.118461611	-0.256329933	0.297935854	0.301687532	0.124477264	0.656892562	0.170881294	0.343388777	-0.125597503	0.317019858	0.436083111	-0.150553022	-0.049967207	0.052397193	-0.016962345	-0.012466834	0.211035784	-0.003682776		-0.001350771	-0.004806639	0.112048824	-0.014209035	0.040094988	0.02501776	-0.062189255	-0.055186707		0.013998717	0.026506305	0.048183159	-0.098266143	-0.034655387	0.043809979	-0.262855782	0.033688028	-0.044710416
Monmouthshire	-0.006069121	0.080327131	-0.165966608	0.089177979	-0.052276867	0.099076687	-0.02394808	0.069069571	0.032271988	0.01043863	-0.092911524	-0.204476471	0.088111937	-0.068446246	-0.115588736	-0.231987171	-0.306428497	-0.258067917	0.126406831	-0.148300846	-0.145883575	-0.126546402	-0.23120836	-0.005865008	-0.001207836	0.001789306	-0.049231938	0.034513597	-0.160679396	-0.063917882		-0.009419716	0.026929089	-0.049507343	-0.216229817	-0.099301045	0.057426083	-0.024524917	0.018955733		0.032481592	-0.050121624	-0.168922606	0.040324689	-0.08702068	-0.068242976	0.02940432	0.031207443	0.042556013
Neath Port Talbot	-0.066145543	0.026887735	-0.15238678	0.046364444	0.099596363	0.062672103	0.062795887	-0.016678493	0.17709715	0.099074189	-0.064443342	0.013762536	0.258411596	-0.038428669	-0.7361438	-0.418652211	-0.466367763	-1.108427881	-0.439208412	-0.56117614	-0.456718437	-0.534129959	-0.623609181	0.018799584	0.155551634	-0.025776516	-0.079963837	0.058566398		0.036466248	0.060124122	0.079575265	0.046183527	0.010700515	0.000208776	-0.081637208	0.062201071	0.128183786	-0.015485692		-0.004279899	-0.011455957	0.045289153	0.068664897	0.148461191	0.042858867	0.076016038	-0.179233459	0.192475647
New Forest	-0.04848362	0.07922555	-0.180193433	0.02602128	-0.128133447	-0.116925469	0.012339242	-0.091563366	-0.089970597	-0.072461279	0.101613044	-0.027791196	0.184420685	-0.129115411	0.147734968	0.033021026	0.075810466	0.507681865	0.060269095	0.220910238	-0.242727753	0.189570273	0.383451293	0.065924065	0.091242444	0.058418495	0.125580868	0.086916523	-0.418567664	-0.065825992	-0.03387133	0.11248695	0.050658968	0.112677093	0.111641168	0.140177847	-0.068580207	0.026440403	0.107204719	0.185938759	0.062298412	0.061294117	0.11397279	0.133279322	0.160875346	0.157085778	0.050401352	-0.274073051	-0.137369378
Newark and Sherwood	0.009526318	0.074207353	0.150009371	0.13922922	0.100050246	0.191053973	0.080137134	0.076703066	0.051558474	0.058754117	0.474319503	0.21395433	0.039525122	-0.064464781	-0.086222432	-0.05292612	-0.188333825	-0.265187279	-0.242914641	-0.081428297	-0.018273016	-0.04772538	-0.297988371	0.056815622	0.057171746	0.040722251	0.044415674	-0.002483536	0.05851632	-0.122338452		0.097009191	-0.026116366	-0.005690131	0.021939195	0.005481578	0.112354217	0.07954878	0.081602323		0.033432299	-0.045486603	-0.05652392	0.011409645	-0.477975474	0.002968371	0.145492775		-0.18052229
Newcastle upon Tyne	0.326992236	0.009231524	0.054821925	-0.099070373	0.098645525	0.276167849	0.151074521	0.149360657	0.172753425	0.179169335	0.229672321	0.254710393	0.313117109	0.411514216	-0.165436478	-0.155694165	-0.062194695	0.084662243	0.233778172	-0.100655123	0.014977858	-0.167124282	0.106048087	-0.008745275	0.034320811	-0.151421627	0.030266786	-0.061534101	0.186320799	-0.069931276	0.225265075	0.112831366	-0.100452278	-0.107980223	-0.037915806	-0.067374478	0.058370389	0.126919248	-0.094611651	-0.206580534	-0.070377064	-0.022035449	-0.062353466	-0.106763689	0.146137559	-0.057070208	-0.096520893	0.278321913	0.02187714
Newcastle-under-Lyme	0.044206662	-0.179194528	0.027853902	-0.132189247	0.121730016	-0.18289233	0.002450617	0.033492591	-0.054216644	0.030248009	-0.171770279	0.009760229	-0.132141326	-0.123521222	-0.204658911	-0.053719162	-0.265965426	-0.386715757	0.149912908	-0.150638328	-0.273257687	-0.123122576	-0.553797781	-0.015470723	0.106060092	0.002052359	0.061182364	0.017141941	-0.230717532	0.143967923	0.095619385	0.021925319	0.100596228	0.098563649	0.01758755	0.020782366	0.250146468	0.018579489	0.022240511		0.027681988	-0.050281513	-0.086531429	-0.075565103	0.09398407	0.055414679	-0.103981236	-0.141997149	-0.020563905
Newham	-0.083842643	-0.094234209	0.227533322	0.114064212	0.0276229	-0.00796858	-0.036442906	-0.025395739	0.055821405	-0.027467163	-0.221835756	-0.004766687	-0.104211354	0.030829789	-1.151923513	-0.801829941	-0.165905553	-0.231284563	-0.196543695	-0.398750741	0.019021568	-0.240903558	-0.274586287	0.001434334	-0.150763361	-0.186737913	-0.147893306	-0.147077159	-0.223745429	-0.049586537	-0.417722525	-0.136704911	-0.131249007	-0.187570947	-0.153133711	-0.085004237	-0.063372808	-0.146769311	-0.016391746	-0.191350677	-0.07671132	-0.144995742	-0.18568745	-0.235536607	-0.124384304	-0.129334127	0.107210825	-0.026967341	-0.080557172
Newport	0.229889399	0.108093769	0.26715737	0.111854895	0.086694284	0.291778324	0.217024528	0.157635341	0.404301552	0.221392474	0.145445391	-0.032407208	0.254867174	0.251942394	-0.201425138	-0.219491182	-0.195781939	-0.277343643	0.078346019	-0.289130996	0.228029971	-0.226098804	-0.137032587	-0.08490229	-0.021669151	0.000171034	-0.126227758	-0.007039869	-0.2905606	0.066709159	0.019122973	-0.04704999	-0.065871054	-0.082298539	0.005806484	0.017641482	0.125653846	0.035665999	0.077655411		-0.08514537	0.004350492	0.032452109	-0.132969873	0.13132367	-0.036760227	-0.026173552	0.083274139	-0.005485163
North Devon	0.008513631	-0.132998367	0.059283745	-0.128403712	0.168469142	0.170726372	0.065046775	0.014084181	0.238189635	0.018057535	0.111150737	0.192002152	0.272440097	0.13942769	0.092456374	-0.064014735	0.146363913	0.25292666	0.114283878	0.061552975	0.045179733	0.061104661	0.26642958	0.021929782	0.167234676	-0.043881631	0.177589909	0.031994023	-0.180957635	0.042770806	-0.033851423	0.010897803	-0.056445873	0.079449032	0.007882194	0.028362108	-0.166651072	0.05333338	0.16405093		0.010658824	-0.00358823	0.221976278	-0.001577095	0.257984511	0.009311181	0.198724556		0.111862108
North Dorset	-0.108520156	-0.078843021	-0.437778733	-0.08256943	-0.118554878	-0.125937522	-0.083060105	-0.069446949	-0.240084903	-0.208146688	-0.328867571	-0.26266311	-0.361408051	-0.24913485	0.123130544	0.071690274	0.117080243	0.025672421	-0.060266506	0.112292504	-0.264594293	0.115335828	-0.047104167	0.048209131	-0.066292986	-0.059809378	0.100741452	0.021885089	-0.035772728	0.030573372		-0.164960085	0.092337743	0.001351793	0.046678072	0.064354976	-0.376217315	-0.062522204	-0.099119377		0.012322545	-0.074833576	0.145547527	-0.013612896	-0.263936737	-0.01415839	0.026611262		-0.074566174
North East Derbyshire	0.042530631	-0.113812371	-0.202320847	-0.040616622	-0.338698713	-0.444425832	-0.145193623	-0.190881993	-0.151174138	-0.251756699	-0.627299011	-0.277662694	-0.681360986	-0.575635578	-0.149938037	-0.087996971	-0.388657803	-0.676184812	-0.27115915	-0.165520194	-0.283263688	-0.176294216	-0.0670392	-0.007741381	0.072620371	-0.106082014	0.041213642	-0.014650503		0.234163504	0.205062944	0.020412639	0.04907725	-0.008788065	-0.027437469	0.11658487	0.169500855	0.03735595	0.012865798		0.065667777	0.039660842	-0.110207725	0.046915299	-0.098443514	0.102754239	0.093677819	-0.033931309	-0.019989174
North East Lincolnshire	-0.039080145	0.312361448	0.418295714	0.15414557	0.213942714	0.336885969	0.298004765	0.127105438	-0.031539572	0.212171659	0.429660922	0.186860596	0.110387228	0.123954424	-0.236588023	-0.147722942	-0.238709105	-0.562503642	-0.40009117	-0.289144498	-0.298471013	-0.255814961	-0.648733081	0.039132697	0.031704454	0.080916484	-0.055329829	-0.043694508	0.372238897	0.037315261	0.153740634	-0.063063264	0.097003738	-0.07848914	0.047646925	0.094515831	0.060069582	0.090394384	0.010173071		0.023827409	0.069799885	0.099814988	0.239761007	0.075308435	0.022514064	0.207809511	-0.25899454	-0.004961045
North Hertfordshire	-0.12156065	-0.039195291	0.082733598	-0.052909403	-0.076742663	0.033799602	-0.046152745	-0.08003986	0.190587919	0.053798348	0.068265982	0.585543923	0.051595191	0.270131673	0.00557155	0.210952969	0.295205648	0.60452131	-0.042141865	0.182729361	0.186902009	0.137925203	0.527110662	0.037895581	-0.11792888	-0.005197443	-0.037657413	-0.02377606	-0.262522121	0.00918639		-0.187010062	-0.134916964	0.027518596	-0.180365753	-0.09839568	-0.135336605	-0.07855001	0.015353236		-0.001012952	0.011710825	-0.021413755	-0.020015571	-0.031511904	0.100699041	0.059402299	-0.140403039	-0.138742847
North Kesteven	-0.124627565	-0.071746351	-0.240412441	-0.078393467	-0.305005313	-0.092602846	-0.210747491	-0.136277556	-0.274572717	-0.217346122	0.040352862	-0.301251881	-0.462729207	-0.341796195	0.101474364	-0.054769107	-0.273471305	-0.563859527	-0.122273208	-0.023258909	0.088656319	0.020397616	-0.397297041	-0.022041768	-0.194482636	0.015368026	0.01429379	-0.019799484	-0.23098502	-0.106999386	-0.103224604	-0.08273855	0.028521003	-0.148306665	-0.023830438	-0.032609215	0.09891662	0.010710783	0.006742181		-0.026723752	-0.036539966	-0.133590344	0.019128269	0.017354415	0.045893416	-0.033291078		-0.068682843
North Lincolnshire	-0.140148048	0.28392027	0.546439225	0.191666466	0.145622046	0.186857982	0.131931077	0.127354485	0.064918898	0.229466609	0.372937205	0.144260255	0.101345451	0.1220652	-0.323335048	-0.145118901	-0.52598266	-0.860154584	-0.170132657	-0.24277902	-0.503057649	-0.222318962	-0.716636693	-0.025929512	0.026440486	0.016459126	-0.098942344	-0.050188673	-0.100726199	-0.03192198	-0.006267111	-0.025480062	0.030465904	-0.074741205	-0.031745617	-0.012978831	0.044723841	0.102887329	-0.088788568	-0.020517396	-0.005576822	-0.057372148	-0.10259706	0.029324164	-0.161965329	-0.059811911	0.170297678	-0.246946925	-0.101554979
North Norfolk	-0.099029092	-0.256441053	-0.259666779	-0.343943265	-0.00265134	-0.269106662	-0.090792386	-0.094737725	-0.034334578	0.008444799	-0.239891996	-0.109998055	0.16500866	-0.1503654	0.187875492	0.0422691	0.095860579	0.241664788	-0.186684388	0.124911946	-0.021795762	0.128958191	0.147567064	0.008384056	0.079568491	0.054639687	0.007551832	0.112129662		0.196326957		0.126689881	0.100896768	0.104883153	0.087936877	0.170549934	0.087248729	0.091019213	0.103441847		0.166079763	0.101144778	0.063608713	0.242324892	0.041224519	0.095471599	0.033355092		0.038788927
North Somerset	-0.042475748	-0.088152887	-0.012520019	-0.058585771	0.019995232	0.035211833	-0.101771408	-0.029393803	-0.122877318	-0.198899356	-0.016133994	-0.153402134	0.246923361	-0.061989519	0.12923999	0.137562314	0.070154732	0.537950834	-0.019347535	0.135120808	0.033887248	0.106100339	0.311318014	0.116925317	0.037622397	0.024267386	0.033267901	0.063488558	0.269461576	0.015387868	0.186040595	0.003096856	0.086288881	-0.029669077	0.120504499	0.089647326	0.026981733	-0.010861388	0.02816999	0.164951259	0.101910239	0.123381684	0.045741235	-0.017681991	0.348933085	0.127259928	0.142172266		-0.009087307
North Tyneside	0.109327181	-0.222430676	-0.4195531	-0.36037622	-0.071339819	-0.060567003	-0.007356204	-0.110217804	-0.197025353	0.018493794	-0.082198339	0.028793865	0.152797687	-0.340611813	0.019739071	-0.018428928	-0.002638789	-0.049124952	0.069573264	-0.081557166	0.147931656	-0.116449891	0.086836356	0.06106516	0.185987841	0.058284093	0.030586775	-0.000987397	-0.084677614	0.074162975	-0.109232963	0.138485273	0.080412055	0.090045476	0.062285393	0.103543743	0.095157899	0.190587566	0.003590946		-0.014081175	0.072682408	0.067009807	-0.118982203	0.114230406	0.014934759	-0.057249409	0.349289373	0.087695857
North Warwickshire	0.091428644	0.251820937	0.323611981	0.364564766	0.031599737	-0.185172024	-0.009486114	0.164538521	-0.084934211	-0.057754297	-0.149830326	0.07090212	-0.035436616	-0.203692439	-0.275811737	-0.008051619	-0.027837731	-0.038653902	-0.008775316	-0.091868396	0.021599374	-0.071972466	-0.034852928	0.080090506	0.038468415	0.039242324	-0.01877125	-0.108249024	0.033659588	0.061693094		0.08564342	0.042063724	0.083037097	-0.084269755	-0.164452819	0.094120645	-0.027966091	0.109378196		-0.050954948	-0.063956974	-0.0543528	-0.086115813	0.095782816	0.087025143	0.162862655		0.077435193
North West Leicestershire	-0.214843194	0.067854234	-0.094365441	0.173705241	-0.072898011	-0.034027014	-0.029668587	0.097468163	-0.161708261	-0.022508061	-0.10371083	-0.056737364	-0.138680322	0.207178048	0.027691255	0.007916023	-0.092640776	-0.376363065	0.094307791	-0.036661944	0.424598258	0.062896653	-0.425016563	0.030153179	-0.033619018	-0.026445488	-0.003488399	-0.020235968	-0.129096608	-0.001513108		-0.105845694	0.031343649	-0.082025239	0.024691306	-0.07021794	0.092949711	-0.00755214	-0.219212831		-0.093833058	-0.056089596	-0.145685896	0.113291072	0.102122017	0.018764825	-0.069417812		-0.048442634
Northampton	0.215349452	0.117655333	0.348936555	0.11596886	0.146221025	0.089470945	0.081702811	0.033481373	0.051291141	0.07662431	0.134342315	0.196440137	-0.162364069	0.268798293	0.236839678	-0.037989931	0.126886797	-0.192844494	-0.076235801	0.009956061	-0.006767112	0.029922481	-0.259995486	-0.031544367	-0.006401364	-0.083810128	0.033028351	-0.009296791		0.008750409	-0.122760895	-0.181202524	-0.103785621	-0.026010396	-0.081068925	-0.004076591	0.023548585	-0.073409638	0.001016639		-0.019397318	-0.01318841	-0.081143202	0.020329948	0.045684151	-0.088075544	0.155096795	0.323121332	0.047415467
Northumberland	0.246205479	0.084476124	0.139437849	0.07933004	0.105341193	0.180004939	0.212977397	0.060079582	-0.104370034	0.175124307	0.221379789	0.259351054	0.382761773	0.001908608	-0.093632352	-0.102347491	-0.051726491	-0.074690605	-0.191906148	-0.166576152	0.03902088	-0.168343325	0.279016331	-0.044522946	0.114598136	-0.041235962	0.020569505	-0.077280343	0.042720003	-0.024241338	0.209741572	0.15484194	0.01348068	-0.011458043	-0.014870518	-0.050925064	0.022575377	0.144085474	-0.031318762	-0.127159913	-0.090216642	0.014640412	-0.090148339	-0.114118665	0.014831176	-0.021348677	-0.021691811	0.008599388	0.028706847
Norwich	0.135075488	-0.099226547	-0.051033867	-0.208219601	0.169195874	0.289636714	0.140591685	0.051211152	0.217481064	0.243927508	0.450743347	0.12265483	0.274448958	0.044453036	0.00780095	-0.21367105	0.140562126	0.021109157	-0.001667672	0.02718854	-0.176975444	-0.011288937	0.004213308	0.010675316	0.112601506	-0.048367019	-0.123561446	0.026698424	-0.193305112	0.013505857	0.294321381	0.006290211	0.035094479	0.002517308	-0.003698984	0.046491169	-0.050323945	0.023072941	0.020287301		-0.108917015	-0.027618047	0.023701907	0.121096908	0.000177476	-0.119619719	0.025986219	-0.210900666	0.232702889
Nottingham	0.174679965	0.066523265	0.185113306	-0.021374664	0.125523609	0.251140905	0.143141039	0.146360569	0.200402677	0.126458911	0.19538618	0.330906116	0.025216521	0.148171179	-0.036475279	-0.304291592	-0.378830012	-0.520000372	0.015268771	-0.241675995	-0.263640319	-0.223017745	-0.306743519	-0.022921711	-0.028355306	0.02761507	-0.034002308	-0.019950021	0.243739569	-0.040634658	-0.217507987	0.114606259	-0.008738622	-0.057795553	-0.008148639	-0.062930019	0.025075731	0.049956846	-0.168512896	0.07970528	-0.062917156	-0.09925533	0.001844833	0.148298386	-0.08713713	-0.02719387	0.156843032	0.096558544	0.015961893
Nuneaton and Bedworth	0.137182476	0.019696007	0.076111299	0.14319796	0.067101224	0.046679499	0.011803906	0.009575759	-0.022884913	0.004470251	0.023280595	0.051778235	-0.069334552	-0.065009988	0.071947353	-0.050385244	-0.134596452	-0.371234404	-0.038511302	-0.145116673	-0.010583423	-0.100369035	-0.493626762	-0.004874549	0.077636839	0.024934688	-0.051801833	-0.059066736	0.2795778	-0.011866322	-0.235208274	-0.038554046	0.033281505	0.066113116	0.003221327	-0.091277289	0.030057951	0.039747571	0.06952702	0.121883847	0.035482918	-0.037407344	-0.001621424	0.093604057	0.193967313	0.020123782	0.153971401	0.308115945	0.125254825
Oadby and Wigston	-0.320660471	-0.147848653	-0.410118751	-0.167453314	-0.274896921	-0.042180926	-0.227551508	-0.185231054	-0.516815988	-0.207521726	-0.049664015	-0.24893825	-0.361655106	-0.541223018	0.222463916	0.042705172	-0.291758473	-0.704799743	-0.330525707	-0.103024522	-0.299097268	-0.064110501	-0.863477744	0.002910675	0.022445842	0.154051698	0.056368672	0.066373125		0.09890238		-0.086019313	0.0299655	0.056063952	0.099855263	0.12847197	0.04836421	-0.01090323	0.077833691		0.08229184	0.154375809	-0.15264179	0.287282343		0.132601019	0.084809387		0.029217427
Oldham	0.178049566	0.196247841	0.408655045	0.169528509	0.137514861	-0.044489702	0.123051117	0.059196904	-0.092801253	0.165399129	-0.245618863	0.105404646	0.342991133	0.155908265	-0.344311345	-0.223194267	-0.136459166	-0.597835543	-0.341753642	-0.341110495	-0.469170335	-0.716660315	0.264003833	0.039454907	0.077735853	0.033706419	-0.079247875	-0.045510606	-0.150410069	-0.116414572	0.21020848	0.047685695	-0.006949031	-0.040308361	-0.040531416	-0.053964338	0.059343016	0.072722563	-0.103070907	-0.132057904	-0.003506085	-0.094660401	-0.161304516	-0.080246312	-0.166296486	-0.012966389	0.016909079	0.108905147	-0.014097078
Oxford	-0.236648878	-0.113145834	-0.200194866	-0.136771211	-0.113269911	0.098292705	-0.042209516	0.232049983	0.082110546	-0.077710551	0.799933089	0.085056422	-0.06583411	0.464679476	0.160439581	0.175905133	0.201289902	0.115028658	-0.012025119	0.176703962	-0.416132397	0.127905245	0.131418713	0.006561379	-0.04416436	-0.152822224	-0.142313441	-0.123743334	0.223798145	-0.142689256	-0.244822104	-0.110932099	-0.205948724	-0.135810677	-0.140450315	-0.072723673	-0.220909316	-0.185750717	-0.155146131		-0.19213574	-0.177685786	-0.128149943	-0.162715758	-0.059530378	-0.15711816	0.045196765		-0.057705431
Pembrokeshire	0.233295315	-0.265177537	-0.275828694	-0.22692506	0.11699994	0.081504142	0.102564528	-0.046215818	0.341148544	-0.010426651	-0.212590752	0.067169648	0.019597213	-0.3128152	-0.270894557	-0.465550779	-0.383975751	-0.269590756	-0.177883636	-0.343352033	-0.456059358	-0.337732083	-0.295219889	-0.166792935	0.016979645	-0.017451564	0.010871339	0.037751785	0.175539162	0.061683513	-0.146045428	-0.010317304	-0.016193912	-0.060206094	0.053706584	0.006676401	0.18935093	0.110685133	0.104087952	-0.007554141	0.040672264	-0.012777622	-0.076124159	0.160560759	0.209160108	-0.005767031	0.073290495		0.130992057
Pendle	0.238148472	0.138862377	-0.016177354	0.1337534	0.014770916	-0.049986992	0.048737092	0.130087213	0.019512408	-0.134296599	-0.158958487	-0.120168729	-0.212307919	-0.100501531	-0.543909635	-0.318957816	0.055246109	-0.858734509	-0.122967516	-0.279071302	-0.497193797	-0.390721795	0.155745745	0.030613885	-0.002261035	0.068483465	-0.010845271	-0.080303078		-0.040977583	-0.060875382	0.035819922	0.055213604	0.048567376	-0.000780949	-0.023829123	-0.106850677	0.08661643	-0.182549944		-0.03540804	-0.069237782	-0.065282631	-0.066201294	0.130817801	-0.043176256	-0.078999587		0.06785629
Peterborough	0.232506365	0.142558833	0.614680924	0.274513731	0.210873978	0.299882543	0.208379816	0.239043468	0.284131294	0.278169975	0.664713606	0.369869447	0.278114816	0.517830117	-0.109828346	-0.068924359	-0.014532755	-0.012676503	0.294907859	-0.068787673	0.213720868	-0.030249358	-0.048606382	0.000228706	0.00772355	-0.126044618	-0.145198693	-0.098114678	-0.403320457	-0.082570743	0.105342302	-0.081441446	-0.123977567	-0.106935458	-0.081856057	-0.073178872	-0.044693933	-0.075222109	-0.150476019		-0.15398238	-0.012368597	-0.084067139	-0.133442151	0.106625981	-0.098721202	0.038053868	0.168479586	0.004249384
Plymouth	0.036224708	-0.23509937	-0.380238645	-0.310428501	0.073359226	-0.059139477	0.006348367	-0.084698634	0.074056249	-0.026898912	-0.439875658	-0.005111284	0.031189002	-0.207411572	-0.033415652	-0.097270003	0.052709064	-0.189271786	-0.189620173	-0.07715015	0.002576668	-0.08688869	-0.114404849	-0.072143083	0.09274795	0.023553598	0.076811041	0.002613766	-0.004301329	0.114986927	0.286483144	0.047553074	0.004396974	0.082601367	0.054983119	0.066004613	0.064764686	0.073113838	0.018410359	-0.156126846	-0.037356788	0.027728766	0.198952681	0.035904886	0.080969512	-0.011678845	0.056769752	0.035933287	0.020034935
Poole	-0.021719648	-0.08856796	-0.61714508	-0.095092721	-0.198097057	-0.051249346	-0.133826468	-0.095198217	-0.316115045	-0.380047784	0.026965192	-0.270281082	-0.426492887	-0.195791533	0.692939789	-0.04650201	-0.060868301	0.662221532	0.065567288	0.280020054	0.203382541	0.22215436	0.410848607	0.028489674	0.049170003	0.114675596	0.140068846	0.130325011		0.135816269	0.014713444	0.085519639	0.083331668	0.11299033	0.147866963	0.202320695	0.001021285	-0.025000199	-0.02740838		0.107528214	0.091669264	0.252469493	0.183490729	0.184091075	0.227594524	0.212658678	-0.248153925	-0.056729197
Portsmouth	0.13749674	-0.10932183	-0.40357897	-0.087554328	0.009822128	0.246534812	0.163873907	-0.035041206	-0.030579755	0.087971394	0.39161391	0.118731243	0.269642826	-0.280933893	-0.287155118	-0.281638731	0.118942319	-0.228360545	-0.2223207	-0.122747333	-0.32883035	-0.065314013	-0.168025687	0.061889752	0.068576942	0.12258641	0.072998005	0.036556491	-0.066180338	0.059768575	0.287482658	-0.031785068	0.093992535	0.152178349	0.07513336	0.078411684	0.068920858	0.09495739	-0.02821644		0.081175616	0.097397864	0.119926895	0.114728018	0.187730001	0.168416022	0.126014017		0.158288429
Powys	0.142776311	-0.1076759	0.017284565	-0.062513032	0.118920594	-0.031762968	0.048371223	0.017884191	0.414207222	0.110787652	-0.021167707	0.209390355	0.157352798	-0.138523698	-0.136206832	-0.481312515	-0.460281298	-0.957390592	-0.149079865	-0.375500405	-0.93597526	-0.373557065	-0.91262854	0.072559448	0.022858949	-0.033809192	-0.038947466	-0.03099906	0.320369057	-0.029665561	0.146456885	-0.001472782	0.013733878	0.041282336	-0.03098397	-0.03221246	0.155447383	0.016279322	0.051188239		-0.03252193	-0.060331953	-0.003813741	0.001909627	-0.105549325	-0.060729178	0.065899727	0.201067471	0.130114338
Preston	0.345414237	0.13052934	0.2695971	0.133130728	0.140638611	0.18318038	0.193307133	0.161944273	0.073857434	0.022444509	0.361615719	0.068630595	-0.067707555	0.278631	-0.215954013	-0.154705149	-0.206119753	-0.298032822	0.063052816	-0.233541585	-0.142956501	-0.252025406	-0.087586183	0.017504055	-0.068047684	-0.064190159	-0.012707694	-0.063142642	-0.264670935	-0.174276719	0.204970659	0.035809931	0.034132442	-0.179196241	-0.182692924	-0.149491511	-0.114231884	0.001246165	-0.149418162		-0.036589554	-0.057758276	-0.270001527	-0.232117396	-0.528169362	-0.101920266	-0.007546051	-0.207284764	0.11594532
Purbeck	-0.034140374	0.044583758	-0.417136726	0.101659497	-0.120227723	-0.315366602	0.000423776	0.044867511	-0.302797096	-0.325558748	-0.060809779	-0.254641562	-0.247357737	-0.056993284	0.143174205	0.008614952	0.115440855	0.596538189	-0.140254065	0.137097794	0.005290932	0.108620714	0.466682834	-0.026900354	-0.01421849	0.043684078	0.20165668	0.048970835		0.180965711		-0.079002033	0.116033541	0.094942977	0.062888334	0.088518512	0.037229601	0.003584651	0.109667362		0.030117749	0.076847917	0.097450667	0.059607612	-0.081279867	0.050736332	0.239779423		-0.000936059
Reading	-0.189336981	-0.126723709	-0.118617287	-0.087803353	-0.037398601	0.120596779	-0.004880791	0.079228706	0.010580774	-0.010402268	0.390119644	0.08313324	-0.241917717	0.289015863	0.203743636	0.074980004	0.172420695	0.230229725	0.376217785	0.209990661	0.307214366	0.186455436	0.275568779	0.011690084	0.056895864	-0.07673801	-0.047354478	-0.051607813	-0.257125887	-0.094218879	-0.233668691	-0.038028588	0.003158361	-0.073261211	-0.054991464	-0.015324207	-0.229888218	-0.10198184	-0.122572452		-0.037519033	-0.064229734	-0.023215489	-0.031297528	0.314563699	-0.015260095	-0.144193602		-0.050311131
Redbridge	-0.190062279	0.021133083	0.184920414	0.12421048	-0.071129655	-0.268373987	-0.213239384	-0.016127126	0.04979068	-0.109956958	-0.509967379	-0.250146353	-0.14557588	-0.062841717	-0.113334787	0.045037164	0.14654069	-0.093265355	-0.25048433	-0.012112429	-0.26588433	0.059636618	-0.130196934	-0.065431077	-0.191757107	-0.017716165	-0.073613478	-0.084990841	-0.20132509	0.007676717	-0.452300942	-0.07081393	-0.109648658	0.067041984	-0.050392607	-0.081622906	-0.116746677	-0.12990816	-0.152665654		0.052993304	0.007592219	-0.206290469	-0.005263371	-0.286963749	-0.009963622	0.041655401	-0.047672787	-0.104631598
Redcar and Cleveland	0.407195991	0.197127978	0.053104902	0.080824753	0.000334981	0.273228122	0.265149865	0.110120631	-0.011545956	-0.049414256	0.136557044	0.04092798	-0.100453726	-0.090575931	-0.380182496	-0.094017581	-0.331915093	-0.511921347	-0.281697217	-0.329868125	-0.058958185	-0.278744948	-0.461898707	-0.038150955	0.002882689	0.052065226	0.092181534	0.04790623	0.261782547	0.059017417	0.060768633	0.147937509	0.066617325	-0.019247114	-0.043495624	0.019704391	0.161643049	0.188670257	0.127430344		0.037242491	0.000610443	-0.012244961	-0.040902326	0.175251334	-0.010618623	-0.031648015	-0.177030765	0.003242017
Redditch	0.11869782	-0.120834258	0.03150651	-0.065836649	0.085627131	-0.002314615	-0.075233013	-0.078682741	-0.053114806	-0.042379171	-0.273933654	0.049932445	-0.078073953	0.04245889	0.164763236	-0.114030978	-0.035117715	-0.144159116	0.062633	-0.057761487	-0.267982511	-0.06682146	-0.154995416	0.060439188	-0.015480521	-0.042271805	0.058921088	-0.011081153		-0.108735113	-0.062029033	-0.070131151	-0.051981292	-0.072367476	-0.097872192	-0.067818302	0.056725632	-0.06713585	-0.512056127		-0.032062752	-0.09492635	0.06637674	-0.06425742	0.00437138	-0.135263835	-0.051209344		0.097050767
Reigate and Banstead	-0.035589915	-0.154901441	-0.228062552	-0.150943559	-0.024551175	-0.238278032	-0.074950271	-0.083642583	0.070630934	0.136728621	-0.204256737	-0.033463314	0.130580053	-0.264294296	0.499682638	0.328433296	0.22833119	0.816746659	0.222453205	0.344564582	0.416695805	0.326297405	0.470474262	-0.077308947	-0.035458252	-0.123396896	0.141809498	-0.019598998	-0.254187939	-0.053837076		-0.129196044	-0.023366855	0.110348477	-0.000891928	0.013976338	-0.08571593	-0.049694695	0.07201049		-0.034225661	-0.024669058	0.042343385	-0.001022641	-0.372858507	0.105016403	-0.156962179		-0.051786517
Rhondda Cynon Taff	-0.013929363	-0.049452697	-0.315295734	-0.033680012	0.133894196	-0.052344279	0.065758219	-0.050863669	0.153155045	0.061395672	-0.456349835	-0.145604099	0.326782789	-0.284737773	-0.615698388	-0.477288617	-0.252925571	-1.00153781	-0.540075477	-0.540522369	-0.281556548	-0.476058464	-0.926577029	0.015110901	0.15068991	-0.094246794	0.021577105	0.069378971	0.206814459	-0.053515431	-0.099698428	0.091629406	0.036352582	-0.119573636	-0.041287354	-0.154135893	0.137636947	0.070660251	0.169665509		-0.018218764	-0.047622669	-0.029863137	-0.116869898	-0.140001887	-0.002649674	-0.046504979	0.060449083	0.102205989
Ribble Valley	0.087498419	-0.026159884	-0.210270969	0.14379614	-0.12932221	-0.253739641	-0.071987992	0.004102545	-0.335997651	-0.354988724	-0.25115138	-0.514775874	-0.421657523	-0.184867896	0.016021884	0.002634253	0.133200571	-0.189970685	-0.094613903	-0.017651653	0.210227902	-0.095620891	0.685085064	0.054055762	-0.026068424	0.043489887	0.062243593	-0.008170182		-0.166385167		0.130095281	0.018006849	-0.034216994	-0.017936897	-0.071190637	-0.297099826	-0.008034488	-0.230549779		-0.078041166	-0.03894417	0.027922657	-0.090090377		0.01391068	-0.050590712		0.075679122
Richmond upon Thames	-0.252835406	0.041862897	-0.073719008	0.059978895	-0.198291565	-0.324514331	-0.250849972	-0.068590509	-0.217078662	-0.240603008	0.323353936	-0.491045974	-0.119531273	-0.082595823	0.457864209	0.496781467	0.610620806	0.735226344	0.318914532	0.572547056	0.198585986	0.480031426	0.702429673	-0.017453261	-0.164798999	-0.145483852	-0.056183046	-0.063525622		-0.225625768	-0.338316234	-0.091626232	-0.173837216	-0.06434831	-0.023029691	-0.038236256	-0.192667436	-0.143728946	-0.039805707		-0.018086785	-0.083506075	0.015899013	-0.06341616	-0.02532953	-0.140086664	-0.240428818	-0.359496141	-0.163721573
Richmondshire	0.098707745	-0.017683714	0.035985282	-0.007461659	-0.044232084	-0.039850251	-0.07633906	-0.015248328	-0.172750277	-0.001695319	-0.048979848	-0.041641376	-0.166259393	-0.053172338	-0.009390215	-0.032469702	-0.002802017	-0.35950118	0.075186671	-0.093420481	-0.195773397	-0.076303092	-0.287131496	-0.14260245	-0.111651068	-0.115380908	0.079149534	-0.099410124	0.04483777	0.035497254		-0.172798988	-0.114477621	-0.042740727	-0.094694683	-0.088626678	-0.247177405	-0.05840449	-0.390916704		-0.132071614	-0.156329491	-0.31625041	-0.118836269	-0.166244901	-0.05931751	-0.011595447		0.000519446
Rochdale	0.166413713	0.234628707	0.314495243	0.196334756	0.172633925	-0.06631143	0.144203458	0.065501857	-0.031821197	0.231719775	-0.196463921	0.112757336	0.358736441	0.083557799	-0.236282659	-0.2375129	-0.197753649	-0.677972572	0.052751304	-0.294455192	-0.175277555	-0.562647448	0.291477683	-0.116732552	0.104921057	-0.068402926	-0.147886453	-0.114972859	0.099926705	-0.022445004	-0.078206555	0.011159358	-0.020728337	-0.046687972	-0.053641897	-0.048438332	0.016802912	0.078668469	0.036236324		-0.045457238	-0.16314612	-0.164853313	-0.052841227	0.015976269	-0.021680997	-0.029058214	0.187090383	0.023677109
Rochford	-0.186928994	-0.094572604	-0.104940209	-0.060155462	-0.168346279	-0.181008384	-0.156516192	-0.24290145	-0.234860124	-0.205469203	-0.316646089	-0.051145587	-0.193516037	-0.123886467	0.114503316	0.330408136	-0.173631733	0.143942464	-0.347018765	0.111387384	0.044619969	0.134302747	-0.132202535	0.011216566	-0.203735196	0.020744197	0.018260179	0.045406662	-0.064581539	0.109119195		-0.098905865	-0.031972286	0.113051998	0.034296827	0.123539256	0.045447825	-0.025629442	0.101019064		0.076566523	0.029878656	0.015588367	0.017023482	-0.316743653	0.022313933	-0.027576583		-0.029866707
Rossendale	0.168626307	0.133965903	-0.088121676	0.079329937	-0.008192331	-0.194913623	0.03169989	0.011127554	-0.174509901	-0.215924914	-0.345509654	-0.322583777	-0.344840461	-0.313387003	-0.28612175	-0.262538556	0.009442229	-0.455042106	-0.045585379	-0.199804409	-0.214296375	-0.38020617	0.405661861	-0.022134505	0.022910318	-0.026572975	-0.222438187	-0.071683277		-0.028298117		-0.042777389	-0.057560918	0.098758856	-0.120373593	-0.051948179	0.077623359	0.027894984	-0.065871813		-0.062874572	-0.182775993	-0.080536785	-0.116428148		-0.11207149	-0.083108463	0.123273442	-0.023207993
Rother	-0.054286292	0.025604039	0.117403503	-0.077190914	0.007242717	-0.085559087	-0.006415061	-0.034782672	-0.041511404	0.016625527	-0.198287831	0.135089514	0.153680453	-0.059771581	0.189614157	0.086391565	0.058629147	0.666290896	-0.060255309	0.231825928	-0.121687765	0.19623691	0.478803026	0.012730465	-0.000692746	0.164243002	0.016716605	0.197031102	0.161675148	0.165783332		0.122096984	0.154223475	0.117164705	0.203506586	0.184066337	0.067298161	0.12852578	0.184771497		0.207233765	0.155939597	0.187347113	0.004690028	0.268490269	0.069410225	-0.088829888	0.021868481	0.102606292
Rotherham	0.271336123	0.15598646	0.161710972	0.154615648	0.015862893	0.069995103	0.113163521	0.113044246	-0.021860406	0.074722416	-0.303074076	0.111668908	0.08238444	-0.024307381	-0.186882068	-0.105686879	-0.418798205	-0.58734776	-0.155722507	-0.292626272	-0.081068271	-0.286568148	-0.179181413	0.187103672	-0.036439988	-0.096396925	-0.01517594	0.01753773	0.232104609	0.04630744	-0.027679561	-0.02090956	0.03754657	0.03642295	0.026224914	0.007015819	0.122303759	0.107470279	0.13810775		-0.010094691	0.028715209	-0.096426439	-0.035887164	0.039220521	-0.0094385	-0.029973155	0.133831671	0.139212032
Rugby	0.084261818	0.138094278	0.327001454	0.233644843	0.079043801	0.128752923	0.012939661	0.04579235	0.075931035	0.063018751	0.336759518	0.171758861	0.010807292	0.113786522	-0.116396599	0.04748262	0.076314703	-0.035585968	-0.038095969	-0.015685366	0.217214109	0.0343808	-0.175578189	0.039013396	0.043472125	-0.138347229	0.051932182	-0.035150159	0.340464235	-0.010055033	-0.093423445	0.016247775	-0.048618191	-0.148936201	0.01154863	-0.054162313	-0.100843933	-0.047343391	0.016079005	0.14042139	-0.012707119	-0.015979647	-0.107229154	-0.054720119	-0.106940834	-0.006507016	0.088788354		-0.057480154
Runnymede	-0.016355584	-0.005186028	-0.247302363	-0.109796738	-0.034461866	-0.259531519	-0.093922704	0.037964977	0.146575644	-0.002085381	0.011901455	-0.008389377	0.178466958	-0.278077934	0.476559971	0.307637619	0.232549099	0.700310706	0.373364315	0.350205898	0.104355567	0.331036959	0.347864597	-0.054792653	-0.129870767	0.028827747	0.128501075	-0.025481097		0.054181585	-0.03187372	-0.167083913	-0.00698933	0.003679945	0.053710183	0.017735099	-0.001849328	-0.066460611	0.093747752		-0.017039187	0.020706802	0.113757428	-0.126890453	0.191337752	-0.088674573	-0.058942331		0.062168752
Rushcliffe	-0.30056623	-0.037228085	0.007421918	-0.007740932	-0.245216372	-0.165029592	-0.281562801	-0.104685532	-0.20027908	-0.348736613	0.184074286	-0.099057439	-0.305215715	-0.199645819	0.079155243	0.124349492	-0.123772949	0.132641271	-0.156743696	0.08981291	0.187361631	0.119874242	-0.013554524	-0.029038139	-0.089197278	-0.137976023	-0.026477868	0.017760728	0.088861884	0.000900613		0.075171264	-0.030536946	0.087835866	-0.015195183	0.056814659	-0.049199155	-0.128847856	-0.04725314		0.016623004	0.00083368	0.137044187	0.094376654	-0.153641207	0.016022799	0.00609728		-0.092961427
Rushmoor	0.022398915	-0.23937446	-0.340619182	-0.216293762	-0.097382424	-0.043188422	-0.04832204	-0.203779604	-0.026406177	-0.063527363	0.008898187	0.035286786	0.193877247	-0.108027253	0.152573715	0.14795028	0.189717683	0.371919068	0.383121438	0.168725499	0.089411039	0.092023649	0.347754353	-0.058061787	-0.049907331	-0.080646148	-0.106898473	-0.052456588		-0.018428738		-0.042288169	-0.21625282	-0.290921896	-0.244190276	-0.183669996	-0.004145146	-0.139981908	0.077667539		-0.112203404	-0.073187861	-0.052391661	-0.181847025	0.008072805	0.009385457	-0.001560881		0.015341448
Rutland	-0.500102864	0.033942594	-0.245194096	0.099253961	-0.194335829	-0.455004563	-0.179435426	-0.081200505	-0.482184017	0.032038725	-0.160084168	-0.376627497	-0.371912338	-0.267139517	0.250954828	0.019216935	0.128688799	-0.100537163	-0.101776432	0.111282575	0.343517419	0.166127098	-0.158144024	-0.117043304	-0.028617731	0.025315588	-0.183206039	-0.023475025				0.09862524	-0.041579776	-0.170540857	-0.008129402	0.051356257	-0.111040082	-0.128746617			0.025345198	-0.066352677	0.172361826	0.095746033		0.002689767	-0.151013635		-0.243489933
Ryedale	0.052547838	-0.017819887	-0.374824313	-0.048237983	-0.028898516	-0.18548894	-0.080241978	-0.004560382	-0.124990713	-0.019340635	0.093883235	0.094666415	-0.105641179	0.071747083	0.170208858	0.008124767	0.08343998	-0.065129029	0.209660221	0.007948927	0.112155975	0.03813949	-0.043259634	-0.053693565	-0.039595676	-0.207835895	-0.011557081	0.026271854	0.041690934	-0.005876556		0.050702347	0.100373369	0.085186814	0.019518474	-0.010343883	0.078264947	0.024357894	0.235993507		-0.036683226	0.055662994	-0.116714818	-0.020602204		-0.098030337	-0.144033513		0.094463818
Salford	0.036683238	0.085921025	0.266046951	0.092424689	0.00926959	-0.219579729	0.118720933	-0.057278892	0.009046186	0.145925941	0.135955137	0.153836629	0.256603093	0.031944481	-0.156194496	-0.068374309	-0.102451801	0.36126729	0.067653203	-0.113647362	0.328317091	-0.419049023	0.493423003	0.019393428	0.050829352	-0.043897477	-0.104726859	0.006226962	0.247044372	0.008074359	-0.062973677	0.026554993	0.008465853	0.000734372	-0.012066684	-0.102144109	0.048340219	0.088301124	0.040019161	-0.129046928	-0.105840491	-0.062008623	-0.146956095	-0.125142414	0.048239245	0.020088514	-0.112296469	0.214280026	0.096913048
Sandwell	-0.242379872	0.019979514	0.265596827	0.123700014	-0.107597922	-0.109237774	-0.04878502	-0.099165806	-0.194927077	-0.106314715	-0.349816085	-0.085520599	-0.201206278	-0.329142161	-0.289971178	-0.220074793	-0.363727679	-0.840085328	-0.332518543	-0.347185771	-0.256094834	-0.32057934	-0.617041096	0.015237694	0.097796555	0.04750334	-0.073871167	0.030971731	0.17611335	0.101510366	-0.008452566	0.128240552	0.079967666	0.038960454	0.054713754	0.006761369	0.131456994	0.094085944	0.184576311	0.070986108	0.05903243	-0.011091741	-0.024587321	0.158836252	0.016509141	0.024114507	0.204868051	0.188569107	0.027606939
Scarborough	0.412700223	0.090315944	0.315005633	-0.041174982	0.229707974	0.370030951	0.213778072	0.148992542	0.368034239	0.146874739	0.270078227	0.310847983	0.277205624	0.379302448	-0.296990356	0.027274281	0.030727672	0.410491646	-0.071050618	-0.061130107	-0.134766759	-0.071216835	0.150218485	0.056345532	0.020251523	0.044225251	-0.036942568	0.102221059	0.247358621	0.095431291	-0.110278599	0.105013708	0.099407215	-0.068603386	0.040701466	0.028065762	0.192869511	0.14754298	-0.034636603		-0.064464735	0.049336583	0.012898031	0.140748848		-0.014270576	-0.236512679	-0.051036965	0.066453038
Sedgemoor	0.087390194	-0.009932645	0.124411981	-0.054675007	0.16136363	0.147914908	0.029504161	0.042477922	0.014295854	-0.148042615	0.223964173	-0.067811872	0.424797005	-0.052731269	-0.134237564	0.043297424	0.057064584	-0.027244155	-0.011061816	-0.001300899	0.030252227	0.028003754	-0.190085379	0.105810922	-0.018815808	0.051059677	0.113374744	0.043324369	0.064439084	0.084685479	0.333260649	-0.024579767	0.030993275	-0.054214485	0.079566035	0.032299252	-0.024498864	-0.004790307	0.028103538	0.065693916	-0.015563169	-0.006699586	0.021459494	0.007069436	0.489422743	-0.041926224	0.146042094		0.04840765
Sefton	-0.004563544	0.014784764	-0.020499232	-0.137245969	-0.119136752	-0.073818777	-0.04421755	-0.166010616	0.240854539	-0.054184485	0.05278482	-0.097264927	-0.153667591	-0.094875024	-0.041837706	0.05172002	-0.391862933	0.062018595	-0.239810995	-0.154784301	-0.411603125	-0.267719888	0.117995981	0.008401266	0.137839806	0.123831589	0.089175612	0.097547155	0.245656465	0.136558326	0.170472732	0.168996755	0.068396506	0.141209931	0.018641232	0.136736169	0.185208125	0.139311544	0.157476959	-0.21207417	0.103277793	0.067056254	0.154754515	0.210436764	-0.089678078	0.153638318	0.127723205	-0.006027653	0.102789687
Selby	0.164210556	0.069493991	-0.108689804	-0.037856514	-0.035625307	-0.021173693	-0.016654446	-0.028519946	0.139349683	-0.014774632	0.163386188	0.006480142	-0.145293023	-0.010919424	-0.013631923	0.013243123	-0.058832943	-0.379256542	-0.121542441	-0.044829941	0.19473092	0.008322518	-0.231680811	0.082225916	-0.136307765	-0.049588703	0.021544941	-0.08418797	0.188186265	-0.064263935		-0.208023606	-0.146409882	-0.304102618	-0.152281625	-0.155553931	0.042059864	-0.024333424	0.138448978		-0.169911626	-0.170584064	-0.045816982	-0.108456116	-0.043434896	-0.011864044	-0.020318147		-0.126249494
Sevenoaks	-0.191375272	0.205710437	0.119624825	0.228499542	-0.00124399	-0.046036783	0.051391872	0.009719015	-0.107284746	-0.021804898	-0.319427906	-0.249691724	-0.080184104	-0.153234804	0.186602077	0.223266148	0.301370291	0.50814017	0.207855313	0.277940283	0.181060977	0.275315567	0.336075405	-0.058225055	-0.054462947	-0.087804918	-0.016193605	-0.102441925	-0.221703539	0.060132336		0.036964895	0.003910924	0.012064551	-0.006055662	0.005511874	-0.065050541	-0.071920482	-0.056630439		0.005476125	0.046920253	0.061987351	0.120480718	-0.466434306	-0.029662908	-0.09338865		-0.046821306
Sheffield	0.317088572	0.132011227	0.317822658	0.148575063	-0.071223323	0.081551086	0.07298461	0.077562692	-0.104009013	-0.037002821	-0.078389288	0.193659389	-0.019703789	0.460602203	-0.185287718	-0.10372992	-0.088212815	0.052078728	0.250888122	-0.123793516	-0.326948356	-0.359745482	0.369153453	-0.058323067	-0.026124907	-0.046942236	-0.095594029	-0.009274335	0.110290982	-0.018374332	0.002719408	-0.023827783	-0.067609133	-0.037250919	-0.024213802	-0.026968483	0.086952378	0.004067532	0.021909619	-0.223957273	-0.060777398	-0.03755261	-0.125729275	-0.130800518	0.136125563	0.016607616	-0.060339689	0.16108061	-0.015643439
Shropshire	0.126503342	0.046954842	0.236332732	0.028349682	0.102260891	0.092767511	-0.023754051	0.019122002	-0.068027859	0.036074727	0.198851598	0.099010529	-0.03694381	0.092311858	-0.000382912	-0.021880695	-0.09771984	-0.004983449	0.025369581	-0.049216558	0.099235396	-0.018641816	-0.023392332	-0.031645176	-0.031107633	0.058464136	-0.021632974	0.023536489	0.128288741	0.004991329	-0.073644487	0.054449652	0.023150913	0.001738875	0.018263591	-0.018004599	0.086402642	-0.026474492	-0.05581993	-0.094219055	0.020768703	-0.006703113	-0.084067928	0.000463236	-0.110589451	0.059911327	0.051005109	-0.015333345	-0.060174521
Slough	-0.183471345	-0.041551371	-0.086190489	0.074484089	-0.021397326	0.02539386	0.036929194	0.01905107	-0.083119107	-0.018921855	0.078255726	0.103079151	-0.22383203	-0.041792415	-0.06702224	-0.079311215	-0.042379433	0.01389771	0.047566225	-0.055602229	0.268399257	-0.020799197	0.004504268	0.006777361	-0.090038236	-0.086339174	-0.133442423	-0.2198732	0.093947191	-0.01451303	-0.171960861	-0.013639478	-0.069814624	-0.068768245	-0.18673464	-0.1189756	-0.111565823	-0.089764293	-0.055367901		-0.088800713	-0.122246344	-0.053123112	-0.155181565	0.036948147	-0.229325214	0.025868036	-0.291514745	-0.025880222
Solihull	-0.201403476	0.091891291	0.422613948	0.262665887	-0.166451354	0.004806191	-0.119692807	0.009758772	-0.189224906	-0.114871142	-0.027239006	0.003826177	-0.17406626	0.020875592	0.28851474	0.152249576	-0.079550081	0.374132027	0.382970223	0.143308075	0.08165164	0.10919465	0.271993142	-0.109342946	0.044501276	0.003712348	0.086936376	0.017744948	0.175408608	0.095160258	-0.143346031	0.144816809	0.080228486	0.075079699	0.020474635	0.022883158	0.102990245	-0.043940623	-0.00122709	0.191184467	0.014197735	0.016220069	0.053661465	-0.006666725	-0.187629755	0.037772658	0.058551758	-0.078026371	-0.014332918
South Bucks	-0.352898983	0.144899107	0.11819095	0.267443563	-0.172165433	-0.112938998	-0.053380497	0.253415571	-0.053649885	-0.052833519	-0.056253459	-0.226625902	-0.300793541	0.234649298	0.552482703	0.235232368	0.189739167	0.822828474	0.41111538	0.444607452	0.473706434	0.434261177	0.595635928	-0.006820866	-0.027685452	0.105704404	-0.215428003	0.068057628		0.098657076		-0.018338125	-0.096184234	-0.195455644	0.016810256	-0.024976954	0.021691437	-0.035054203			0.153909587	-4.50267E-06	-0.003802094	0.003716258	0.0799079	0.012307728	0.020496111		0.013461208
South Cambridgeshire	-0.205951431	0.146310862	-0.109147301	0.119354991	-0.178725405	-0.465449872	-0.176595881	-0.0434014	-0.195450479	-0.193250911	0.373909016	-0.245964921	-0.062439729	-0.252335046	0.132211997	0.171173511	0.160718787	0.100832315	0.038821561	0.15737181	0.261833696	0.190646678	0.034365542	-0.001745558	-0.23685087	-0.102367528	-0.01331804	-0.045814117	-0.357807142	-0.129390426		-0.016008783	-0.151990934	-0.072859679	-0.032812557	-0.016274295	-0.147720789	-0.175477729	-0.162433364		-0.091230257	0.006161203	0.028415887	-0.066226875	-0.087053762	-0.113829778	-0.138305486	0.108954567	-0.005635101
South Derbyshire	0.03422691	-0.031344456	0.057382547	0.04146494	-0.15695109	-0.209183582	-0.105099247	-0.094202725	-0.016794375	-0.093769878	-0.375423755	-0.105359463	-0.544490382	-0.316603573	-0.037688998	0.007936484	-0.057023674	-0.251965362	0.038274574	-0.041877448	0.3851012	0.040808629	-0.199648423	-0.13764551	0.007019388	-0.035413715	0.044136547	-0.06276497		0.071536877	0.232170219	-0.034949409	0.021504677	-0.160168129	-0.014752881	-0.074152082	0.067319003	-0.0537522	-0.231573701		-0.060418734	-0.03274811	-0.01952197	0.007007466	-0.305065118	-0.055127484	-0.021814923		-0.079329634
South Gloucestershire	-0.11196961	-0.044105336	-0.074813242	-0.082086447	-0.101535743	0.059525575	-0.112288974	-0.091893486	-0.213846342	-0.230278952	-0.046151582	-0.479996219	0.128450223	-0.300013816	-0.035795376	0.129691827	0.227419793	0.27721906	0.251051418	0.078421648	0.277998315	0.099416825	0.142122164	-0.057109722	-0.080129548	-0.06747836	0.113949635	-0.041862746	0.203488204	-0.091778814	-0.226741742	-0.066173565	-0.029412783	-0.053986757	-0.058626818	-0.052884557	-0.079614666	-0.103926544	-0.093226949		-0.096988692	-0.00323397	0.014483122	-0.168043773	0.100553344	-0.095973959	-0.020754446		-0.071185346
South Hams	-0.110255954	-0.211143049	-0.503624112	-0.158862008	-0.136548146	-0.169003512	-0.11217011	-0.03168046	-0.145303695	-0.169655995	-0.35465859	-0.171630783	0.015131375	-0.192379832	0.239318837	0.115612842	0.321060919	0.562562879	0.150463257	0.237414988	0.113806085	0.222342545	0.490646614	-0.075468914	-0.026653956	0.066306477	0.04806224	0.01635897	-0.126002291	-0.013750211		0.041220079	-0.032031852	0.082802215	0.06745844	0.073531343	0.06052825	-0.045289444	0.004259249		0.011921122	0.051187727	0.2462054	0.040583427	-0.050151994	-0.003657959	-0.157433102		-0.0727713
South Holland	0.007176784	0.075496206	-0.011955891	0.023869609	-0.064551711	0.07845048	-0.006074293	-0.005326524	0.055884196	0.022436224	0.251439516	0.141962952	-0.133518555	-0.155044215	0.011310531	-0.130545651	-0.315727061	-0.608284692	-0.259202309	-0.081899059	-0.301206817	-0.05795881	-0.725587067	0.015109228	0.018011002	0.044953281	-0.046064231	0.025500594	0.334003441	0.007045814	-0.016388234	-0.007018499	0.10038319	0.105804733	0.053951912	0.119772042	0.082137437	0.056826952	0.145780694		0.040558876	-0.000294595	0.130537439	-0.02547916	0.104957002	-0.016015519	0.062222602	0.121713685	0.018752162
South Kesteven	0.002519544	0.032992914	0.041492152	0.062491847	-0.108588903	0.192488984	-0.052539265	0.014269932	0.116325252	0.076289598	0.25726764	0.143393264	0.030685245	0.025024082	0.027281507	-0.00042346	0.015986042	-0.101771592	0.114156535	0.038702738	0.056550063	0.049684232	0.117659786	0.072450696	-0.059944907	-0.023409431	-0.104076687	-0.019746078	0.159674871	0.063011878	-0.202015367	0.022406632	0.044643421	0.003070738	-0.022554377	0.035445099	-0.045366795	-0.008466732	-0.004860902	-0.018145919	-0.009886305	0.049185358	-0.074120002	0.087082276	-0.07227195	-0.019109683	0.040061878		-0.160313588
South Lakeland	0.012755533	-0.117123867	-0.065889245	-0.208743631	0.01329134	0.022714127	0.045598477	-0.020190879	-0.0769142	-0.066403064	0.079357061	0.014162479	0.032700861	-0.069843756	0.039767579	0.066782969	0.17651742	0.419573808	0.135530207	0.083581691	-0.245094691	0.04685263	0.441413546	-0.013467392	0.07588888	0.093101772	-0.092767317	-0.030955831	0.066640431	0.032990421	-0.071857091	-0.067075044	0.066987609	-0.034825425	-0.018933027	-0.017326868	-0.007210221	0.013281184	-0.116710718		0.003360144	0.043296336	0.082233554	-0.092029766	-0.375064028	0.094296919	-0.067519047		0.033299005
South Norfolk	-0.163490702	-0.089799149	-0.178343738	-0.156642106	-0.033089594	-0.217369319	-0.077679873	-0.066588932	-0.101919965	-0.032186415	-0.079762952	-0.070406573	0.120355051	-0.099201325	0.15613776	0.090292678	-0.015062315	-0.065650963	-0.187349859	0.058442428	0.408976568	0.131373289	-0.191924296	0.022161046	0.018763625	0.054671457	0.045058681	0.009903353	-0.285809611	0.055853909	-0.167937944	0.01759323	0.015878348	0.043186566	-0.007069752	0.098835821	-0.055419382	-0.045963213	-0.061690505		0.114717328	0.020906598	-0.021164862	0.067209179	-0.517129908	0.009718226	-0.044299132		-0.012933946
South Northamptonshire	-0.04777977	0.078990918	0.063916168	0.19287383	-0.14041919	-0.237195082	-0.177572841	-0.084843358	-0.364438306	-0.179161663	-0.444591892	-0.345363625	-0.519925034	-0.170788585	0.212729983	0.179953433	0.075754291	0.040376026	0.213833326	0.158379217	0.45051775	0.213949836	0.083235476	-0.017042052	-0.134978132	-0.122217991	-0.101018033	0.041864014		0.025966583		-0.12805215	-0.065355028	-0.1380367	0.025243359	0.026623288	0.00547	-0.132243776	-0.068105124		-0.065763526	-0.096404301	-0.429989535	-0.04490568	-0.354098492	-0.105376387	-0.11759718		-0.07939707
South Oxfordshire	-0.390264933	-0.06447701	-0.16109105	0.019445458	-0.221409032	-0.066616606	-0.112106952	0.021847443	-0.013520627	-0.14894427	0.096571262	-0.14752491	-0.251115532	0.228660655	0.169556752	0.293619774	0.301100648	0.431328619	0.292260884	0.287131691	0.296478667	0.303023033	0.276183671	-0.101307432	-0.078696469	-0.136164355	-0.020413813	-0.008205502	-0.005154536	-0.079450401	-0.211787489	-0.176233629	-0.315021007	0.036912028	-0.009343224	-0.056893675	-0.210265013	-0.126348177	-0.081637677	-0.004118822	-0.084847287	-0.042458511	-0.048407891	-0.023514921	0.155439156	-0.024140939	-0.065593039	-0.15143456	-0.058945405
South Ribble	0.046413408	-0.091468231	-0.280567047	-0.102926208	-0.142222372	-0.214281663	-0.08957754	-0.121307379	-0.301565604	-0.197266919	0.073728756	-0.370616239	-0.477594813	-0.469680348	-0.011477371	0.067293728	-0.279295954	-0.575245612	-0.063867608	-0.118410341	-0.138477849	-0.153342504	0.051222979	-0.075375718	-0.101391986	0.028848236	-0.153627205	0.026541904		0.034368724		0.001874641	0.032741058	-0.043185168	0.007488453	-0.106379239	0.027682653	0.012231411	0.010453916	0.159354254	-0.11632659	0.06419312	0.00766267	-0.059453944	-0.419077495	-0.091555487	-0.012692156	0.2037837	0.015742327
South Somerset	-0.085425008	-0.043808165	0.089801064	-0.07551511	0.064256444	0.159243374	0.023900721	-0.046072514	-0.146151513	-0.163782283	-0.170741992	-0.150472662	0.309055852	-0.23559459	-0.056106326	0.02615898	0.132051948	-0.03238297	-0.042192466	0.033469608	-0.007344357	0.053276481	-0.090078381	-0.009031903	0.019871412	-0.036862036	0.009474367	0.0433561	-0.049447455	-0.028219128	-0.287142477	0.072447218	0.028552732	-0.055868323	-0.010872868	0.075467722	-0.043259693	-0.034341292	0.013224641		0.042529204	0.022950649	-0.07509248	0.176701552	0.29771474	0.056653684	0.132281053	0.073782826	-0.04018451
South Staffordshire	-0.167254941	-0.061184286	0.108979348	0.013538889	-0.073122357	-0.470060741	-0.168864394	-0.083341436	0.07955262	0.171511087	-0.428181314	-0.129268989	-0.371318438	-0.135605459	-0.163929287	-0.037651298	-0.289614861	-0.340116128	-0.133247456	-0.09873069	-0.185575142	-0.075627327	-0.357323139	0.015206216	0.044402778	0.014849786	-0.098705976	0.036579579		0.001206682	-0.125322921	0.054869657	0.077758474	0.140440566	0.015557789	0.10411455	0.204205364	0.010656969	-0.020395674		0.099114067	0.011972098	0.025901721	0.148963282	0.255759825	0.080876028	-0.021214758		-0.040836505
South Tyneside	0.107349293	-0.195421017	-0.321169603	-0.320235323	0.005932085	-0.056521382	0.089910604	-0.055157353	-0.026953086	0.164555451	-0.119855849	0.111488138	0.201749944	-0.312619327	-0.22650263	-0.172903715	-0.246197605	-0.387159982	-0.437081144	-0.367867089	0.025384646	-0.334059554	-0.341024729	-0.005911199	0.132757799	0.097622492	0.105737995	-0.015917636	0.045144464	0.091164973	0.21862791	0.055208346	0.066027749	-0.013100453	0.037563387	0.122996874	0.170816267	0.217545891	-0.12192628		0.063393095	0.055380412	-0.159648899	-0.11074055	0.090091553	0.130866794	0.078320055	0.051251123	-0.013859261
Southampton	0.193530322	0.09145872	-0.147249213	0.004536585	0.004046246	0.179016093	0.178282844	-0.007724581	-0.025175317	0.077129775	0.290888483	0.158890495	0.276935532	-0.097902776	0.123708442	-0.065297985	-0.247746749	-0.092683904	0.001271818	-0.097721544	-0.011057015	-0.099911968	0.008509558	0.086480915	0.089613825	0.138660058	0.128765936	0.034597956	0.267513446	0.134736932	-0.085026632	0.001629991	-0.018023019	0.093687724	0.088404599	-0.002515226	-0.087610658	0.083629744	-0.176088167	-0.102917765	-0.013232989	0.045086027	-0.007965642	0.109446074	0.027693041	0.066929851	-0.041749951	-0.242851641	0.132499211
Southend-on-Sea	0.049414609	-0.019250715	-0.064966223	0.004589294	0.047644033	-0.011776025	0.035808513	-0.036888465	-0.109779645	-0.023597753	0.07988953	0.090746789	0.047213985	-0.133159929	0.36473985	0.175912771	-0.086799694	0.108531677	-0.210371912	0.10493515	-0.168518483	0.089255242	0.115323134	0.026515991	0.042914211	0.190519094	0.075259522	0.147779007	-0.302748507	0.247230391		0.015103603	0.09446879	0.171812929	0.114242468	0.162515538	0.015019836	0.126772462	0.124152146	0.024708943	0.183132491	0.114089603	0.108161061	0.151215283	-0.247252792	0.273951538	0.087280104	0.224049474	0.055396281
Southwark	-0.115635044	0.039523592	0.128935882	-0.007689685	0.011654003	-0.070179229	0.049559142	0.013606864	0.186351347	-0.126431669	0.213121277	0.021504123	-0.024658082	0.039377806	-0.19614959	0.097091995	-0.116323171	0.134617169	0.196162902	-0.047932465	0.1859345	0.043572079	0.058102689	0.147425756	0.039503612	-0.081031447	-0.098977207	0.01179528	0.112008269	0.109398481	0.236060407	0.079275115	0.000840124	-0.097531822	0.01924483	-0.067002928	-0.123790473	0.018148808	-0.01993957		-0.042715563	-0.0431785	-0.034850002	-0.003844861	0.111828843	-0.072512898	0.009106605	-0.117724026	-0.034190715
Spelthorne	-0.009318723	-0.085792386	-0.374770807	-0.10862542	-0.075102183	-0.196969325	-0.098019105	-0.061612508	-0.017373468	0.056573158	-0.101993429	-0.163161992	0.117020141	-0.227759516	0.322852067	0.312842539	0.225864245	0.590496577	0.358585411	0.264801228	0.169919833	0.220301804	0.351948968	-0.020691286	-0.042605399	0.084852889	0.012436221	0.055185601		-0.062236941	0.193367041	-0.154426952	0.013828993	0.02604078	0.026869722	0.030717166	-0.818283436	-0.056597757	0.114003295		0.022601285	0.101413914	0.08851164	0.008410663	0.256929635	0.062014116	-0.121638437	-0.058405992	-0.049243767
St Albans	0.100250673	0.082985626	-0.009923597	-0.000404106	0.016394481	0.048633178	0.132202104	-0.084394745	0.234957013	-0.029575874	-0.088718755	0.062061113	0.028586707	-0.023441532	-0.262171734	-0.12675651	-0.266799149	-0.674310909	-0.124685615	-0.320920752	-0.031392762	-0.489100967	0.234556991	-0.012606166	-0.227914854	-0.226758147	-0.185432316	-0.137905025	-0.357243388	-0.179328087		-0.21310351	-0.199665473	-0.120198288	-0.130651263	-0.09218991	-0.370982597	-0.263609883	-0.020029767		-0.167446181	-0.150538418	-0.040330137	-0.075147195	-0.020261034	-0.200419775	-0.180878935	-0.30573659	-0.28563148
St Edmundsbury	-0.081382711	-0.004536578	0.273302907	0.164369713	-0.047068153	0.082584598	-0.075621692	0.087273122	0.137315365	0.242988001	0.144649888	0.584430999	0.131288281	0.416690524	0.140050296	0.414249617	0.431901616	0.855377111	0.183104907	0.384779088	0.158054374	0.347307603	0.662203778	-0.179800622	-0.100656138	-0.154967602	-0.193498299	-0.164356336	-0.323573839	-0.097575653		-0.132709943	-0.093105697	-0.058507435	-0.167022594	-0.17278062	-0.693710253	-0.149177437	-0.071783157	-0.020847392	-0.110789275	-0.140974999	-0.087248072	-0.079421655	-0.261180335	-0.085075728	-0.049495988		-0.279356793
St. Helens	-0.119724742	-0.110162785	-0.158396399	-0.159174085	0.031816169	-0.009079615	0.010397956	-0.091640869	0.092741352	0.137597234	-0.115570312	0.058498121	0.161314449	0.009927531	0.207606194	-0.034276493	0.201528421	0.060182646	0.026092434	0.083286178	0.012376084	0.101698838	-0.12821336	-0.15926609	0.146419958	0.237629383	0.253510316	0.217187577	0.130644822	0.178612231	0.311390968	0.193892834	0.270006768	0.250829462	0.152150566	0.18635736	0.352063448	0.300958727	0.263405249	0.143478542	0.161110406	0.155989908	0.181313052	0.199210242	0.268201385	0.268834162	0.087214754	0.521847303	0.389619118
Stafford	-0.009261597	-0.139945217	0.18088051	-0.115132456	0.066530647	-0.002595568	-0.074613477	-0.036551929	0.093969997	0.055059421	0.243745325	0.003654316	-0.045981998	-0.142892525	-0.126149905	-0.018273536	-0.100081418	-0.139090723	-0.096979675	-0.073797022	0.208488314	-0.017430492	-0.207902043	0.252185903	0.011999603	0.00868143	-0.015228151	-0.018646115	0.009809377	-0.121899654		0.100555134	0.092788918	0.01854494	-0.036791855	0.014710626	0.150582797	-0.011878046	-0.039405563		0.001776024	-0.112241397	0.018753769	-0.058771813	0.132557353	-0.036028849	-0.037089962		0.17999808
Staffordshire Moorlands	-0.082547619	-0.245250222	-0.033323126	-0.158962306	0.100140513	-0.34813834	-0.03053102	-0.106903753	-0.101122286	0.043911075	-0.429218267	-0.030391089	-0.171575956	-0.157789931	-0.232443322	-0.054828364	-0.242638234	-0.521341726	-0.265215095	-0.15240226	-0.473804485	-0.14141659	-0.435316304	-0.024799007	0.043707321	0.076110193	-0.026695264	0.04568319	0.208809155	0.077504462	-0.066844394	0.140211899	0.088499847	0.13976176	0.02852391	0.019979642	0.201908236	0.049552201	0.129799654		-0.026604681	-0.017745523	-0.19513505	0.040143926	0.070981127	0.065123062	-0.069591999		-0.095994135
Stevenage	-0.039344926	-0.210863548	-0.174518914	-0.216263245	0.033431983	0.205830586	0.03271529	-0.045536826	0.126405404	0.108617876	0.05931975	0.616124058	0.120118738	0.051223127	0.102721503	-0.20227627	0.231915516	0.028677878	0.01362646	0.045167151	0.185863305	0.044871835	-0.003816574	0.02748317	-0.068326728	0.002915943	0.149460038	0.014095483		0.160001837		-0.120592404	0.01682785	-0.028713485	0.037243685	0.028016825	0.048318218	0.038910701	0.137209672		0.127488255	0.055789875	0.069666553	0.005053413	-0.279996787	0.04502753	0.087567253		-0.380531888
Stockport	0.041721214	0.148570218	0.156138221	0.08653126	-0.089576816	-0.107238015	-0.026263839	-0.1313948	-0.346352047	-0.045924744	-0.146666034	-0.218198343	0.050421401	-0.0723064	0.248510204	0.178439329	-0.048594606	-0.156786655	-0.005360899	0.043101818	-0.205178112	-0.073549494	0.295299359	-0.002606254	0.165463044	0.046784352	0.049264525	0.034185076	0.239629691	0.035135508	-0.094418014	0.082478814	0.065875358	0.033443703	0.048272148	0.043902311	-0.005018388	0.035592899	-0.017198637		0.00847624	0.036984595	0.06158405	-0.12058547	-0.099421948	0.050037181	-0.142111872	0.112409595	0.045253756
Stockton-on-Tees	0.334830477	0.02599073	0.072771457	-0.10357106	0.0170374	0.219454551	0.108480492	0.078717148	0.028117489	0.006148604	0.161632813	-0.014678244	-0.078485633	-0.042753868	-0.037043884	-0.09376245	-0.303613844	-0.533244725	-0.141463359	-0.231102761	0.109411399	-0.153820536	-0.628673517	0.011856187	0.02487269	-0.000660995	-0.023787101	-0.092915953	-0.05876573	0.030816302	0.237948434	0.094847438	-0.006604443	-0.082531816	-0.037467092	-0.118329731	0.084767991	0.062572837	0.032765475	0.214884642	-0.077035769	-0.018077681	0.003135797	-0.093472688	-0.040625381	-0.007611364	0.055984199		0.054540566
Stoke-on-Trent	0.171722586	-0.125034884	0.11782406	-0.134885472	0.216511813	-0.027415576	0.126924438	0.028354212	-0.049321275	0.164463624	-0.187340013	0.154550149	0.001484841	-0.203712119	-0.157838537	-0.191351985	-0.300231572	-1.051121714	0.215581417	-0.208541657	-0.32896354	-0.169437069	-0.854548336	-0.00126475	0.162275629	0.059940962	0.053598094	0.012813098	0.302274985	0.11393181	0.111040315	0.120431601	0.064334391	0.076693815	0.099881325	-0.019208992	0.22931372	0.142631286	0.111571508	-0.152135489	-0.007396145	-0.010285366	-0.044890925	-0.016854032	0.007882048	0.027539948	-0.084740896	0.2536984	0.007269028
Stratford-on-Avon	-0.039644088	0.087864084	0.217075116	0.225842879	-0.019686407	0.055892886	-0.104758456	0.169395517	0.023836141	-0.067033585	0.199113015	0.04435221	-0.127471582	0.258756144	0.21457967	0.2003707	0.195048163	0.329021175	0.344008756	0.20760336	0.438652391	0.237029068	0.36806678	0.02747566	0.037066594	0.095109058	0.021931238	0.047022655	0.199942502	0.133560125		0.067606081	-0.039544034	0.009337302	0.026560179	0.0663469	-0.009018986	-0.048300937	0.035242851		0.050404573	0.09899727	-0.024334197	0.00109438	0.095243094	0.058947627	-0.042473595		0.028407588
Stroud	0.063223954	0.035917887	-0.006577115	-0.031359161	-0.203109094	-0.084687722	-0.084249534	-0.091290946	-0.078655215	-0.014195607	-0.106157028	-0.281926841	-0.462357082	-0.315415485	-0.028205045	0.102301973	0.119863731	0.114906298	0.17050364	0.117645078	-0.024582115	0.128569332	0.006144809	7.56049E-05	0.100352957	0.054393087	-0.036238247	0.005005867	-0.222953885	0.051764037	-0.142148258	-0.056990452	-0.028095198	0.077599875	0.060439928	0.054289736	0.002735633	-0.066339886	-0.091581056		0.01794705	0.051972899	0.088207697	-0.193566793	0.013332089	0.109892853	-0.004434148		-0.02361095
Suffolk Coastal	-0.125824567	-0.04096849	-0.108866322	-0.024722878	-0.037826387	-0.113442189	-0.046026065	-0.00378797	-0.08431602	0.107524927	0.202083615	-0.080586481	0.076715697	0.024862376	0.151645382	0.092824089	0.112333332	0.266812586	-0.14652659	0.132099446	0.177111277	0.151037978	0.145433201	0.033017183	-0.064132814	0.10109377	0.036673686	0.123856613	-0.286023532	-0.124755385	0.034687308	-0.06092791	0.06810892	0.096739643	0.0324628	0.103594376	-0.117835148	-0.060213292	-0.048092803		0.037099614	0.007034074	0.151377571	0.178333239	0.245755376	0.048637699	0.107527788	-0.11006288	-0.099115071
Sunderland	0.130055837	-0.082728172	-0.271584652	-0.149414427	0.00326604	0.047050955	0.106996521	0.068538432	-0.000149172	0.18109266	-0.095131403	0.152572401	0.243474963	-0.11634209	-0.21995618	-0.234062644	-0.249436099	-0.553204841	-0.146163258	-0.363999653	-0.084880669	-0.370416894	-0.23945759	0.04178474	0.118532059	0.041009557	0.094004512	0.060729391	0.113123091	0.185980456	0.216893386	0.069685239	0.011106876	0.014226782	0.011421715	0.052425113	0.110245061	0.172410087	0.062862528		-0.014927924	0.045423855	-0.01799627	-0.077750404	0.11892627	0.037937603	-0.015993649	0.086209209	0.023348455
Surrey Heath	-0.085809509	-0.202067613	-0.442911798	-0.337117304	-0.120288253	-0.179163627	-0.170402722	-0.103725219	-0.067080331	0.02383464	-0.268464395	-0.361294649	0.032556789	-0.411798771	0.497279144	0.157443411	0.054080659	0.574656336	0.424169093	0.309888617	0.036837341	0.297683551	0.262520114	0.065969152	-0.104865928	-0.050567531	-0.037533016	-0.026328494	-0.056255682	-0.076230129		-0.027548101	-0.216107917	0.000707107	0.006647994	0.048539938	0.03848348	-0.12436766	0.076628572		0.015876216	0.036893871	0.030290835	-0.044687241	0.186766415	0.113603142	-0.120473448		-0.02558344
Sutton	-0.323021505	-0.098221193	-0.129547951	-0.049344829	-0.119394225	-0.223003371	-0.1643724	-0.161912035	-0.23657121	-0.294197192	-0.454426275	-0.369988802	-0.164369967	-0.364778106	0.288707067	0.185391215	0.097243324	0.231849023	-0.13927733	0.15602798	0.047472698	0.140683805	0.219109717	-0.076130801	-0.145785047	-0.019598217	0.125526981	0.047990693	0.215307686	-0.105402169	-0.304730239	0.007387222	0.012966076	0.054688184	0.014137701	0.050336286	0.090046487	0.019756255	-0.024457112		0.048856294	0.051137876	0.089792936	0.061194014	0.103774163	0.043077594	-0.122311379		-0.122939217
Swale	0.026257137	0.197364791	0.286638095	0.215598131	0.236790638	0.237251647	0.186158882	0.102607871	-0.0912126	0.255404533	0.092210582	0.014867832	0.114710015	-0.146413272	-0.189080051	0.065361696	0.236060793	0.080553218	-0.133533621	0.000506157	0.090076338	0.031265216	-0.140119586	0.008985237	-0.100903637	0.046787325	-0.035650916	0.043790248	-0.288448001	0.075716197	0.068319258	-0.019117978	-0.087132594	0.01858463	-0.003423574	-0.066548434	0.032939816	0.055237784	0.047501599		-0.01441354	0.044701625	0.007087054	0.015676246	-0.088560388	-0.050206424	-0.002912563	0.306475985	0.124002224
Swansea	-0.011557534	-0.004358495	-0.078217796	0.133029201	0.104631806	0.115157944	0.079501873	0.047933914	0.263191221	0.106850806	0.042012843	0.00662765	0.287424671	0.273173848	-0.451815161	-0.358796492	-0.344729845	-0.205448031	-0.069963284	-0.367742453	-0.402518696	-0.430377645	-0.048716597	-0.033633224	0.15937059	-0.076146319	0.001973186	0.019667653	-0.007617211	-0.064462365	0.151712805	0.042489133	0.048611546	0.028240761	-0.102152606	0.007296178	0.045078578	0.030096912	0.00708473		-0.064722079	-0.064727042	0.128128446	0.008880393	0.023443916	0.007470747	0.046503684	-0.428136833	0.075119968
Swindon	0.111696231	0.065637657	0.127497564	0.039875163	0.124723572	0.171937107	0.053832132	0.014079993	0.018201413	0.001232711	0.271582261	0.113075777	0.114394693	0.171903551	0.042694708	0.031558993	0.256973424	0.273502367	0.184569173	0.041051874	0.311438572	0.06396253	0.107887915	0.057591905	-0.104906918	-0.043949048	-0.017243938	-0.072817518	-0.293938013	0.023070313	-0.141182228	0.001642253	0.008480754	-0.000403686	-0.050197183	-0.08479583	-0.019477334	-0.075516282	-0.081872412		-0.02784116	-0.061359374	-0.125039295	-0.038908864	0.117348585	-0.0998697	-0.061147274	-0.377582653	-0.026179375
Tameside	0.164415952	0.15720011	0.192776835	0.0816452	0.081275845	-0.11413335	0.065246046	-0.02004271	-0.112832555	0.117269012	-0.162926735	0.077323828	0.25588972	-0.006817068	-0.232858705	-0.15246529	-0.085256847	-0.668403693	-0.410826208	-0.292092036	-0.272610089	-0.430631764	0.056663352	-0.071329774	0.169825738	0.021160243	-0.126178158	-0.054618657	0.19367475	-0.045283507	0.212831483	0.020284104	0.072163292	0.005514283	-0.014599439	-0.01900833	0.130675062	0.129976086	0.030630516		0.001954192	-0.050448102	-0.147063043	-0.176008712	-0.082328755	0.092181118	-0.084180088	-0.418744535	0.115553889
Tamworth	-0.089264629	-0.232288858	-0.146647198	-0.205763978	0.014495305	-0.109386026	-0.069413921	-0.118314081	-0.062946612	-0.020882293	-0.152020909	-0.059979028	-0.240282146	-0.35060057	0.140685543	-0.103256578	-0.232067669	-0.532810159	-0.179791923	-0.160106458	-0.21897773	-0.161853745	-0.285095739	0.035975701	-0.031184129	-0.047773127	-0.189476672	-0.073334135		-0.599892434	0.009485966	0.061062069	0.017283943	-0.017599095	-0.061978061	-0.139284587	0.100252733	0.054960561	-0.232348081		-0.052334769	-0.008246737	0.056074294	0.062721438	0.230059089	-0.131934504	0.0645114		0.081063378
Tandridge	-0.016126979	0.138124587	-0.013215191	0.174248287	-0.072282637	-0.308401328	0.143331441	0.106535809	0.049532551	0.116982449	-0.446138486	-0.079908399	0.139788907	-0.330624581	0.28301206	0.286262884	0.162170735	0.774942934	0.139477931	0.328520454	0.284466558	0.309113994	0.529837804	-0.058223758	-0.051648552	-0.150931262	-0.064592377	-0.030010146	-0.07750293	0.008694031	-0.016395414	-0.083192698	-0.132653892	-0.030428009	0.029920339	-0.029097102	-0.053236575	-0.080864936	0.118686822	0.228939207	0.016474074	-0.009090252	0.088831573	0.009125922	-0.02236479	0.090926814	-0.125456369		-0.114216959
Taunton Deane	0.09155762	-0.054864987	0.160440322	-0.060559469	0.134356012	0.313066152	0.007198743	-0.010334341	-0.014775899	-0.147167795	0.383557157	-0.133936342	0.441355198	0.004393282	-0.100122576	0.036953043	0.189240066	0.273752339	0.197300173	0.046948866	0.418234087	0.103757261	0.109765308	-0.016524106	0.064730127	-0.011899355	0.03433424	0.074676345	-0.213361983	0.089056516		-0.026212753	0.07641908	-0.020562022	-0.010616467	0.041289074	-0.083278602	-0.066865098	-0.017563809		0.034991364	0.081305423	0.024076424	0.166871667	0.294450648	0.144476981	0.234375877		0.109449357
Teignbridge	-0.061946522	-0.22263417	-0.306312169	-0.136880056	-0.00644381	-0.06012276	-0.090575509	-0.071952398	-0.065273772	-0.053293731	-0.244776079	-0.065683114	0.022849631	-0.091740228	0.027857876	0.010337177	0.188534286	0.283654752	-0.068332868	0.086834945	0.242742007	0.116585952	0.09984806	0.050803371	0.065693119	0.066309091	0.011485549	0.040595842	0.20212433	0.038583716	-0.176090118	0.116492504	0.118788765	-0.018668922	0.045555992	0.117741926	0.102169546	0.044888919	0.002174105		0.03260795	0.046873294	0.112372746	-0.081928694	0.237002459	0.102760704	0.00588834		0.027069098
Telford and Wrekin	0.230594244	0.105159873	0.272305342	-0.003501222	0.224031037	0.185400608	0.080064272	0.059007228	0.09550966	0.116276788	-0.061989533	0.174984388	0.043357487	-0.054322205	-0.072375553	-0.092279349	-0.127527602	-0.365728698	-0.205871537	-0.197379358	0.272394727	-0.101337507	-0.465969059	0.073709493	-0.136154585	-0.001842785	0.003329523	-0.055513685		0.024067396		-0.096728377	0.035648402	-0.053570531	-0.026153676	-0.0970122	0.129452085	-0.009172827	-0.118618456		-0.025345652	-0.09085687	-0.111625942	-0.110819125	0.010447732	-0.078872709	0.104418732		0.052728986
Tendring	0.079075057	0.183264089	0.389496456	0.085235769	0.22498941	0.204749447	0.09188029	0.051645895	0.082833178	0.132913554	0.124577735	0.308858099	0.230224867	0.179423762	0.099784081	0.089806987	-0.14574436	0.241716234	-0.005763013	0.080626958	-0.078284138	0.080144124	0.057672197	-0.058690426	0.057274449	0.197700255	-0.077959103	0.193287939	0.265342453	0.135790736	-0.242615386	0.091285881	0.164750939	0.210966828	0.145802487	0.196132379	0.079896014	0.230130955	0.124305505	0.017159966	0.142161091	0.227139774	0.18523416	0.354785124	-0.063006918	0.163194097	0.322754229	0.296898812	0.191348542
Test Valley	0.017733576	0.080287259	0.071530561	-0.01623918	-0.068853166	0.126436443	-0.035682844	-0.053744098	0.086617643	0.086648664	0.093110558	0.140209578	0.289598405	0.06589602	0.104497569	0.087117619	0.191153177	0.36732196	0.249543792	0.155646961	0.420020395	0.184643343	0.331606526	0.190304612	-0.024669123	-0.033072067	0.146359337	-0.036058878		0.048524534	-0.148852468	-0.092830407	-0.037215405	0.11924742	0.012552433	0.023771892	-0.092303818	-0.114313092	-0.082777271		0.031400926	-0.02037562	0.031055077	-0.016322359	0.197669452	0.041605495	-0.07462083		0.00166454
Tewkesbury	0.065824085	0.086765574	-0.068136328	0.105350068	-0.260835509	-0.152725193	-0.104089979	-0.047705601	-0.096227729	-0.042359859	0.102673312	-0.3237592	-0.413639452	-0.216501123	0.020300605	0.196956735	0.13623777	0.006000849	0.278477251	0.10815671	0.450098902	0.164757443	0.124055921	-0.078936024	0.037442107	0.009946583	-0.027702483	-0.02212919		0.027475039		-0.064309838	0.000212344	-0.166676172	0.092065627	0.041391544	-0.115642225	0.01283156	-0.057421041		0.02325932	-0.017500438	-0.004565526	-0.270302126	-0.328964173	-0.05893336	-0.152070873		-0.0326936
Thanet	0.102351674	0.104260396	0.34641833	0.050345962	0.28960295	0.093608083	0.185680029	0.129288541	0.03687234	0.1391855	0.134783192	0.095844789	0.067695157	0.027759231	0.126056705	0.092501462	0.189286817	0.498553198	-0.105897053	0.092675886	-0.219948644	0.061225831	0.11771386	0.006665047	0.121111181	0.139252079	-0.033594437	0.161931753	0.107397031	0.139598107	-0.180806986	0.062601439	0.199311088	0.156948483	0.245732788	0.165176274	0.104016205	0.160334864	0.23272821		0.156302465	0.124525157	0.246476044	0.091133424	0.212991339	0.060005858	0.181629308	0.282773307	0.116266198
Three Rivers	-0.1833835	-0.143050051	-0.315618173	-0.087155139	-0.264858093	-0.45551279	-0.201638611	-0.166096014	0.020654756	-0.076730531	-0.301463731	0.413775928	-0.214308887	-0.280819156	0.446601616	0.341696879	0.230472859	0.633361283	0.213154078	0.319808556	0.219539095	0.312300261	0.305934332	0.127210412	-0.131801874	-0.108101296	0.042612626	0.036224817		-0.159526443		-0.088143325	-0.053038264	0.053034367	0.070690878	0.050876472	-0.008818847	-0.064486789	0.073382958	0.255853791	0.016633336	0.07869674	0.075240995	0.092922782	-0.022050947	-0.035496769	-0.083904785		-0.125043782
Thurrock	0.047052295	0.125850102	0.2866922	0.304037488	0.071587682	0.166100579	0.023536334	0.038731625	0.002112226	0.089358304	0.095195336	0.117071719	0.114293882	0.173265248	-0.201951934	0.115622705	0.283007806	0.46211989	-0.02355188	0.023041802	0.233124631	0.013534642	0.202599764	-0.033029157	-0.217393666	-0.077346386	-0.082307112	-0.13074131		-0.136986628	0.155022227	-0.148846747	-0.053902501	-0.068562924	-0.070766116	-0.076132268	-0.102409767	-0.044733539	-0.062475545		-0.03101196	-0.079974843	-0.138633379	-0.283655203	0.301665302	-0.107580038	-0.108311959		0.048801359
Tonbridge and Malling	-0.161832572	-0.044331846	-0.097583147	-0.020622608	0.030461443	-0.053065789	0.005975802	-0.009844755	0.048544959	-0.010148748	-0.183693844	-0.137775206	-0.054084491	-0.094107074	0.188356837	0.284346528	0.294561573	0.480836336	0.089068065	0.209124332	0.4529576	0.24242104	0.228604358	-0.094499059	-0.109802643	-0.04502412	-0.003816626	-0.027424722	0.076292757	-0.028381265		-0.053784699	-0.021930519	-0.003758003	-0.021705342	-0.024886365	-0.219280536	-0.116294154	0.041004357		-0.041654818	-0.062139055	-0.054157785	-0.056564763	-0.477263369	-0.118320246	-0.079882398	-0.126501423	0.036167013
Torbay	0.049637652	-0.153788195	-0.226957075	-0.231670689	0.117480566	-0.070674576	-0.014441588	-0.026068466	0.055697615	-0.044022043	-0.488491069	0.040176313	0.066732319	0.05143679	0.320787372	-0.026712043	0.139225568	0.419613913	-0.097851524	0.087087016	0.018974609	0.061092224	0.109138285	-0.087148958	0.155334113	0.104058785	0.183264476	0.160030225	0.094973163	0.15689197		0.107368052	0.121220474	0.065289292	0.16589299	0.209070287	0.060007877	0.081844948	0.0613267		0.079157559	0.138166429	0.266564882	0.189979071	0.181043637	0.227212077	0.204783369	0.107091852	0.205256658
Torfaen	0.170815786	0.082900685	-0.276309664	0.033094816	0.026164404	0.103912072	0.125787686	0.049046208	0.13342308	0.16623112	-0.258541967	-0.155978075	0.145011941	-0.196221113	-0.46867021	-0.51609492	-0.304592668	-0.906094839	-0.584953446	-0.522819273	-0.35946484	-0.485816286	-0.679711036	0.177363814	-0.058058033	0.021528505	-0.082387209	-0.025583293	0.389542065	0.058403307	0.401743756	0.133517764	0.03020188	0.026713198	0.061438392	-0.01493722	0.185089581	0.047554909	0.203406214		0.026280011	-0.016221831	-0.020421771	-0.07811068	0.277223947	-0.040925906	0.120830818	0.28964649	-0.027412501
Torridge	-0.074529745	-0.234726924	-0.240733696	-0.374086496	0.083780994	-0.025851704	0.006539668	-0.137801657	-0.135149209	-0.04918829	-0.395679117	-0.011539679	0.192631704	-0.135930474	0.168709256	-0.104077294	0.212125274	0.121339902	-0.014322265	0.061864886	0.086599269	0.082714872	0.043566942	0.063757672	0.080561217	0.084882319	0.174177617	0.075351378	-0.025834649	0.029825753	0.139220055	0.196547853	-0.059733915	-0.019181675	0.053391471	0.014691657	0.057052368	0.074905007	-0.08572404		0.077344357	0.081559627	0.162344374	0.070398366	0.357017098	0.005723651	-0.018566234		0.074938054
Tower Hamlets	0.142394413	0.003972494	-0.050874674	-0.004485761	0.042315178	-0.084113943	0.096734591	-0.165536314	0.152061245	-0.093904563	0.244749388	-0.05392313	0.053196029	-0.137321224	-1.13995559	-1.003176885	-0.515707236	0.088606823	0.094104009	-0.173120322	0.125591454	-0.198601835	-0.04749193	0.059854674	0.060823064	0.036224343	-0.182999075	-0.067450831	0.176144327	-0.108805277	0.326755767	0.025147488	0.087806549	-0.008811651	-0.199491092	-0.192904006	0.023659342	0.020590594	-0.225507538		-0.19604424	-0.054157156	-0.002069383	-0.279203051	-0.129175	-0.036848279	-0.010358345	0.055918677	0.011333429
Trafford	-0.100418815	0.024313476	0.164612687	-0.134933701	-0.13014056	-0.058399094	-0.145993482	-0.113774114	-0.214753397	-0.094606155	0.073415002	-0.26312318	0.092990266	0.12144511	0.247529193	0.268077193	0.076066774	0.395912279	0.105769434	0.162405642	-0.26241625	0.021102021	0.450856951	-0.008486234	0.095191996	-0.042558358	0.01747941	-0.021028688	0.180109963	-0.103090967	-0.481532593	0.037139215	-0.048665932	-0.120777328	-0.061731383	-0.03012003	-0.010362543	-0.007149735	-0.044447454		-0.029479775	-0.042193446	0.11816953	-0.046866989	0.073180468	-0.022536534	-0.125784028	-0.432563933	-0.122312563
Tunbridge Wells	-0.151825838	-0.077440235	0.021826963	-0.164845768	0.049681709	0.013121156	-0.054498629	-0.012403274	0.052266518	-0.059996718	-0.254880259	-0.24792637	-0.064965015	-0.044941733	0.102726254	0.262666651	0.247358805	0.749214266	0.193450565	0.269368204	0.030869562	0.225200498	0.524835456	-0.018343434	-0.049468424	-0.023275921	0.035248853	-0.102689681	-0.21801612	-0.090778733	-0.159314263	-0.053954628	-0.097567653	-0.050101075	-0.075595327	-0.029921142	-0.195500632	-0.141040662	-0.021782533		-0.010926641	-0.06590766	-0.012368416	0.095893231	0.137534475	-0.045758121	-0.089972477		0.052715238
Uttlesford	-0.069179288	0.148743078	-0.129361664	0.207272631	-0.10149488	0.054409794	-0.070160936	0.214846414	-0.047886818	0.048683981	-0.246519039	1.348700649	0.100459797	0.574442869	0.321342009	0.251728087	0.272246806	0.335549295	0.347890915	0.273473911	0.576155973	0.324216599	0.308054179	-0.061424982	-0.111549037	0.034813368	-0.041906003	-0.062384542		-0.01509514		0.002149089	-0.028919601	0.181551277	0.029843726	-0.074696784	-0.139612455	-0.129900711	0.068211866		-0.010558934	-0.079305309	-0.083232786	-0.092494079	-0.325512239	-0.063935385	-0.09012965		-0.024420743
Vale of Glamorgan	-0.103934485	-0.080209003	-0.132969163	-0.001743936	0.066185744	0.044270241	0.047760297	-0.003176043	0.101573826	0.068903497	-0.064036015	-0.059729587	0.219567177	-0.062286571	-0.234711457	-0.159393807	-0.014190645	-0.005755378	-0.234061464	-0.191786235	0.189801097	-0.135560602	-0.143451685	-0.093459382	-0.010066384	0.015160315	0.07411372	0.069541122	0.04671736	0.061119264	0.099534311	0.17068037	0.010074802	-0.075313702	0.00964309	-0.053799523	0.112374393	-0.032801287	-0.073211782		-0.063967891	0.025383728	0.061446146	-0.028942057	-0.502332708	-0.005596399	-0.083464743		0.151584348
Vale of White Horse	-0.332844422	-0.213390714	-0.316582818	-0.164889506	-0.21836428	-0.063710685	-0.109481373	-0.113368166	0.055853974	-0.241070428	0.261493446	-0.108506153	-0.168370183	0.211902789	0.125397702	0.226114888	0.179410446	0.479657112	0.194032403	0.175365655	0.611561098	0.234341993	0.356637237	0.00597117	-0.070614035	-0.07220991	-0.000612125	-0.070434709	-0.258937998	-0.04345908		-0.003190394	-0.086176141	0.091676837	-0.080799347	-0.005729026	-0.13669579	-0.142588954	0.117765961		-0.094651045	0.004665518	-0.058557283	-0.032963762	-0.196185817	-0.068351897	-0.177411795		-0.064372807
Wakefield	0.087185013	0.102055814	-0.04032781	0.145463723	0.110980154	0.11814988	0.084252294	0.114806313	-0.034763441	0.208704263	-0.012933523	-0.019989446	0.231317547	0.191248754	-0.087038022	-0.073180795	-0.175669493	-0.493911903	-0.083425731	-0.235901629	0.205801601	-0.157185089	-0.374761192	-0.088294406	-0.022053401	0.017236113	-0.051284404	0.000783353	0.249946468	0.054766961	0.126732053	0.007353846	0.029230205	-0.117536337	-0.048798403	0.001259431	0.111552412	0.108381882	0.072627274	-0.014595167	-0.046359253	-0.018014092	-0.107429817	0.048026641	-0.145753746	0.016839865	0.036125502	0.030156754	-0.018164648
Walsall	-0.185898861	0.083195515	0.239879128	0.102046504	-0.092781822	-0.026442943	-0.060250768	-0.11218504	-0.247038231	-0.103556893	-0.272558705	-0.159462067	-0.171133919	-0.150985801	-0.031008415	-0.171353671	-0.327165675	-0.551823137	-0.355373526	-0.280372248	-0.256376816	-0.265075714	-0.479040467	0.020401844	0.108593947	0.099468489	0.028848456	0.023446489	-0.005606732	0.05704163	0.152320151	0.003163578	0.102376927	0.064951378	-0.03173135	0.056669219	0.243088695	0.060386704	0.106213124	0.289865912	0.063649875	0.024192119	-0.042928678	0.051653905	-0.057565153	-0.043394874	0.288994791	0.131617281	-0.015056363
Waltham Forest	-0.137944164	-0.008349982	0.068643303	0.076872271	-0.009281976	-0.195735757	-0.08294802	0.003180188	0.037384037	-0.09804427	-0.243015928	-0.054740025	-0.068382174	-0.139051834	-0.609239244	-0.054040728	0.168399979	-0.123801144	-0.414854133	-0.108741848	-0.405192162	0.027729062	-0.185010462	0.03657995	-0.123621348	-0.076293581	-0.108221695	-0.019517869		-0.082837896	-0.376542354	-0.141760205	-0.049567998	-0.068456278	-0.007259898	-0.063904082	-0.121945336	-0.073343616	0.042792259		-0.000638434	-0.000433765	0.018931363	-0.062331958	-0.109032679	0.01982192	-0.001383265	0.047799678	-0.019519078
Wandsworth	-0.258925941	-0.062013074	-0.211524557	0.053932825	-0.138429411	-0.114159937	-0.121648184	-0.129260414	-0.256289007	-0.20025821	0.11362239	-0.309215738	-0.162317538	-0.298851084	0.138247373	0.275826089	0.318972111	0.368753193	-0.06111129	0.163848947	0.417480608	0.302854174	0.249311834	-0.036392458	-0.060877881	-0.019406979	0.070267979	-0.023851069	-0.2204703	-0.032213202		-0.048452539	-0.141477973	0.045233604	0.01960829	-0.033295739	0.029752949	-0.083595285	0.008483959		0.021614109	0.008655855	0.087668052	-0.013791344	-0.001393156	-0.015034066	-0.082769478	-0.154185424	-0.06667436
Warrington	0.09462955	-0.101483501	-0.327385021	-0.112902749	-0.07162079	-0.003145158	-0.094657689	-0.142444103	-0.022346598	0.065242868	0.169740415	-0.168713611	0.247951107	0.132518081	0.076347508	0.025999264	-0.085526278	-0.143158331	0.129543736	-0.045073896	-0.053070386	-0.192933434	0.400415697	-0.016296279	0.02555376	0.017446933	-0.029144548	-0.037700884	0.138149815	-0.00074321	0.043519324	-0.150070847	-0.070812057	-0.018534103	-0.065657897	-0.002877982	-0.032069687	0.022374156	0.065222092		0.033842825	-0.022256377	-0.036823375	0.058474873	-0.081636941	0.054327996	-0.055175059		0.032908354
Warwick	0.042981742	0.001365097	0.154231111	0.118021407	0.00050113	0.091111505	-0.049192091	0.024652056	0.057225319	-0.081028445	0.247617759	0.036559515	-0.092753861	0.223129365	0.086436186	0.170776066	0.273418132	0.615103809	0.191952758	0.174234857	0.363141425	0.168737507	0.402017146	-0.00711009	-0.035001787	-0.1918956	-0.076465606	-0.105370352		0.000173134	-0.239461621	-0.156243039	-0.097407917	-0.066882672	-0.089218181	-0.067123441	-0.128733525	-0.118037252	0.079815359		-0.034021152	0.023693293	-0.081214393	0.002399002	-0.45023915	-0.105474108	-0.01210041		0.100123143
Watford	-0.015594622	-0.180953004	-0.148452022	-0.062801479	-0.020381487	0.137928939	0.007628091	0.023635093	0.231646321	0.032442645	0.120663921	0.515635814	0.09020722	0.144100973	0.282911918	0.112421235	0.12856732	0.223084097	0.250662803	0.195467175	0.088583006	0.188143805	0.220075716	-0.055774456	0.017118698	0.010248174	0.100067286	0.029991892		-0.117838584		-0.13666802	-0.120947731	-0.038327247	-0.017497693	0.094590102	-0.160048239	-0.025807469	0.019702844		-0.042715446	0.001399444	0.094995738	0.089340933	0.296877003	0.072109602	0.121530079	-0.096994727	-0.066009212
Waveney	0.040648703	-0.030044214	0.063357579	-0.112998754	0.15672167	0.092824454	0.164451142	0.011746138	0.183231365	0.162015578	0.475421064	0.160734199	0.299684431	0.063477932	-0.135232962	-0.077302888	0.06721323	-0.295140816	-0.3816269	-0.046884874	-0.453526267	-0.031855535	-0.498372945	0.022378755	0.112441694	0.036002436	0.11531121	0.045382066	0.254310553	-0.081606373	-0.157266205	0.027537996	0.125002039	0.176822198	0.224119077	0.125842069	0.209255529	0.100318249	0.002261897		0.102732685	0.115661965	0.06089433	0.109840844	0.231406436	0.09202311	0.228580954	-0.095635174	0.043365571
Waverley	-0.081378315	-0.08107765	-0.387351669	-0.237079824	-0.179509041	-0.311337725	-0.146006494	-0.050326255	-0.185302909	-0.139799328	-0.228629373	-0.291635332	0.067543205	-0.325447175	0.354726737	0.290601409	0.187181761	0.670984845	0.250793408	0.363646445	0.218844117	0.351644172	0.459446246	0.093258832	-0.097400179	-0.109554982	-0.058169211	0.016788414	-0.24125826	-0.052879305	-0.183431149	-0.039047052	-0.062996685	-0.01836967	0.027423636	0.001122622	-0.202989006	-0.193983492	-0.092433383		0.023180052	0.084364739	0.02252507	0.019094308	0.174765625	0.12276827	-0.181706242		-0.13968568
Wealden	-0.204973613	-0.076158721	-0.217075742	-0.05796411	-0.124077135	-0.367934274	-0.14953915	-0.09469267	-0.238004854	-0.072208299	-0.504060507	-0.161131458	0.019845972	-0.156432156	0.173780055	0.227343147	0.027391888	0.348647007	0.043718891	0.210746371	0.092289989	0.218584934	0.179966505	-0.033357192	5.63942E-05	-0.013231055	0.135826856	0.081390351	-0.054050422	0.065993001		0.061941886	0.05382339	0.00407336	0.083940155	0.104938216	0.007404901	-0.009141696	-0.019952634	-0.053861495	0.145211556	0.091793741	0.084908098	-0.057559616	-0.113652019	0.012713691	-0.080553654	-0.194174647	0.07627939
Wellingborough	0.23429338	0.27386897	0.642892785	0.247171039	0.107971063	0.287772119	0.148594268	0.030518937	0.200813884	0.083629723	0.148468627	0.294327721	-0.246404549	0.160472236	-0.133766295	-0.006204498	0.031303274	-0.257174393	-0.025361761	-0.068653168	-0.05857207	-0.041986139	-0.27214069	0.047396233	-0.148047007	-0.005731394	-0.102706474	-0.107956306	-0.023433745	0.073995559	0.017130799	-0.104846709	0.034328742	0.021902817	0.043639025	-0.065672339	-0.128062161	0.03583895	0.072460174		-0.009467832	0.020547551	-0.016452312	-0.050302664	0.230550925	-0.060785847	-0.05882744	0.079868384	0.037042844
Welwyn Hatfield	0.037017941	-0.037452488	0.165474922	0.008034655	0.010073007	0.081073087	-0.033248502	0.004877184	0.2289589	0.127444671	0.193405795	0.612257984	0.121733675	0.336969391	0.238056985	0.086625901	0.338755793	0.565723901	0.297427004	0.212856919	0.193199894	0.181806797	0.380313339	-0.024815416	0.004710245	-0.101702566	0.095902073	-0.0368938	-0.166466895	-0.103690251	0.136276424	-0.06506483	-0.024501203	-0.053062039	-0.083591419	-0.030166753	-0.109039994	-0.133299975	0.045528379		-0.063996874	0.013172599	-0.048368717	0.090519697	-0.085182769	-0.000658478	-0.130830873	-0.100294968	-0.077697434
West Berkshire	-0.282084061	-0.015644928	-0.002759341	0.090513	-0.078945526	0.125223685	0.022144888	0.02255028	0.294118372	0.004511569	0.136782364	0.0699481	-0.117187754	0.260226676	0.031447675	0.186096901	0.154668542	0.540074422	0.350648401	0.211630419	0.106421799	0.195876865	0.401230577	-0.063085286	-0.129619774	-0.18402995	-0.035071824	-0.077205491	-0.361251577	-0.243063952		-0.124305947	-0.06563716	-0.077803871	-0.085411879	-0.131064165	-0.141201566	-0.109919519	-0.025892856	-0.058366502	-0.137311526	-0.047569358	-0.081261929	-0.270151104	-0.219986566	-0.108508229	-0.300511908	0.088571937	-0.085591351
West Devon	-0.101516592	-0.225046872	-0.154338272	-0.128170079	0.012260675	-0.047376046	-0.074752639	-0.096999743	-0.123835139	0.077802233	-0.423788923	-0.19225963	0.114684894	-0.224254022	0.188084673	-0.035561952	0.102753324	0.094732628	-0.109520177	0.042087234	-0.272055258	0.03800908	0.078662269	-0.126463969	0.092636411	0.121225067	-0.017935534	-0.07692694	0.038268757	0.063679162		0.116189663	0.019019906	-0.175092924	-0.021204666	0.037181344	0.153963937	0.04683106	-0.283280099		-0.00579513	0.082277263	0.235122185	-0.109703737	0.329774364	0.010005897	-0.032795567		-0.085954295
West Dorset	-0.00629219	0.011141818	-0.124633882	0.02001036	-0.064454546	0.121305931	0.008016737	0.027481083	-0.156834995	-0.415192972	0.029883186	-0.150353043	-0.20682649	-0.040836379	0.151824861	0.068329332	0.268312152	0.597016732	0.207882028	0.179451802	0.158129491	0.164142102	0.499589571	0.011955704	0.022286751	0.00555223	0.062092942	0.086828535	-0.204484202	0.132593558		0.053603981	0.102351274	0.074464521	0.046452031	0.11976637	0.03264882	-0.008200861	0.12987442		0.082460933	0.116283471	0.221392443	0.121618349	0.12696122	0.113764105	0.078129161		0.038329958
West Lancashire	0.138107367	0.051653997	0.114750728	-0.022141957	-0.076682553	-0.11461875	0.037496695	-0.100825563	-0.027058967	-0.177642089	-0.023688547	-0.100411154	-0.393707948	-0.089155915	-0.232744467	-0.039117898	-0.359975336	-0.317396258	-0.242539133	-0.168862016	-0.243284532	-0.207422996	0.124404382	0.107055038	-0.073069175	-0.025002188	-0.145084536	0.014432698	-0.204221249	0.058501801		0.053595276	0.052484066	-0.012988467	-0.050139335	-0.028760664	0.178085044	0.095729509	-0.108755769		-0.003889092	-0.048138331	0.012778022	0.072029732	0.152709181	0.088970773	-0.085110556		-0.00311822
West Lindsey	0.054247948	0.303648599	0.294765765	0.172990994	-0.134531102	0.164451352	0.074856009	0.116629334	-0.128824908	-0.007053899	0.160444445	0.198113315	-0.179288154	-0.04333231	0.052400838	-0.17441312	-0.224012029	-0.67420253	-0.249342937	-0.107625528	-0.164239698	-0.091310213	-0.17406758	0.004431249	-0.165618939	-0.11470024	0.075334626	-0.10449762	0.136691142	0.03813493		0.099800331	0.008778551	0.07691421	-0.007002513	-0.016771889	0.156076138	0.004286582	0.030156707		-0.010344751	-0.009010275	-0.056027897	0.01402005	-0.08533335	0.024717065	0.155429294		-0.022408426
West Oxfordshire	-0.362336398	-0.206478592	-0.235485377	-0.150907444	-0.185096203	-0.116286517	-0.139055935	-0.054789255	-0.076543716	-0.22071709	0.026530076	-0.194997742	-0.201871424	0.286365218	0.05177113	0.159878532	0.294119446	0.453033895	0.188977633	0.179266967	0.165478978	0.179736496	0.33393926	-0.013780464	-0.04919598	0.016628655	0.023364888	-0.016505954	0.43356819	-0.10179286		-0.058242859	-0.071417818	-0.074065353	-0.029538377	-0.020059741	-0.200819138	-0.115920449	0.091156498		-0.020414211	-0.002245222	-0.013217776	-0.08260442	0.256612183	0.095268538	-0.028547778		0.028923244
West Somerset	-0.030064591	-0.10597689	0.001144047	-0.099062723	0.06276283	-0.090244595	0.036039208	0.050742911	-0.186622977	-0.124337584	0.065620321	-0.268679117	0.407566415	0.058554954	0.169355982	0.085698007	0.04678014	0.309054571	0.417412247	0.120561569	-0.190331976	0.110486787	0.253529169	-0.047921203	0.090762017	0.156985784	0.151129741	0.100753926		0.059153594		0.149672303	-0.194836502	0.014341446	0.027581326	0.140056586	-0.374060993	0.191395811	0.054006629		0.145621887	0.166193182	0.23054525	0.145194424		0.017263736	0.184770462		0.102722541
Westminster	0.226732505	0.200948087	0.333939473	0.189586794	0.174633445	0.530321043	0.102186633	0.572054446	0.376167166	0.130654867	0.325611867	0.261148757	0.248343485	0.716330297	-0.015868045	0.074757685	0.306577013	0.667087203	1.046671872	0.584702766	0.525706303	0.645477799	0.643870509	0.107432563	0.054830473	0.085247103	-0.021903775	0.019808161	-0.069619655	-0.115129182	-0.244258163	0.040431747	-0.08630231	0.049024208	0.027558123	-0.008050018	0.046490442	0.016633087	-0.101426645		0.034149998	0.073620481	0.07577844	0.055795065	-0.593039827	0.015876496	-0.119331013	-0.101603422	-0.052217858
Weymouth and Portland	0.199800906	-0.168042665	-0.220640037	-0.2878267	0.068658442	-0.039647584	0.054995401	-0.00831059	0.030635864	-0.086370622	-0.028481911	0.050842053	-0.171703191	0.038638439	0.208006313	-0.120188801	0.249232804	0.477385459	0.077203323	0.087107977	-0.13439282	0.049692943	0.145106749	0.027593186	0.163715412	0.029214309	0.15719916	0.062047595		0.078631204	0.049349135	0.108335308	0.19372825	0.279629649	0.088422322	0.050661857	0.129271014	0.027364551	-0.002418927		0.079570549	0.132147973	0.365206328	0.059061808	0.115982433	0.087412578	0.108774552		0.217950911
Wigan	0.080655459	0.091327461	0.039770384	0.040396357	-0.010634326	-0.133281717	0.053068424	-0.059032806	-0.255031976	0.078619006	-0.138311344	-0.04645038	0.139679797	-0.015158991	-0.11628835	-0.140195111	-0.233084983	-0.698504585	-0.084686083	-0.265208637	-0.233375604	-0.528392206	0.268601162	0.087132945	0.010320575	0.00658604	0.00349223	-0.006147985	-0.067795081	-0.014009048	0.002596271	0.034688366	0.043753778	-0.058656787	-0.088316358	-0.034939247	-0.007815088	0.090500737	0.005620664	-0.075211686	-0.092817248	-0.049574111	-0.196946567	-0.087908689	-0.208768889	-0.031046242	-0.091939538	-0.097358646	0.073402732
Wiltshire	-0.003944098	-0.007610351	-0.102212058	0.018250601	0.05309576	0.051878713	0.030949468	0.001758701	-0.01620447	-0.049576901	0.117483649	-0.048690751	0.043681311	0.071022867	0.037903902	0.075523876	0.15809028	0.24935227	0.052784708	0.086201759	0.21406207	0.106762267	0.185253945	0.043161988	-0.086419473	-0.068602559	-0.057066146	-0.009926091	-0.042331024	-0.074727193	0.097669204	-0.116021852	-0.039411811	-0.01939842	-0.021863648	-0.033404985	-0.04057521	-0.071705622	-0.060869265	-0.057295036	-0.00820371	-0.038877779	-0.054115376	-0.11222795	0.045804481	-0.023067033	-0.016690926	0.011005969	-0.044157332
Winchester	-0.00097983	-0.032542757	0.028034698	-0.070492963	-0.073381927	0.088603355	-0.037702986	0.038244645	0.335073093	0.066561792	0.008578169	0.073885107	0.314643754	0.300917043	0.161417451	0.1741577	0.358812837	0.590509657	0.405151943	0.288139386	0.285328266	0.289309503	0.42957627	-0.03201132	0.023623387	-0.077322699	0.028756764	-0.051509848	-0.249386506	-0.23643253	-0.147725261	-0.138933208	-0.171307641	0.05293207	-0.002490793	-0.004680295	-0.066509968	-0.150766617	-0.101360363		0.002506926	-0.035461283	-0.050794972	0.015829102	-0.484868075	0.030396359	-0.084898979		-0.108246166
Windsor and Maidenhead	-0.341426318	0.029467927	-0.012005991	0.060940677	-0.139182855	-0.116669493	-0.120233011	0.058982235	0.068347734	-0.099273803	0.217247408	0.301731168	-0.182267384	0.400352103	0.428966107	0.224378004	0.359584933	0.881132432	0.532854411	0.380526304	0.495649326	0.361818175	0.575276214	-0.063595679	-0.11435367	-0.082667988	-0.015757908	-0.049163627	-0.288390556	-0.142561677	0.023792039	-0.140419563	-0.144495031	-0.101636276	-0.041467289	-0.037772395	-0.183976415	-0.127733982	-0.106530505	0.024618934	0.038634475	-0.054913134	0.034211684	-0.109626045	0.054953976	0.024702422	-0.087574756		-0.11825124
Wirral	0.0169789	-0.067151507	-0.200073915	-0.087530633	-0.082872986	-0.037549491	0.010175685	-0.235787511	0.013002	-0.075681789	-0.182588491	-0.148960775	-0.094079474	-0.215264696	0.036905221	0.029013074	-0.24510457	-0.145206244	-0.37672433	-0.137878594	-0.599312664	-0.150978231	-0.310914697	-0.065824122	0.169473024	0.053503478	0.051176541	0.076689947	0.048381464	0.111169221	0.077590981	0.038358566	0.159467997	0.070696382	0.121199057	0.105050237	0.114747233	0.08056088	0.059886571	0.203556168	0.072134938	0.08067642	0.034324151	0.215737769	0.120848626	0.117695994	0.119181195	0.117324714	0.019142379
Woking	-0.039023819	-0.161669388	-0.330793731	-0.329876318	-0.076929842	-0.174811928	-0.14723653	-0.124786513	-0.083628418	-0.036750533	0.102788883	-0.154959389	0.106175753	-0.295274242	0.58700012	0.185332378	0.277333598	0.786502846	0.48021345	0.361251648	0.269255367	0.314031308	0.497105404	0.080372344	-0.110243933	-0.011557147	0.060239323	-0.125325351		-0.01082123		-0.050417344	-0.142115092	-0.058144553	0.094157501	-0.010617357	-0.014702703	-0.228275612	0.129982391		-0.011247253	-0.013739157	0.01164542	-0.172108094	0.275527644	-0.050430024	-0.311457224		-0.068827632
Wokingham	-0.521944539	-0.220043859	-0.444377274	-0.245450163	-0.387443471	-0.283303923	-0.289403591	-0.157538006	-0.223588705	-0.282823351	-0.066660973	-0.382170285	-0.548546932	-0.089886455	0.48994752	0.269843993	0.207157686	0.458786187	0.230915675	0.27567178	0.563831169	0.325761329	0.152154631	-0.086371179	-0.127356648	-0.124313048	-0.014759891	-0.023844316	-0.311100529	-0.119757589		-0.178665667	-0.087969955	-0.053509752	-0.007722402	0.001411773	-0.132750059	-0.240827695	0.025845964	0.003239962	-0.040694313	-0.024719395	-0.08374536	-0.11706538	0.09034289	-0.074307294	-0.253772076		-0.17264432
Wolverhampton	-0.229736379	0.030848606	0.148972599	-0.035058212	-0.025544016	0.051716626	-0.035794674	-0.143088162	-0.125330438	-0.042708002	-0.129487348	0.030827526	-0.138879566	-0.239067651	-0.006253457	-0.178010962	-0.543688764	-0.852107171	-0.440921223	-0.332202673	-0.152054921	-0.283104398	-0.723969474	-0.120518654	0.133802997	0.090717661	-0.056530707	0.108542774	-0.465994328	0.132237898	0.193917443	0.115189378	0.137820678	0.058592761	0.032820806	0.111499417	0.189369266	0.072474963	0.096617031	-0.139749075	0.058140063	0.074496151	-0.037584379	0.225574883	0.249445678	0.1132825	0.280356616	-0.022474863	0.017060119
Worcester	0.225863166	-0.103749479	-0.159939973	-0.227027237	0.102614721	0.146418598	0.037304924	-0.033395183	0.02734495	0.048994119	0.1300238	0.111877528	0.12367818	-0.026098163	0.247251679	0.003034529	-0.052068414	-0.100648246	-0.012153045	0.002342556	0.041387408	0.011186523	-0.15338775	0.082244551	0.052862898	-0.039281584	-0.054122254	0.025184345		-0.106520401		0.061188183	0.075689217	0.05064387	-0.087463377	-0.019892771	-0.031956837	-0.032657548	-0.104266096		0.048924243	0.0063476	0.010850515	0.11364312	-0.051459988	-0.144292622	-0.249347629		0.005234058
Worthing	-0.066285226	-0.245074702	-0.263214747	-0.398561324	-0.032640336	-0.034449108	-0.04069673	-0.131166815	-0.091212201	-0.05353409	0.195307797	0.068916432	0.004475526	-0.21737042	0.434974357	0.137889463	0.082553663	0.4091678	-0.168695305	0.209046086	0.22045576	0.153783916	0.314716963	-0.017080258	0.144516923	0.128305762	0.211964089	0.160843309	-0.092684381	0.20391208	-0.087728088	0.119273673	0.093283278	0.156628675	0.124463394	0.188845772	0.021533731	0.100007854	0.090883857		0.16511822	0.073625226	0.264939266	0.271201859	0.156014538	0.308354296	0.161500005	-0.107083129	0.029195583
Wrexham	0.18307151	0.228882022	0.163947702	0.079741083	0.236121371	0.327585943	0.261655002	0.103969456	0.163749115	0.132273907	0.179679667	0.099549378	0.095852003	0.065831729	-0.592582077	-0.397904642	-0.54299716	-0.654210338	-0.327467417	-0.458239034	-0.569682713	-0.445063731	-0.576754955	0.154688065	0.158379672	-0.13987507	-0.004038551	0.020136636	0.181705198	-0.040790355	0.257135783	0.029680395	-0.031368747	0.076564872	-0.025015622	-0.159030491	0.123642	0.053213313	0.09132722		0.01092051	0.012539922	0.079419217	0.005824794	0.281912806	-0.033032976	-0.062628918	-0.158792372	-0.017670798
Wychavon	0.084972875	0.134637266	0.125063842	0.204313111	0.061714015	0.053122514	-0.013508305	0.041063194	0.04575051	0.011076427	0.003105417	-0.003594581	-0.056825258	0.024081941	0.108923908	0.058622062	-0.04827102	0.018457941	0.168718665	0.078406451	0.394829117	0.136268592	0.020025769	0.004670708	0.038805277	-0.060601042	0.000298625	0.030317326	-0.250422728	0.112794419	0.152371993	-0.024117327	0.066261001	-0.155703706	0.070409193	0.020008725	-0.055236418	-0.027265234	0.038930682		0.008494821	-0.020226398	0.016867621	0.067165798	0.116182258	-0.067229061	-0.08593115	-0.088631444	0.045662958
Wycombe	-0.452162417	-0.175365215	0.027608573	-0.038033698	-0.15880308	-0.012812386	-0.100512795	0.053747467	0.030417058	-0.03805074	-0.239293797	0.057778163	-0.302544676	0.291132668	0.230809312	0.257862943	0.179268631	0.605190824	0.258670307	0.248639968	0.213896485	0.232087698	0.388967218	0.00025058	-0.060299966	-0.085230312	-0.066652331	-0.120310058	-0.074968829	-0.137717005		-0.127655139	-0.203017728	-0.165761258	-0.03277051	-0.071916826	-0.164642038	-0.227156607	-0.028892807	-0.065729922	-0.077727223	-0.069509105	-0.107973176	-0.058179779	-0.15224168	-0.177916815	-0.152090533	-0.280882789	-0.131440397
Wyre	0.177719267	-0.014140717	-0.142950195	-0.011202352	-0.017309768	-0.003117555	0.015204339	-0.00040746	-0.156351852	-0.175201679	0.162071286	-0.313106009	-0.336199543	-0.105792537	-0.213182917	0.053543108	-0.272158125	-0.26672544	-0.203096682	-0.143522227	-0.052975804	-0.157873528	0.090778856	-0.125752785	-0.018544836	0.205584369	0.085117278	0.123951187	0.115704705	0.146819873	0.168573357	0.090257002	0.14742727	0.037143712	0.087068651	0.090599795	0.12554155	0.153121819	0.092684635		0.06451257	0.091524976	0.008691402	0.153981071	0.043789163	0.113324557	0.017123613	-0.070264097	-0.006650411
Wyre Forest	0.201190617	0.10722226	0.133488944	0.225436112	0.143501616	0.20584659	0.00993852	0.023291154	0.081400518	0.018780711	-0.056054668	0.166383949	0.003700232	0.059723215	-0.123539621	-0.05921385	-0.103397845	-0.181423789	-0.201809012	-0.117326014	-0.218528983	-0.097339221	-0.354360804	0.142181448	0.107647179	0.108880995	0.04539306	0.079253205	-0.134161587	0.152395807	0.378392366	0.116065035	0.195026244	0.065642675	0.078538222	0.065659409	0.099897659	0.018830779	0.118611947		0.006754591	0.050161561	0.099441805	0.061569622	-0.386644259	-0.003864893	-0.025512292		0.009174148
York	0.203356672	-0.057353916	-0.135659633	-0.165935799	-0.052061923	0.180300822	-0.056399076	-0.010962425	0.126274178	-0.028138788	0.63032856	-0.078577234	-0.147601708	0.316083252	-0.064915519	0.098903144	0.22556223	0.444022644	0.241382845	0.079042943	0.127529268	0.065315944	0.213197859	0.054322747	0.003714177	0.003898761	-0.03875282	0.007675105	0.176629098	0.03375714	-0.112601551	-0.051326199	-0.045726194	-0.206437202	-0.084174571	-0.024458268	-0.127749089	-0.109517138	-0.047287982	0.188523567	-0.037091305	-0.066992901	-0.057177393	0.036394196	-0.021222499	-0.034201924	0.010761446	-0.048589735	0.133964752
Isles of Scilly	-0.835000493	-0.523876178		-0.351032405	-0.292707482	-0.511376237	-0.371762228	0.072021307	-0.207642851		0.571581209	0.111949085			-0.411197494	-0.21805505	-0.152756728	0.662024184	0.388955211	-0.043806496	-1.225097761	-0.246753302	0.737073643	-0.023155539																		0.25668776				-0.117892984
City of London	0.601801414	0.654543551	0.94899973	0.506090575	0.752196581	1.074616295	0.450372192	1.425555621	1.173666795	1.189700043	1.469208055	0.940630417	0.860923085	1.830076812		-0.466301642	0.200896852	1.873443146	2.588356555	1.729771311	1.604347936	1.561025229	2.075468568	0.124859293								0.225206577						-0.600461279			-0.119060647					-0.880277683
[truncated: 18 more columns]
