# Supplementary material for: Rural–urban scaling of age, mortality, crime and property reveals a loss of expected self-similar behaviour
Source: Sci Rep. 2020 Oct 8;10:16863. doi: 10.1038/s41598-020-74015-x (PMC7545192; doi:10.1038/s41598-020-74015-x)
Supplement: Supplementary file 5 — Supplementary file5 [file 41598_2020_74015_MOESM5_ESM.r]

#before using this code
#1) install all the packages
#2) change the pathway to import datasets
#3)change the pathway to export all images


#scale plots
install.packages("segmented")
library(segmented)

#import data
data<- rio::import("C:/Users/Owner/Documents/main_study1/Datasets/raw_values_and_density_complete_dataset.xlsx")


#single line
#a loop to produce scaling plots for all 67 indicators of crime, property, mortality and age.
names = colnames(data)
for(i in 5:length((data))){
  
  mypath <- file.path("C:/Users/Owner/Documents/main_study1/Linear_Segmented_Figures/individual/single",paste("", names[i], ".jpg", sep = ""))
  mytitle = paste("", names[i])
  
  
  x<-log10(data$Population_density)
  y<-log10(data[,i])
  y[y == "-Inf"] <- NA
  
  co<-data.frame(x,y)
  co<-na.omit(co)
  
  plot(co[,1],co[,2], xlab=paste("", names[i]),ylab="", cex=0.5, col="blue", pch=16, mgp=c(1.5,0.4,0),cex.lab=1.5, cex.axis=1.2)
  abline(lm(co[,2]~co[,1]), col="Red", lwd=2)
  
  
  dev.copy(png, mypath)
  dev.off()
}

#segmented (i.e double line)
#a loop to produce scaling plots with segmented behaviour for all 67 indicators of crime, property, mortality and age.
names = colnames(data)
for(i in 5:length((data))){

  mypath <- file.path("C:/Users/Owner/Documents/main_study1/Linear_Segmented_Figures/individual/double",paste("", names[i], ".jpg", sep = ""))
  mytitle = paste("", names[i])
  
  
  x<-log10(data$Population_density)
  y<-log10(data[,i])
  y[y == "-Inf"] <- NA
  
  co<-data.frame(x,y)
  co<-na.omit(co)
  
  
  segm <- segmented(lm(y~x), ~ x )
  plot(co[,1],co[,2], xlab=paste("", names[i]),ylab="", cex=0.5, col="blue", pch=16, mgp=c(1.5,0.4,0),cex.lab=1.5, cex.axis=1.2)
  plot(segm, add=TRUE, conf.level=0.95, shade=TRUE, lwd=0.6, lty=c(1,3), col=2:3, RUG=TRUE)
  points(segm, link=FALSE, col="black", cex=1.4)
  

  dev.copy(png, mypath)
  dev.off()
}


# davies test and AIC/BIC scores

#empty data frames (eventually will contain model comparision results)
davies<-data.frame(davies=integer())
AIC_single<-data.frame(AIC_single=integer())
BIC_single<-data.frame(BIC_double=integer())
AIC_double<-data.frame(AIC_single=integer())
BIC_double<-data.frame(BIC_double=integer())

slope_single<-data.frame(intercept=integer(), slope_single=integer())
slope_double<-data.frame(intercept=integer(), slope_double1=integer(), slope_double2=integer(), psi1.x=integer())
critical_threshold<-data.frame(initial=integer(), est=integer(), st.err=integer())

#loop to obtain davies p-value and AIC/BIC scores for single and double exponent 
for(i in 5:length((data))){
  
  x<-log10(data$Population_density)
  y<-log10(data[,i])
  y[y == "-Inf"] <- NA
  
  #co<-data.frame(x,y)
  #co<-na.omit(co)
  
  single<- lm(y~x)
  
  
  
  double <- segmented(lm(y~x), ~ x ,psi=0.5)
  
  
  a<-davies.test(lm(y~x), seg.Z=~x, k=100)
  b<-AIC(single)
  c<-BIC(single)
  
  d<-AIC(double)
  e<-BIC(double)
  
  
  davies[nrow(davies) + 1,] = a$p.value
  
  AIC_single[nrow(AIC_single) + 1,] = b
  BIC_single[nrow(BIC_single) + 1,] = c
  
  AIC_double[nrow(AIC_double) + 1,] = d
  BIC_double[nrow(BIC_double) + 1,] = e

  
  slope_single[nrow(slope_single) + 1,] = single$coefficients
  slope_double[nrow(slope_double) + 1,] = double$coefficients
  
  critical_threshold[nrow(critical_threshold) + 1,] = double$psi
}

davies<-cbind(colnames(data[5:length((data))]) ,davies)
AIC_single<-cbind(colnames(data[5:length((data))]) ,AIC_single)
BIC_single<-cbind(colnames(data[5:length((data))]) ,BIC_single)
AIC_double<-cbind(colnames(data[5:length((data))]) ,AIC_double)
BIC_double<-cbind(colnames(data[5:length((data))]) ,BIC_double)

slope_single<-cbind(colnames(data[5:length((data))]) ,slope_single)
slope_double<-cbind(colnames(data[5:length((data))]) ,slope_double)

critical_threshold<-cbind(colnames(data[5:length((data))]) , critical_threshold)

#results (remove as comment and run to obtain results)
#davies
#AIC_single
#BIC_single
#AIC_double
#BIC_double

#slope_single
#slope_double
#slope_double$slope_double1
#slope_double$slope_double1+slope_double$slope_double2

#critical_threshold

##################################################

#heatmaps
install.packages("moments")
install.packages("gplots")
install.packages("ggplot2")
install.packages("car")
install.packages("nortest")
install.packages("proxy")

library(moments)
library(gplots)
library(ggplot2)
library(car)
library(nortest)
library(proxy)


#import data
residuals<- rio::import("C:/Users/Owner/Documents/main_study1/Datasets/residuals_JS.xlsx")

#remove first column (area names)
residuals<- residuals[, c(-1)]


#colour palette
install.packages("RColorBrewer")
library(RColorBrewer)
my_palette<- colorRampPalette(c("blue2","orange","red"))(n=100)


#similarity/distance measurs
dists <- dist(residuals, method = "eJaccard", pairwise = TRUE, by_rows = FALSE, auto_convert_data_frames = TRUE)
dists <- dist(residuals, method = "euclidean", pairwise = TRUE, by_rows = FALSE, auto_convert_data_frames = TRUE)
dists <- dist(residuals, method = "cosine", pairwise = TRUE, by_rows = FALSE, auto_convert_data_frames = TRUE)


#produce heatmap for eJaccard, euclidean and cosine
heatmap.2(1-as.matrix(dists), col=colorpanel(40, "darkblue", "yellow", "white"), cexRow=0.4, cexCol = 0.4,  density.info="none", trace="none", key.title="", key.xlab="")


#indicator heatmap #spearman #pearson #kenndal
#data<-select(residuals, 2:15)

#change "method" parameter for different similarity measures
d<-cor(residuals, use="pairwise", method="pearson")

library(RColorBrewer)
my_palette<- colorRampPalette(c("blue4","blue3", "blue2" ,"white","orange","red" ,"dark red"))(n=100)


heatmap.2(d, col=my_palette,cexRow=0.4, cexCol = 0.4, tracecol=NA, key.title="", key.xlab="Pearson's Correlation", key.ylab="", key.ytickfun="")

#regional heatmap
p<-t(residuals)
a<-cor(p, use="pairwise", method="pearson")

colnames(a) <- residuals$Subdivision
rownames(a) <- residuals$Subdivision


library(RColorBrewer)
my_palette<- colorRampPalette(c("blue4","blue3", "blue2" ,"white","orange","red" ,"dark red"))(n=100)

library(gplots)
heatmap.2(a, col=my_palette, cexRow=0.15, cexCol = 0.15, tracecol=NA, key.title="", key.xlab="Pearson's Correlation", key.ylab="", key.ytickfun="",
          main="")
#tracecol=NA

#########################################################

#self-organising maps
# Load the kohonen package
install.packages("kohonen")
require(kohonen)

data <- residuals[,-1]
data_matrix <- as.matrix(data, nrow = 348)
#scale
data_matrix <- as.matrix(scale(data_matrix), nrow = 348)


#set tropology
som_grid_2 <- somgrid(xdim = 8, ydim=8, topo="hexagonal")

#training
som_model_2 <- supersom(data_matrix, 
                        grid=som_grid_2, rlen=300, maxNA.fraction=TRUE)


#visual plots
#change
plot(som_model_2, type="changes")
#change
plot(som_model_2, type="mapping", cex=0.3)
#node count
plot(som_model_2, type="count")
#neighbour distance
plot(som_model_2, type="dist.neighbours")


#clustering

install.packages("factoextra")
install.packages("NbClust")
install.packages("cluster")
install.packages("tidyverse")
install.packages("cluster")
install.packages("factoextra")
install.packages("ggplot2")
install.packages("cowplot")

library(factoextra)
library(NbClust)
library(cluster)
library(tidyverse)
library(cluster)
library(factoextra)
library(ggplot2)
library(cowplot)

mydata_2 <- som_model_2$codes[[1]] 
fviz_nbclust(mydata_2, hcut, method='silhouette')
fviz_nbclust(mydata_2, hcut, method='gap_stat', nstart=30, nboot=100)
fviz_nbclust(mydata_2, hcut, method='wss')


hclust_avg <- hclust(dist(mydata_2))
plot(hclust_avg, xlab="")
rect.hclust(hclust_avg , k = 4, border=c("orange", "dark green", "blue", "red"))

abline(h = 15, col = 'grey', lwd=4, lty=2)


bgcol = col[som_cluster_2]

## use hierarchical clustering to cluster the codebook vectors
som_cluster_2 <- cutree(hclust(dist(mydata_2)), k=4)
col<-c("red", "blue", "dark green", "orange")
# plot these results:
plot(som_model_2, type="mapping", main = "Clusters", bgcol = col[som_cluster_2], col="black", cex=0.8, pch=19) 
add.cluster.boundaries(som_model_2, som_cluster_2, col="black")


#matplot
#import cluster means normalised by the median
cluster_mean<- rio::import("C:/Users/Owner/Documents/main_study1/Working Folder/cluster_mean4clusters.xlsx")


matplot(t(cluster_mean[,-1]), type="l", ylab="Classification Mean", 
        xaxt = 'n',mgp=c(5,1,0), col=c("red", "blue", "dark green", "orange"), lwd = 2, lty=1)
axis(1, at=1:67, labels=colnames(cluster_mean[,-1]), las=2, cex.axis=0.8, lty=1)
abline(h=0)

legend("topright", legend=c("Classification 1", "Classification 2", "Classification 3", "Classification 4"), col=c("red", "blue", "dark green", "orange"), lty=1, cex=1, lwd = 3)


##########################
#investigate the relationship of residuals between indicators
install.packages("psych")
library(psych)

pairs.panels(residuals[, 2:15],
             method="pearson",
             hist.col= "#00AFBB",
             density=TRUE,
             ellipses = FALSE,
             cex = 3,
             cex.label=1.5,
             smooth = TRUE,
             lm=TRUE
)

pairs.panels(residuals[, 16:24],
             method="pearson",
             hist.col= "#00AFBB",
             density=TRUE,
             ellipses = FALSE,
             cex = 3,
             cex.label=1.5,
             smooth=TRUE,
             lm=TRUE,
             lwd.axis=0.5
             
)

pairs.panels(residuals[, 25:50],
             method="pearson",
             hist.col= "#00AFBB",
             density=TRUE,
             ellipses = FALSE,
             cex = 3,
             pch=".",
             cex.labels=0.5,
             smooth =TRUE,
             lm=TRUE)


pairs.panels(residuals[, 51:68],
             method="pearson",
             hist.col= "#00AFBB",
             density=TRUE,
             ellipses = FALSE,
             cex = 3,
             cex.label=1.5,
             smooth = TRUE,
             lm=TRUE,
             pch="."
)


#young and old people models
#data
#import data
data<- rio::import("C:/Users/Owner/Documents/main_study1/Datasets/raw_values_and_density_complete_dataset.xlsx")


#Robbery Vs Aged 30-34

x<-log10(data$`Aged 30-34`)
y<-log10(data$Robbery)
y[y == "-Inf"] <- NA
co<-data.frame(x,y)
co<-na.omit(co)
plot(co[,1],co[,2], xlab= "log (Aged 30-34 Density)", ylab="log (Robbery Density)", cex=0.5, col="blue", pch=16, mgp=c(1.5,0.4,0),cex.lab=1.5, cex.axis=1.2)
abline(lm(co[,2]~co[,1]), col="Red", lwd=2)
model<-lm(y~x)
#coefficients for single model
model$coefficients

#segmented
segm <- segmented(lm(y~x), ~ x ,psi=0.5)
plot(co[,1],co[,2], xlab= "log (Aged 30-34 Density)",ylab="log (Robbery Density)", cex=0.5, col="blue", pch=16, mgp=c(1.5,0.4,0),cex.lab=1.5, cex.axis=1.2)
plot(segm, add=TRUE, conf.level=0.95, shade=TRUE, lwd=0.6, lty=c(1,3), col=2:3, RUG=TRUE)
points(segm, link=FALSE, col="black", cex=1.4)
#coefficients for segmented model
segm$coefficients

#davies test
davies.test(lm(y~x), seg.Z=~x, k=100)

#AIC/BIC score single
AIC(model)
BIC(model)

#AIC/BIC score segmented
AIC(segm)
BIC(segm)


#Kidney Vs Aged 70-74

x<-log10(data$`Aged 70-74`)
y<-log10(data$`LC02e Malignant neoplasm of kidney, except renal pelvis`)
y[y == "-Inf"] <- NA
co<-data.frame(x,y)
co<-na.omit(co)
plot(co[,1],co[,2], xlab= "log (Aged 70-74 Density)", ylab="log (Kidney Cancer Density)", cex=0.5, col="blue", pch=16, mgp=c(1.5,0.4,0),cex.lab=1.5, cex.axis=1.2)
abline(lm(co[,2]~co[,1]), col="Red", lwd=2)
model<-lm(y~x)
#coefficients for single model
model$coefficients

#segmented
segm <- segmented(lm(y~x), ~ x )
plot(co[,1],co[,2], xlab= "log (Aged 70-74 Density)",ylab="log (Kidney Cancer Density)", cex=0.5, col="blue", pch=16, mgp=c(1.5,0.4,0),cex.lab=1.5, cex.axis=1.2)
plot(segm, add=TRUE, conf.level=0.95, shade=TRUE, lwd=0.6, lty=c(1,3), col=2:3, RUG=TRUE)
points(segm, link=FALSE, col="black", cex=1.4)
#coefficients for segmented model
segm$coefficients

#davies test
davies.test(lm(y~x), seg.Z=~x, k=100)

#AIC/BIC score single
AIC(model)
BIC(model)

#AIC/BIC score segmented
AIC(segm)
BIC(segm)

#Kidney Vs Aged 85+

x<-log10(data$`Aged 85+`)
y<-log10(data$`LC02e Malignant neoplasm of kidney, except renal pelvis`)
y[y == "-Inf"] <- NA
co<-data.frame(x,y)
co<-na.omit(co)
plot(co[,1],co[,2], xlab= "log (Aged 85+ Density)", ylab="log (Kidney Cancer Density)", cex=0.5, col="blue", pch=16, mgp=c(1.5,0.4,0),cex.lab=1.5, cex.axis=1.2)
abline(lm(co[,2]~co[,1]), col="Red", lwd=2)
model<-lm(y~x)
#coefficients for single model
model$coefficients

#segmented
segm <- segmented(lm(y~x), ~ x )
plot(co[,1],co[,2], xlab= "log (Aged 85+ Density)",ylab="log (Kidney Density)", cex=0.5, col="blue", pch=16, mgp=c(1.5,0.4,0),cex.lab=1.5, cex.axis=1.2)
plot(segm, add=TRUE, conf.level=0.95, shade=TRUE, lwd=0.6, lty=c(1,3), col=2:3, RUG=TRUE)
points(segm, link=FALSE, col="black", cex=1.4)
#coefficients for segmented model
segm$coefficients

#davies test
davies.test(lm(y~x), seg.Z=~x, k=100)

#AIC/BIC score single
AIC(model)
BIC(model)

#AIC/BIC score segmented
AIC(segm)
BIC(segm)

#dementia Vs Aged 70-74

x<-log10(data$`Aged 70-74`)
y<-log10(data$`LC18 Dementia and Alzheimer disease`)
y[y == "-Inf"] <- NA
co<-data.frame(x,y)
co<-na.omit(co)
plot(co[,1],co[,2], xlab= "log (Aged 70-74 Density)", ylab="log (Dementia Density)", cex=0.5, col="blue", pch=16, mgp=c(1.5,0.4,0),cex.lab=1.5, cex.axis=1.2)
abline(lm(co[,2]~co[,1]), col="Red", lwd=2)
model<-lm(y~x)
#coefficients for single model
model$coefficients

#segmented
segm <- segmented(lm(y~x), ~ x )
plot(co[,1],co[,2], xlab= "log (Aged 70-74 Density)",ylab="log (Dementia Density)", cex=0.5, col="blue", pch=16, mgp=c(1.5,0.4,0),cex.lab=1.5, cex.axis=1.2)
plot(segm, add=TRUE, conf.level=0.95, shade=TRUE, lwd=0.6, lty=c(1,3), col=2:3, RUG=TRUE)
points(segm, link=FALSE, col="black", cex=1.4)
#coefficients for segmented model
segm$coefficients

#davies test
davies.test(lm(y~x), seg.Z=~x, k=100)

#AIC/BIC score single
AIC(model)
BIC(model)

#AIC/BIC score segmented
AIC(segm)
BIC(segm)


#dementia Vs Aged 85+

x<-log10(data$`Aged 85+`)
y<-log10(data$`LC18 Dementia and Alzheimer disease`)
y[y == "-Inf"] <- NA
co<-data.frame(x,y)
co<-na.omit(co)
plot(co[,1],co[,2], xlab= "log (Aged 85+ Density)", ylab="log (Dementia Density)", cex=0.5, col="blue", pch=16, mgp=c(1.5,0.4,0),cex.lab=1.5, cex.axis=1.2)
abline(lm(co[,2]~co[,1]), col="Red", lwd=2)
model<-lm(y~x)
#coefficients for single model
model$coefficients

#segmented
segm <- segmented(lm(y~x), ~ x )
plot(co[,1],co[,2], xlab= "log (Aged 85+ Density)",ylab="log (Dementia Density)", cex=0.5, col="blue", pch=16, mgp=c(1.5,0.4,0),cex.lab=1.5, cex.axis=1.2)
plot(segm, add=TRUE, conf.level=0.95, shade=TRUE, lwd=0.6, lty=c(1,3), col=2:3, RUG=TRUE)
points(segm, link=FALSE, col="black", cex=1.4)
#coefficients for segmented model
segm$coefficients

#davies test
davies.test(lm(y~x), seg.Z=~x, k=100)

#AIC/BIC score single
AIC(model)
BIC(model)

#AIC/BIC score segmented
AIC(segm)
BIC(segm)


#homicide Vs Aged 30-34

x<-log10(data$`Aged 30-34`)
y<-log10(data$`LC25 Homicide and probable homicide`)
y[y == "-Inf"] <- NA
co<-data.frame(x,y)
co<-na.omit(co)
plot(co[,1],co[,2], xlab= "log (Aged 30-34 Density)", ylab="log (Homicide Density)", cex=0.5, col="blue", pch=16, mgp=c(1.5,0.4,0),cex.lab=1.5, cex.axis=1.2)
abline(lm(co[,2]~co[,1]), col="Red", lwd=2)
model<-lm(y~x)
#coefficients for single model
model$coefficients

#segmented
segm <- segmented(lm(y~x), ~ x )
plot(co[,1],co[,2], xlab= "log (Aged 30-34 Density)",ylab="log (Homicide Density)", cex=0.5, col="blue", pch=16, mgp=c(1.5,0.4,0),cex.lab=1.5, cex.axis=1.2)
plot(segm, add=TRUE, conf.level=0.95, shade=TRUE, lwd=0.6, lty=c(1,3), col=2:3, RUG=TRUE)
points(segm, link=FALSE, col="black", cex=1.4)
#coefficients for segmented model
segm$coefficients

#davies test
davies.test(lm(y~x), seg.Z=~x, k=100)

#AIC/BIC score single
AIC(model)
BIC(model)

#AIC/BIC score segmented
AIC(segm)
BIC(segm)


#flat Vs Aged 30-34

x<-log10(data$`Aged 30-34`)
y<-log10(data$`Flats Maisonettes`)
y[y == "-Inf"] <- NA
co<-data.frame(x,y)
co<-na.omit(co)
plot(co[,1],co[,2], xlab= "log (Aged 30-34 Density)", ylab="log (Flat Density)", cex=0.5, col="blue", pch=16, mgp=c(1.5,0.4,0),cex.lab=1.5, cex.axis=1.2)
abline(lm(co[,2]~co[,1]), col="Red", lwd=2)
model<-lm(y~x)
#coefficients for single model
model$coefficients

#segmented
segm <- segmented(lm(y~x), ~ x )
plot(co[,1],co[,2], xlab= "log (Aged 30-34 Density)",ylab="log (Flat Density)", cex=0.5, col="blue", pch=16, mgp=c(1.5,0.4,0),cex.lab=1.5, cex.axis=1.2)
plot(segm, add=TRUE, conf.level=0.95, shade=TRUE, lwd=0.6, lty=c(1,3), col=2:3, RUG=TRUE)
points(segm, link=FALSE, col="black", cex=1.4)
#coefficients for segmented model
segm$coefficients

#davies test
davies.test(lm(y~x), seg.Z=~x, k=100)

#AIC/BIC score single
AIC(model)
BIC(model)

#AIC/BIC score segmented
AIC(segm)
BIC(segm)


#plotting critical densities and histogram

x<-1:51
#######mortality############
require(plotrix)
#par(mar = c(bottom, left, top, right))
par(mar = c(10, 5, 1, 6))
#critical$crit are all critical densities
plotCI(x, critical$crit, ui=critical$high, li=critical$low, xaxt='n', xlab="", cex.lab=1, pch=16, ylab=expression(paste("Critical Population Density, log  ", italic("d"), "*")), ylim=c(-0.5,2), col="red")
axis(1, at=1:51, label=critical$Indicator, las=2, cex.axis=0.8)


abline(v = 1, lty=2, col="grey")
abline(v = 2, lty=2, col="grey")
abline(v = 3, lty=2, col="grey")
abline(v = 4, lty=2, col="grey")
abline(v = 5, lty=2, col="grey")
abline(v = 6, lty=2, col="grey")
abline(v = 7, lty=2, col="grey")
abline(v = 8, lty=2, col="grey")
abline(v = 9, lty=2, col="grey")
abline(v = 10, lty=2, col="grey")
abline(v = 11, lty=2, col="grey")
abline(v = 12, lty=2, col="grey")
abline(v = 13, lty=2, col="grey")
abline(v = 14, lty=2, col="grey")
abline(v = 15, lty=2, col="grey")
abline(v = 16, lty=2, col="grey")
abline(v = 17, lty=2, col="grey")
abline(v = 18, lty=2, col="grey")
abline(v = 19, lty=2, col="grey")
abline(v = 20, lty=2, col="grey")
abline(v = 21, lty=2, col="grey")
abline(v = 22, lty=2, col="grey")
abline(v = 23, lty=2, col="grey")
abline(v = 24, lty=2, col="grey")
abline(v = 25, lty=2, col="grey")
abline(v = 26, lty=2, col="grey")
abline(v = 27, lty=2, col="grey")
abline(v = 28, lty=2, col="grey")
abline(v = 29, lty=2, col="grey")
abline(v = 30, lty=2, col="grey")
abline(v = 31, lty=2, col="grey")
abline(v = 32, lty=2, col="grey")
abline(v = 33, lty=2, col="grey")
abline(v = 34, lty=2, col="grey")
abline(v = 35, lty=2, col="grey")
abline(v = 36, lty=2, col="grey")
abline(v = 37, lty=2, col="grey")
abline(v = 38, lty=2, col="grey")
abline(v = 39, lty=2, col="grey")
abline(v = 40, lty=2, col="grey")
abline(v = 41, lty=2, col="grey")
abline(v = 42, lty=2, col="grey")
abline(v = 43, lty=2, col="grey")
abline(v = 44, lty=2, col="grey")
abline(v = 45, lty=2, col="grey")
abline(v = 46, lty=2, col="grey")
abline(v = 47, lty=2, col="grey")
abline(v = 48, lty=2, col="grey")
abline(v = 49, lty=2, col="grey")
abline(v = 50, lty=2, col="grey")
abline(v = 51, lty=2, col="grey")
abline(v = 52, lty=2, col="grey")
abline(v = 53, lty=2, col="grey")


abline(h = median(critical$crit), col = "black", lwd=1, lty=2)


hist(critical$crit, freq=FALSE, 
     xlab=expression(paste("Critical Population Density, log ", italic("d"), "*")), xlim=c(-0.5,2.0), breaks="FD",
     main="")

lines(density(critical$crit, adjust=2), # density plot
      lwd = 2, # thickness of line
      col = "dark blue")


#geomapping

#England and Wales shape files
#(https://borders.ukdataservice.ac.uk/bds.html)
#the above link is the site where the shapefiles can be obtained downloaded.

#these are libraries I am using.
library(sf)
library(raster)
library(dplyr)
library(spData)


library(tmap)    # for static and interactive maps
library(leaflet) # for interactive maps
library(mapview) # for interactive maps
library(ggplot2) # tidyverse data visualization package
library(shiny)   # for web applications

library("png")

#uplaod shapefiles and manipulate to fit the data
shp1 <- shapefile("C:/Users/Owner/Desktop/england.shp")
shp2 <- shapefile("C:/Users/Owner/Desktop/wales.shp")


#bind shape files together (england and wales)
shp <- bind(shp1, shp2, shp3)
shp<-shp[-c(151:168),]

#remove unwanted columns
drops <- c("label", "code", "objectid", "ctyua19cd", "ctyua19nm", "ctyua19nmw", "bng_e", "bng_n", "long", "lat", "st_areasha", "st_lengths")
shp<-shp[ , !(names(shp) %in% drops)]


#rename so names are all the same as data
#manipulate shapefiles to fit data
#shp$name[149]<- "Bournemouth, Christchurch and Poole"


#order the file by name (alphebetical order)
shp <- shp[order(shp$name),]


#add columns of interest
#change these accordingly
shp$"Residuals"<-residuals$`43861`
shp$"log(Population Density)" <- log10(regions$`population density`)
shp$"log(indicator Density)" <- log10(cases$`15`/regions$`Area Hectares`)
shp$"log(per capita)" <- log10(per_capita$per_capita15)


#geomap of residuals
#geomap of log(Population Density)
#geomap of log(indicator Density)
#geomap of log(per capita)
#change par="...." accordingly to the above options
#or colour based on SOM classifications

tm_shape(shp) +
  tm_borders()+
  tm_fill(col="Residuals",n=13 ,palette = c("#000033","#000066","#2166AC", "#4393C3", "#92C5DE", "#D1E5F0", "aliceblue", "#FDDBC7", "#F4A582", "#D6604D", "#B2182B", "#660000") , textNA = "No Confirmed Cases", breaks=c(-1.4, -1.2, -1, -0.8, -0.6, -0.4, -0.2, 0, 0.2, 0.4, 0.6, 0.8, 1))+
  tm_borders(lwd=0.5)


dev.copy(png,'C:/Users/Owner/Desktop/map.png')
dev.off()
